# Supplementary material for: A complete reference genome of broomcorn millet
Source: Sci Data. 2024 Jun 21;11:657. doi: 10.1038/s41597-024-03489-5 (PMC11192726; doi:10.1038/s41597-024-03489-5)
Supplement: Supplementary file 1 — Table S1 [file 41597_2024_3489_MOESM1_ESM.xls]

## Sheet: sheet
Table S1. The gene function of AJ8 gene set.
GeneID	TAIR10 ID	Rice ID	Nr	Swissprot	KEGG	KOG	TrEMBL	Interpro	GO
AJ81AG00020.1	AT5G60640.1	LOC_Os02g01010.1	PUZ73605.1/0/hypothetical protein GQ55_1G000200 [Panicum hallii var. hallii]	Q67IX6/0.0/PDI14_ORYSJ Protein disulfide isomerase-like 1-4 OS=Oryza sativa subsp. japonica OX=39947 GN=PDIL1-4 PE=2 SV=1	sita:101753416/0.0/protein disulfide isomerase-like 1-4; K09580 protein disulfide-isomerase A1 [EC:5.3.4.1]	At5g60640/0.0/[O] KOG0190 Protein disulfide isomerase (prolyl 4-hydroxylase beta subunit)	A0A2T7F0K0/0.0/A0A2T7F0K0_9POAL Protein disulfide-isomerase OS=Panicum hallii var. hallii OX=1504633 GN=GQ55_1G000200 PE=3 SV=1	TIGR01130/2.4E-147/ER_PDI_fam: protein disulfide isomerase	molecular_function:GO:0003756//protein disulfide isomerase activity;
AJ81AG00030.1	AT4G22670.1	LOC_Os02g01030.2	RLM80604.1/0/FAM10 family protein [Panicum miliaceum]	Q5ZLF0/6e-98/F10A1_CHICK Hsc70-interacting protein OS=Gallus gallus OX=9031 GN=ST13 PE=2 SV=1	dosa:Os02t0100300-01/0.0/Os02g0100300; Similar to HSP associated protein like.; K09560 suppressor of tumorigenicity protein 13	At4g22670_2/8e-134/[OT] KOG1308 Hsp70-interacting protein Hip/Transient component of progesterone receptor complexes and an Hsp70-binding protein	A0A5J9VC84/0.0/A0A5J9VC84_9POAL TPR_REGION domain-containing protein OS=Eragrostis curvula OX=38414 GN=EJB05_25572 PE=3 SV=1	Coil/-/Coil	molecular_function:GO:0046983//protein dimerization activity;GO:0005515//protein binding;
AJ81AG00040.1	AT5G53730.1	LOC_Os02g01060.1	RLM79405.1/2.77596e-143/uncharacterized protein C2845_PM12G00050 [Panicum miliaceum]	Q9FI03/3e-19/NHL26_ARATH NDR1/HIN1-like protein 26 OS=Arabidopsis thaliana OX=3702 GN=NHL26 PE=2 SV=1	NA	At5g53730/1e-19/[V] LSE0414 A Harpin-induced protein involved in plant hypersensitive response and related proteins	A0A3L6QHV4/2e-143/A0A3L6QHV4_PANMI LEA_2 domain-containing protein OS=Panicum miliaceum OX=4540 GN=C2845_PM12G00050 PE=4 SV=1	PTHR31415/5.3E-20/OS05G0367900 PROTEIN	biological_process:GO:0098542//defense response to other organism;
AJ81AG00050.5	NA	NA	NA	NA	NA	NA	NA	NA	NA
AJ81AG00060.1	AT4G22880.2	LOC_Os01g27490.1	RLM79357.1/0/hypothetical protein C2845_PM12G00460 [Panicum miliaceum]	P41213/0.0/LDOX_MAIZE Leucoanthocyanidin dioxygenase OS=Zea mays OX=4577 GN=A2 PE=2 SV=1	sita:101754899/0.0/leucoanthocyanidin dioxygenase; K05277 anthocyanidin synthase [EC:1.14.20.4]	At4g22880/2e-147/[QR] KOG0143 Iron/ascorbate family oxidoreductases	A0A3L6QHC2/0.0/A0A3L6QHC2_PANMI Fe2OG dioxygenase domain-containing protein OS=Panicum miliaceum OX=4540 GN=C2845_PM12G00460 PE=3 SV=1	G3DSA:2.60.120.330:FF:000009/2.0E-141/Flavonol synthase	NA
AJ81AG00070.1	NA	LOC_Os02g01080.1	RLM79007.1/0/uncharacterized protein C2845_PM12G00450 [Panicum miliaceum]	NA	NA	NA	A0A3L6QGC7/0.0/A0A3L6QGC7_PANMI Uncharacterized protein OS=Panicum miliaceum OX=4540 GN=C2845_PM12G00450 PE=4 SV=1	mobidb-lite/-/consensus disorder prediction	NA
AJ81AG00080.1	AT2G37740.1	LOC_Os07g01180.1	RLM80175.1/2.77354e-111/transcriptional regulator SUPERMAN-like [Panicum miliaceum]	Q38895/3e-20/SUP_ARATH Transcriptional regulator SUPERMAN OS=Arabidopsis thaliana OX=3702 GN=SUP PE=1 SV=1	thj:104827446/2e-17/tropinone reductase homolog At5g06060-like; K08081 tropinone reductase I [EC:1.1.1.206]	At3g23130/1e-20/[R] LSE0585 A C2H2-type Zn-finger protein	A0A3L6QJZ5/2e-111/A0A3L6QJZ5_PANMI Transcriptional regulator SUPERMAN-like OS=Panicum miliaceum OX=4540 GN=C2845_PM12G00440 PE=4 SV=1	PS50157/11.094336/Zinc finger C2H2 type domain profile.	NA
AJ81AG00090.1	AT5G13620.1	LOC_Os10g10320.1	RLM79834.1/0/hypothetical protein C2845_PM12G00430 [Panicum miliaceum]	NA	NA	NA	A0A3L6QGU4/0.0/A0A3L6QGU4_PANMI Uncharacterized protein OS=Panicum miliaceum OX=4540 GN=C2845_PM12G00430 PE=4 SV=1	PTHR33527/2.0E-60/OS07G0274300 PROTEIN	NA
AJ81AG00100.1	AT2G39130.1	LOC_Os02g01100.2	RLM81022.1/0/vacuolar amino acid transporter 1-like [Panicum miliaceum]	F4IUW3/1e-177/AVT1C_ARATH Amino acid transporter AVT1C OS=Arabidopsis thaliana OX=3702 GN=AVT1C PE=1 SV=1	sita:101755709/0.0/amino acid transporter AVT1C; K15015 solute carrier family 32 (vesicular inhibitory amino acid transporter)	At2g39130/2e-177/[E] KOG1303 Amino acid transporters	A0A3L6QMI9/0.0/A0A3L6QMI9_PANMI Vacuolar amino acid transporter 1-like OS=Panicum miliaceum OX=4540 GN=C2845_PM12G00420 PE=4 SV=1	mobidb-lite/-/consensus disorder prediction	NA
AJ81AG00110.1	AT1G75900.1	LOC_Os02g01140.1	RLM80866.1/0/GDSL esterase/lipase EXL3-like [Panicum miliaceum]	Q94CH6/1e-123/EXL3_ARATH GDSL esterase/lipase EXL3 OS=Arabidopsis thaliana OX=3702 GN=EXL3 PE=2 SV=1	ats:109773794/8e-83/uncharacterized protein LOC109773794; K14209 solute carrier family 36 (proton-coupled amino acid transporter)	At1g75900/6e-124/[RI] LSE0388 A Predicted lipase	A0A3L6QN33/0.0/A0A3L6QN33_PANMI GDSL esterase/lipase EXL3-like OS=Panicum miliaceum OX=4540 GN=C2845_PM12G00410 PE=3 SV=1	cd01837/2.90039E-146/SGNH_plant_lipase_like	molecular_function:GO:0016788//hydrolase activity, acting on ester bonds;
AJ81AG00120.1	AT1G68010.1	LOC_Os02g01150.2	PUZ73616.1/0/hypothetical protein GQ55_1G001400 [Panicum hallii var. hallii]	Q9C9W5/0.0/HPR1_ARATH Glycerate dehydrogenase HPR, peroxisomal OS=Arabidopsis thaliana OX=3702 GN=HPR PE=1 SV=1	sbi:110434935/0.0/glycerate dehydrogenase isoform X1; K15893 glycerate dehydrogenase [EC:1.1.1.29]	At1g68010/0.0/[C] KOG0069 Glyoxylate/hydroxypyruvate reductase (D-isomer-specific 2-hydroxy acid dehydrogenase superfamily)	A0A2T7F0K6/0.0/A0A2T7F0K6_9POAL Uncharacterized protein OS=Panicum hallii var. hallii OX=1504633 GN=GQ55_1G001400 PE=3 SV=1	cd05301/1.60324E-117/GDH	molecular_function:GO:0051287//NAD binding;GO:0016616//oxidoreductase activity, acting on the CH-OH group of donors, NAD or NADP as acceptor;
AJ81AG00130.1	AT5G42190.1	LOC_Os11g26910.1	RLM79478.1/8.82253e-102/SKP1-like protein 1A [Panicum miliaceum]	Q9FHW7/4e-58/SKP1B_ARATH SKP1-like protein 1B OS=Arabidopsis thaliana OX=3702 GN=SKP1B PE=1 SV=1	bdi:100826905/5e-68/SKP1-like protein 1; K03094 S-phase kinase-associated protein 1	At5g42190/2e-58/[O] KOG1724 SCF ubiquitin ligase, Skp1 component	A0A3L6QFI3/8e-102/A0A3L6QFI3_PANMI SKP1-like protein OS=Panicum miliaceum OX=4540 GN=C2845_PM12G00390 PE=3 SV=1	cd18322/5.42567E-51/BTB_POZ_SKP1	biological_process:GO:0006511//ubiquitin-dependent protein catabolic process;
AJ81AG00140.1	AT4G38600.1	LOC_Os02g01170.1	RLM78284.1/0/E3 ubiquitin-protein ligase UPL3-like [Panicum miliaceum]	Q9LYZ7/5e-159/UPL4_ARATH E3 ubiquitin-protein ligase UPL4 OS=Arabidopsis thaliana OX=3702 GN=UPL4 PE=3 SV=1	zma:103626504/0.0/uncharacterized protein LOC103626504; K10590 E3 ubiquitin-protein ligase TRIP12 [EC:2.3.2.26]	At4g38600/0.0/[O] KOG0170 E3 ubiquitin protein ligase	A0A3L6QC92/0.0/A0A3L6QC92_PANMI E3 ubiquitin-protein ligase UPL3-like OS=Panicum miliaceum OX=4540 GN=C2845_PM12G00380 PE=4 SV=1	PF00632/1.3E-81/HECT-domain (ubiquitin-transferase)	biological_process:GO:0006511//ubiquitin-dependent protein catabolic process;molecular_function:GO:0061630//ubiquitin protein ligase activity;GO:0005515//protein binding;GO:0004842//ubiquitin-protein transferase activity;
AJ81AG00150.1	NA	LOC_Os02g01180.2	RLM80297.1/1.83783e-137/hypothetical protein C2845_PM12G00370 [Panicum miliaceum]	Q6YU88/6e-30/KN6_ORYSJ Kinesin-like protein KIN-6 OS=Oryza sativa subsp. japonica OX=39947 GN=KIN6 PE=2 SV=2	sbi:110434972/4e-37/kinesin-like protein KIN-6; K10401 kinesin family member 18/19	NA	A0A3L6QJZ6/2e-137/A0A3L6QJZ6_PANMI Kinesin motor domain-containing protein OS=Panicum miliaceum OX=4540 GN=C2845_PM12G00370 PE=3 SV=1	mobidb-lite/-/consensus disorder prediction	NA
AJ81AG00160.1	AT1G20060.1	LOC_Os02g01180.1	PAN03561.1/0/hypothetical protein PAHAL_1G001500 [Panicum hallii]	Q6YU88/0.0/KN6_ORYSJ Kinesin-like protein KIN-6 OS=Oryza sativa subsp. japonica OX=39947 GN=KIN6 PE=2 SV=2	sbi:110434972/0.0/kinesin-like protein KIN-6; K10401 kinesin family member 18/19	At1g20060/1e-69/[Z] KOG0242 Kinesin-like protein	A0A2S3GKG3/0.0/A0A2S3GKG3_9POAL Kinesin motor domain-containing protein OS=Panicum hallii OX=206008 GN=PAHAL_1G001500 PE=3 SV=1	SSF52540/1.45E-46/P-loop containing nucleoside triphosphate hydrolases	biological_process:GO:0007018//microtubule-based movement;molecular_function:GO:0005524//ATP binding;GO:0003777//microtubule motor activity;GO:0008017//microtubule binding;
AJ81AG00170.1	AT2G16630.1	LOC_Os02g01190.1	RLM77939.1/0/homeobox protein engrailed-1 [Panicum miliaceum]	NA	NA	NA	A0A3L6QC77/0.0/A0A3L6QC77_PANMI Homeobox protein engrailed-1 OS=Panicum miliaceum OX=4540 GN=C2845_PM12G00350 PE=4 SV=1	PF01190/1.0E-7/Pollen protein Ole e 1 like	NA
AJ81AG00180.1	AT4G10630.1	LOC_Os02g01200.1	RLM79953.1/0/hypothetical protein C2845_PM12G00340 [Panicum miliaceum]	Q9FLE8/3e-31/Y5986_ARATH Uncharacterized protein At5g39865 OS=Arabidopsis thaliana OX=3702 GN=At5g39865 PE=2 SV=1	sbi:8074155/2e-108/uncharacterized protein At5g39865; K17479 glutaredoxin domain-containing cysteine-rich protein 1	At4g10630/1e-58/[O] KOG2824 Glutaredoxin-related protein	A0A3L6QGX1/0.0/A0A3L6QGX1_PANMI Glutaredoxin domain-containing protein OS=Panicum miliaceum OX=4540 GN=C2845_PM12G00340 PE=4 SV=1	PF00462/4.8E-13/Glutaredoxin	NA
AJ81AG00190.1	AT2G17850.1	LOC_Os12g24020.2	XP_025811204.1/6.65831e-93/thiosulfate sulfurtransferase 16, chloroplastic-like [Panicum hallii] &gt;PAN03558.1 hypothetical protein PAHAL_1G001900 [Panicum hallii]	F4IPI4/7e-27/STR17_ARATH Rhodanese-like domain-containing protein 17 OS=Arabidopsis thaliana OX=3702 GN=STR17 PE=2 SV=1	dosa:Os02t0157600-01/5e-48/Os02g0157600; Similar to senescence-associated protein DIN1.; K22547 arsenate reductase [EC:1.20.4.1]	At2g17850/5e-27/[P] KOG1530 Rhodanese-related sulfurtransferase	A0A2S3GKE3/7e-85/A0A2S3GKE3_9POAL Rhodanese domain-containing protein OS=Panicum hallii OX=206008 GN=PAHAL_1G001900 PE=4 SV=1	SSF52821/2.49E-25/Rhodanese/Cell cycle control phosphatase	molecular_function:GO:0003824//catalytic activity;
AJ81AG00200.1	AT5G66170.3	LOC_Os02g01220.1	XP_025811180.1/4.68369e-107/thiosulfate sulfurtransferase 18-like [Panicum hallii]	Q9FKW8/4e-40/STR18_ARATH Thiosulfate sulfurtransferase 18 OS=Arabidopsis thaliana OX=3702 GN=STR18 PE=1 SV=1	obr:102719742/2e-56/rhodanese-like domain-containing protein 19, mitochondrial; K22547 arsenate reductase [EC:1.20.4.1]	At5g66170/2e-40/[P] KOG1530 Rhodanese-related sulfurtransferase	A0A2T8KTI8/1e-106/A0A2T8KTI8_9POAL Rhodanese domain-containing protein OS=Panicum hallii OX=206008 GN=PAHAL_1G002000 PE=4 SV=1	PS50206/15.424549/Rhodanese domain profile.	molecular_function:GO:0003824//catalytic activity;
AJ81AG00210.1	AT1G64880.1	LOC_Os02g01230.2	RLM80784.1/0/uncharacterized protein C2845_PM12G00320 [Panicum miliaceum]	Q85FU7/1e-16/RR5_CYAM1 30S ribosomal protein S5, chloroplastic OS=Cyanidioschyzon merolae (strain 10D) OX=280699 GN=rps5 PE=3 SV=1	sita:101759494/0.0/uncharacterized protein LOC101759494; K02988 small subunit ribosomal protein S5	At1g64880/4e-143/[J] KOG2646 Ribosomal protein S5	A0A3L6QJL4/0.0/A0A3L6QJL4_PANMI S5 DRBM domain-containing protein OS=Panicum miliaceum OX=4540 GN=C2845_PM12G00320 PE=3 SV=1	PTHR13718/6.7E-67/RIBOSOMAL S SUBUNIT	biological_process:GO:0006412//translation;cellular_component:GO:0005840//ribosome;molecular_function:GO:0003723//RNA binding;GO:0003735//structural constituent of ribosome;
AJ81AG00220.1	AT5G61230.1	LOC_Os02g01245.1	XP_025811192.1/5.40768e-119/phytochrome-interacting ankyrin-repeat protein 2-like [Panicum hallii] &gt;PAN03555.1 hypothetical protein PAHAL_1G002200 [Panicum hallii] &gt;PUZ73625.1 hypothetical protein GQ55_1G002400 [Panicum hallii var. hallii]	Q9FNP4/2e-67/PIA2_ARATH Phytochrome-interacting ankyrin-repeat protein 2 OS=Arabidopsis thaliana OX=3702 GN=PIA2 PE=1 SV=1	han:110921539/2e-17/26S proteasome non-ATPase regulatory subunit 10; K06694 26S proteasome non-ATPase regulatory subunit 10	At5g61230/7e-68/[R] KOG0504 FOG: Ankyrin repeat	A0A2S3GKU5/5e-119/A0A2S3GKU5_9POAL ANK_REP_REGION domain-containing protein OS=Panicum hallii OX=206008 GN=PAHAL_1G002200 PE=4 SV=1	PS50297/10.922203/Ankyrin repeat region circular profile.	molecular_function:GO:0005515//protein binding;
AJ81AG00230.1	AT1G20580.1	LOC_Os03g13760.1	RLM79603.1/1.1546e-169/small nuclear ribonucleoprotein SmD3b-like [Panicum miliaceum]	Q9LM92/3e-64/SMD3B_ARATH Small nuclear ribonucleoprotein SmD3b OS=Arabidopsis thaliana OX=3702 GN=SMD3B PE=2 SV=1	sita:101760317/1e-89/small nuclear ribonucleoprotein SmD3b; K11088 small nuclear ribonucleoprotein D3	At1g20580/1e-64/[A] KOG3172 Small nuclear ribonucleoprotein Sm D3	A0A3L6QFU9/5e-139/A0A3L6QFU9_PANMI Small nuclear ribonucleoprotein SmD3b-like OS=Panicum miliaceum OX=4540 GN=C2845_PM12G00310 PE=3 SV=1	cd01721/3.08556E-46/Sm_D3	biological_process:GO:0000387//spliceosomal snRNP assembly;GO:0006396//RNA processing;cellular_component:GO:0005681//spliceosomal complex;
AJ81AG00240.1	AT4G19040.1	LOC_Os02g01270.1	RLM78399.1/0/hypothetical protein C2845_PM12G00300 [Panicum miliaceum]	F4JSE7/0.0/EDR2_ARATH Protein ENHANCED DISEASE RESISTANCE 2 OS=Arabidopsis thaliana OX=3702 GN=EDR2 PE=2 SV=1	NA	At5g45560/0.0/[S] LSE0404 A Uncharacterized protein	A0A3L6QDH9/0.0/A0A3L6QDH9_PANMI Uncharacterized protein OS=Panicum miliaceum OX=4540 GN=C2845_PM12G00300 PE=4 SV=1	mobidb-lite/-/consensus disorder prediction	molecular_function:GO:0008289//lipid binding;
AJ81AG00250.1	AT3G13470.1	LOC_Os02g01280.1	PUZ73628.1/0/hypothetical protein GQ55_1G002700 [Panicum hallii var. hallii]	P08927/0.0/RUBB_PEA RuBisCO large subunit-binding protein subunit beta, chloroplastic OS=Pisum sativum OX=3888 PE=1 SV=2	sita:101761781/0.0/ruBisCO large subunit-binding protein subunit beta, chloroplastic; K04077 chaperonin GroEL	At3g13470/0.0/[O] KOG0356 Mitochondrial chaperonin, Cpn60/Hsp60p	A0A2T7F0L9/0.0/A0A2T7F0L9_9POAL Uncharacterized protein OS=Panicum hallii var. hallii OX=1504633 GN=GQ55_1G002700 PE=3 SV=1	MF_00600/36.716248/Chaperonin GroEL [groEL].	biological_process:GO:0042026//protein refolding;GO:0006457//protein folding;molecular_function:GO:0005524//ATP binding;
AJ81AG00260.1	AT1G31930.3	LOC_Os11g10050.1	XP_025795255.1/0/extra-large guanine nucleotide-binding protein 3 [Panicum hallii] &gt;XP_025795264.1 extra-large guanine nucleotide-binding protein 3 [Panicum hallii] &gt;PAN03551.1 hypothetical protein PAHAL_1G002600 [Panicum hallii]	Q9C516/0.0/XLG3_ARATH Extra-large guanine nucleotide-binding protein 3 OS=Arabidopsis thaliana OX=3702 GN=XLG3 PE=1 SV=1	hbr:110650157/3e-145/extra-large guanine nucleotide-binding protein 3-like; K04630 guanine nucleotide-binding protein G(i) subunit alpha	At1g31930/0.0/[DT] KOG0082 G-protein alpha subunit (small G protein superfamily)	A0A2S3GKQ3/0.0/A0A2S3GKQ3_9POAL Uncharacterized protein OS=Panicum hallii OX=206008 GN=PAHAL_1G002600 PE=4 SV=1	PR00318/7.9E-11/Alpha G protein (transducin) signature	biological_process:GO:0007165//signal transduction;GO:0007186//G protein-coupled receptor signaling pathway;molecular_function:GO:0019001//guanyl nucleotide binding;GO:0031683//G-protein beta/gamma-subunit complex binding;GO:0003924//GTPase activity;
AJ81AG00270.1	AT5G45140.1	LOC_Os03g28960.1	PUZ73632.1/0/hypothetical protein GQ55_1G002900 [Panicum hallii var. hallii]	F4KD38/0.0/NRPC2_ARATH DNA-directed RNA polymerase III subunit 2 OS=Arabidopsis thaliana OX=3702 GN=NRPC2 PE=2 SV=1	sita:101762596/0.0/DNA-directed RNA polymerase III subunit 2; K03021 DNA-directed RNA polymerase III subunit RPC2 [EC:2.7.7.6]	At5g45140/0.0/[K] KOG0215 RNA polymerase III, second largest subunit	A0A2T7F0M5/0.0/A0A2T7F0M5_9POAL DNA-directed RNA polymerase subunit beta OS=Panicum hallii var. hallii OX=1504633 GN=GQ55_1G002900 PE=3 SV=1	PF04565/1.9E-19/RNA polymerase Rpb2, domain 3	biological_process:GO:0006351//transcription, DNA-templated;molecular_function:GO:0003899//DNA-directed 5'-3' RNA polymerase activity;GO:0032549//ribonucleoside binding;GO:0003677//DNA binding;
AJ81AG00280.1	AT5G46940.1	LOC_Os02g01300.1	RLM79257.1/6.65311e-131/hypothetical protein C2845_PM12G00270 [Panicum miliaceum]	Q9FJR5/3e-23/PMI12_ARATH Pectinesterase inhibitor 12 OS=Arabidopsis thaliana OX=3702 GN=PMEI12 PE=2 SV=1	psom:113357906/1e-13/tRNA (cytosine(34)-C(5))-methyltransferase-like; K15334 multisite-specific tRNA:(cytosine-C5)-methyltransferase [EC:2.1.1.202]	At5g46940/3e-29/[M] LSE0027 A Pectinesterase inhibitor	A0A3L6QH25/6e-131/A0A3L6QH25_PANMI PMEI domain-containing protein OS=Panicum miliaceum OX=4540 GN=C2845_PM12G00270 PE=4 SV=1	G3DSA:1.20.140.40/4.9E-33/Invertase/pectin methylesterase inhibitor family protein	molecular_function:GO:0004857//enzyme inhibitor activity;
AJ81AG00290.1	AT5G46970.1	LOC_Os02g01310.1	RLM79790.1/4.89411e-146/putative invertase inhibitor [Panicum miliaceum]	Q9FJR5/3e-13/PMI12_ARATH Pectinesterase inhibitor 12 OS=Arabidopsis thaliana OX=3702 GN=PMEI12 PE=2 SV=1	psom:113357906/5e-08/tRNA (cytosine(34)-C(5))-methyltransferase-like; K15334 multisite-specific tRNA:(cytosine-C5)-methyltransferase [EC:2.1.1.202]	At5g46930/4e-17/[M] LSE0027 A Pectinesterase inhibitor	A0A2S3GKD9/6e-130/A0A2S3GKD9_9POAL PMEI domain-containing protein OS=Panicum hallii OX=206008 GN=PAHAL_1G002900 PE=4 SV=1	TIGR01614/3.3E-27/PME_inhib: pectinesterase inhibitor domain	molecular_function:GO:0004857//enzyme inhibitor activity;
AJ81AG00300.1	AT4G01440.1	LOC_Os06g01966.1	RLM80981.1/0/hypothetical protein C2845_PM12G00250 [Panicum miliaceum]	Q9LI65/1e-80/WTR24_ARATH WAT1-related protein At3g30340 OS=Arabidopsis thaliana OX=3702 GN=At3g30340 PE=2 SV=1	nto:104085001/6e-47/WAT1-related protein At3g18200 isoform X1; K17500 integrin-linked kinase-associated serine/threonine phosphatase 2C [EC:3.1.3.16]	At3g30340/2e-82/[R] LSE0148 A Nodulin-like protein	A0A3L6QK85/0.0/A0A3L6QK85_PANMI WAT1-related protein OS=Panicum miliaceum OX=4540 GN=C2845_PM12G00250 PE=3 SV=1	SSF103481/3.92E-9/Multidrug resistance efflux transporter EmrE	cellular_component:GO:0016020//membrane;molecular_function:GO:0022857//transmembrane transporter activity;
AJ81AG00310.1	AT1G33140.1	LOC_Os09g31180.1	XP_025804068.1/1.79265e-138/60S ribosomal protein L9 [Panicum hallii] &gt;PAN03546.1 hypothetical protein PAHAL_1G003100 [Panicum hallii] &gt;PUZ73638.1 hypothetical protein GQ55_1G003300 [Panicum hallii var. hallii] &gt;RLM78969.1 60S ribosomal protein L9 [Panicum miliaceum] &gt;RLN07984.1 60S ribosomal protein L9 [Panicum miliaceum]	P49210/3e-132/RL9_ORYSJ 60S ribosomal protein L9 OS=Oryza sativa subsp. japonica OX=39947 GN=RPL9 PE=2 SV=3	sita:106804450/2e-138/60S ribosomal protein L9; K02940 large subunit ribosomal protein L9e	At1g33140/5e-110/[J] KOG3255 60S ribosomal protein L9	A0A2S3GKF1/2e-138/A0A2S3GKF1_9POAL Uncharacterized protein OS=Panicum hallii OX=206008 GN=PAHAL_1G003100 PE=3 SV=1	G3DSA:3.90.930.12:FF:000003/1.2E-51/60S ribosomal protein L9	biological_process:GO:0006412//translation;cellular_component:GO:0005840//ribosome;molecular_function:GO:0003735//structural constituent of ribosome;GO:0019843//rRNA binding;
AJ81AG00320.1	AT5G66190.1	LOC_Os06g01850.1	XP_025804056.1/0/ferredoxin--NADP reductase, leaf isozyme 1, chloroplastic-like [Panicum hallii] &gt;PAN03545.1 hypothetical protein PAHAL_1G003200 [Panicum hallii] &gt;PUZ73637.1 hypothetical protein GQ55_1G003400 [Panicum hallii var. hallii]	A2Y8E0/0.0/FENR1_ORYSI Ferredoxin--NADP reductase, leaf isozyme 1, chloroplastic OS=Oryza sativa subsp. indica OX=39946 GN=OsI_21320 PE=3 SV=1	sita:101763545/0.0/ferredoxin--NADP reductase, leaf isozyme, chloroplastic; K02641 ferredoxin--NADP+ reductase [EC:1.18.1.2]	At5g66190/0.0/[C] KOG1158 NADP/FAD dependent oxidoreductase	A0A2S3GKT2/0.0/A0A2S3GKT2_9POAL Ferredoxin--NADP reductase, chloroplastic OS=Panicum hallii OX=206008 GN=PAHAL_1G003200 PE=3 SV=1	SSF63380/1.42E-42/Riboflavin synthase domain-like	molecular_function:GO:0016491//oxidoreductase activity;
AJ81AG00330.1	AT4G01440.1	LOC_Os04g38430.2	XP_025791772.1/0/WAT1-related protein At4g01440-like isoform X1 [Panicum hallii] &gt;PAN03544.1 hypothetical protein PAHAL_1G003300 [Panicum hallii]	Q9LI65/9e-85/WTR24_ARATH WAT1-related protein At3g30340 OS=Arabidopsis thaliana OX=3702 GN=At3g30340 PE=2 SV=1	nta:107765414/2e-59/WAT1-related protein At3g18200-like; K17500 integrin-linked kinase-associated serine/threonine phosphatase 2C [EC:3.1.3.16]	At4g01440/6e-85/[R] LSE0148 A Nodulin-like protein	A0A2S3GKN0/0.0/A0A2S3GKN0_9POAL WAT1-related protein OS=Panicum hallii OX=206008 GN=PAHAL_1G003300 PE=3 SV=1	PF00892/6.4E-13/EamA-like transporter family	cellular_component:GO:0016020//membrane;molecular_function:GO:0022857//transmembrane transporter activity;
AJ81AG00340.1	AT1G09380.1	LOC_Os12g18960.1	RLM80632.1/0/WAT1-related protein [Panicum miliaceum]	Q9FNA5/2e-58/WTR39_ARATH WAT1-related protein At5g13670 OS=Arabidopsis thaliana OX=3702 GN=At5g13670 PE=2 SV=1	nto:104085001/6e-45/WAT1-related protein At3g18200 isoform X1; K17500 integrin-linked kinase-associated serine/threonine phosphatase 2C [EC:3.1.3.16]	At5g13670/7e-59/[R] LSE0148 A Nodulin-like protein	A0A3L6QLG2/0.0/A0A3L6QLG2_PANMI WAT1-related protein OS=Panicum miliaceum OX=4540 GN=C2845_PM12G00200 PE=3 SV=1	SSF103481/6.02E-9/Multidrug resistance efflux transporter EmrE	cellular_component:GO:0016020//membrane;molecular_function:GO:0022857//transmembrane transporter activity;
AJ81AG00350.1	AT2G45660.1	LOC_Os02g01355.1	XP_025806880.1/0/MADS-box protein SOC1-like isoform X2 [Panicum hallii]	Q9XJ60/1e-62/MAD50_ORYSJ MADS-box transcription factor 50 OS=Oryza sativa subsp. japonica OX=39947 GN=MADS50 PE=2 SV=1	mus:104000180/1e-53/agamous-like MADS-box protein AGL19 isoform X2; K09260 MADS-box transcription enhancer factor 2A	At2g45660/1e-61/[K] KOG0014 MADS box transcription factor	A0A2S3GKP0/1e-172/A0A2S3GKP0_9POAL Uncharacterized protein OS=Panicum hallii OX=206008 GN=PAHAL_1G003500 PE=4 SV=1	cd00265/1.3869E-35/MADS_MEF2_like	biological_process:GO:0006355//regulation of transcription, DNA-templated;GO:0045944//positive regulation of transcription by RNA polymerase II;cellular_component:GO:0005634//nucleus;molecular_function:GO:0046983//protein dimerization activity;GO:0003700//DNA-binding transcription factor activity;GO:0003677//DNA binding;GO:0000977//RNA polymerase II transcription regulatory region sequence-specif…
AJ81AG00360.1	AT5G52552.1	NA	CAB3448495.1/5.47358e-33/unnamed protein product, partial [Digitaria exilis]	NA	NA	NA	A0A2S3GKE2/4e-32/A0A2S3GKE2_9POAL Uncharacterized protein OS=Panicum hallii OX=206008 GN=PAHAL_1G003600 PE=4 SV=1	NA	NA
AJ81AG00370.1	AT4G25670.2	LOC_Os02g01360.1	RLM80271.1/3.68037e-167/uncharacterized protein C2845_PM12G00170 [Panicum miliaceum]	NA	NA	NA	A0A3L6QHX3/3e-167/A0A3L6QHX3_PANMI Uncharacterized protein OS=Panicum miliaceum OX=4540 GN=C2845_PM12G00170 PE=4 SV=1	mobidb-lite/-/consensus disorder prediction	NA
AJ81AG00380.1	AT1G76890.2	LOC_Os02g01380.1	PUZ73643.1/0/hypothetical protein GQ55_1G003900 [Panicum hallii var. hallii]	Q39117/8e-58/TGT2_ARATH Trihelix transcription factor GT-2 OS=Arabidopsis thaliana OX=3702 GN=GT-2 PE=1 SV=1	var:108341535/6e-09/probable pectinesterase/pectinesterase inhibitor 58; K01051 pectinesterase [EC:3.1.1.11]	At1g76890/3e-58/[K] KOG4282 Transcription factor GT-2 and related proteins, contains trihelix DNA-binding/SANT domain	A0A2T7F0S0/0.0/A0A2T7F0S0_9POAL Myb-like domain-containing protein OS=Panicum hallii var. hallii OX=1504633 GN=GQ55_1G003900 PE=4 SV=1	SM00717/0.0065/sant	NA
AJ81AG00390.1	AT3G47450.2	LOC_Os02g01440.1	PUZ73644.1/0/hypothetical protein GQ55_1G004000 [Panicum hallii var. hallii]	Q66GP9/0.0/NOA1_ARATH NO-associated protein 1, chloroplastic/mitochondrial OS=Arabidopsis thaliana OX=3702 GN=NOA1 PE=1 SV=1	zma:100381773/0.0/embryo defective 14; K13427 nitric-oxide synthase, plant [EC:1.14.13.39]	At3g47450/0.0/[R] KOG1249 Predicted GTPases	A0A2T7F0N7/0.0/A0A2T7F0N7_9POAL CP-type G domain-containing protein OS=Panicum hallii var. hallii OX=1504633 GN=GQ55_1G004000 PE=4 SV=1	SSF52540/2.13E-18/P-loop containing nucleoside triphosphate hydrolases	molecular_function:GO:0005525//GTP binding;GO:0003924//GTPase activity;
AJ81AG00400.1	AT2G45060.1	LOC_Os02g01450.1	PUZ73645.1/0/hypothetical protein GQ55_1G004100 [Panicum hallii var. hallii]	Q84K90/4e-16/RHIP1_ARATH RGS1-HXK1-interacting protein 1 OS=Arabidopsis thaliana OX=3702 GN=RHIP1 PE=1 SV=1	NA	NA	A0A2T7F0P0/2e-154/A0A2T7F0P0_9POAL Uncharacterized protein OS=Panicum hallii var. hallii OX=1504633 GN=GQ55_1G004100 PE=4 SV=1	PTHR34554/8.6E-75/RGS1-HXK1-INTERACTING PROTEIN 1	NA
AJ81AG00410.2	AT2G27790.2	LOC_Os02g01480.1	XP_025805494.1/4.41437e-163/RNA-binding protein 48-like [Panicum hallii] &gt;PAN03531.1 hypothetical protein PAHAL_1G004000 [Panicum hallii] &gt;PUZ73648.1 hypothetical protein GQ55_1G004200 [Panicum hallii var. hallii]	A4FVJ7/3e-28/RBM48_DANRE RNA-binding protein 48 OS=Danio rerio OX=7955 GN=rbm48 PE=2 SV=1	NA	At5g27300/3e-47/[R] KOG4197 FOG: PPR repeat	A0A2S3GKL8/4e-163/A0A2S3GKL8_9POAL RNA-binding protein 48 OS=Panicum hallii OX=206008 GN=PAHAL_1G004000 PE=3 SV=1	mobidb-lite/-/consensus disorder prediction	molecular_function:GO:0003723//RNA binding;GO:0003676//nucleic acid binding;
AJ81AG00420.1	AT5G47480.1	LOC_Os02g01490.1	XP_025803915.1/0/protein transport protein SEC16A homolog [Panicum hallii] &gt;PAN03529.1 hypothetical protein PAHAL_1G004100 [Panicum hallii]	Q9FGK8/0.0/SC16B_ARATH Protein transport protein SEC16B homolog OS=Arabidopsis thaliana OX=3702 GN=SEC16B PE=1 SV=1	sita:101767622/0.0/protein transport protein SEC16B homolog; K20353 COPII coat assembly protein SEC16	At5g47490/0.0/[K] KOG1913 Regucalcin gene promoter region-related protein (RGPR)	A0A2S3GKI0/0.0/A0A2S3GKI0_9POAL Protein transport protein sec16 OS=Panicum hallii OX=206008 GN=PAHAL_1G004100 PE=3 SV=1	cd09233/5.82284E-89/ACE1-Sec16-like	biological_process:GO:0006914//autophagy;GO:0048208//COPII vesicle coating;
AJ81AG00430.1	AT1G54220.2	LOC_Os07g22720.2	RLM80766.1/0/hypothetical protein C2845_PM12G00120 [Panicum miliaceum]	Q5M729/0.0/ODP23_ARATH Dihydrolipoyllysine-residue acetyltransferase component 3 of pyruvate dehydrogenase complex, mitochondrial OS=Arabidopsis thaliana OX=3702 GN=At1g54220 PE=1 SV=1	sita:101768289/0.0/dihydrolipoyllysine-residue acetyltransferase component 3 of pyruvate dehydrogenase complex, mitochondrial; K00627 pyruvate dehydrogenase E2 component (dihydrolipoamide acetyltransferase) [EC:2.3.1.12]	At1g54220/0.0/[C] KOG0557 Dihydrolipoamide acetyltransferase	A0A3L6QMT2/0.0/A0A3L6QMT2_PANMI Acetyltransferase component of pyruvate dehydrogenase complex OS=Panicum miliaceum OX=4540 GN=C2845_PM12G00120 PE=3 SV=1	mobidb-lite/-/consensus disorder prediction	biological_process:GO:0006090//pyruvate metabolic process;GO:0006086//acetyl-CoA biosynthetic process from pyruvate;cellular_component:GO:0045254//pyruvate dehydrogenase complex;molecular_function:GO:0004742//dihydrolipoyllysine-residue acetyltransferase activity;GO:0016746//acyltransferase activity;
AJ81AG00440.1	AT4G17260.1	LOC_Os02g01510.1	RLM77916.1/0/L-lactate dehydrogenase [Panicum miliaceum]	P22988/0.0/LDHA_HORVU L-lactate dehydrogenase A OS=Hordeum vulgare OX=4513 PE=1 SV=1	sita:101768692/0.0/L-lactate dehydrogenase; K00016 L-lactate dehydrogenase [EC:1.1.1.27]	At4g17260/2e-164/[C] KOG1495 Lactate dehydrogenase	A0A3L6QF06/0.0/A0A3L6QF06_PANMI L-lactate dehydrogenase OS=Panicum miliaceum OX=4540 GN=C2845_PM12G00110 PE=3 SV=1	PTHR43128/2.6E-152/L-2-HYDROXYCARBOXYLATE DEHYDROGENASE (NAD(P)(+))	biological_process:GO:0019752//carboxylic acid metabolic process;cellular_component:GO:0005737//cytoplasm;molecular_function:GO:0004459//L-lactate dehydrogenase activity;GO:0016491//oxidoreductase activity;GO:0003824//catalytic activity;GO:0016616//oxidoreductase activity, acting on the CH-OH group of donors, NAD or NADP as acceptor;
AJ81AG00450.1	AT4G17260.1	LOC_Os02g01510.1	RLM79928.1/0/L-lactate dehydrogenase A-like [Panicum miliaceum]	P22988/0.0/LDHA_HORVU L-lactate dehydrogenase A OS=Hordeum vulgare OX=4513 PE=1 SV=1	sita:101769096/0.0/L-lactate dehydrogenase A; K00016 L-lactate dehydrogenase [EC:1.1.1.27]	At4g17260/9e-166/[C] KOG1495 Lactate dehydrogenase	A0A3L6QGZ2/0.0/A0A3L6QGZ2_PANMI L-lactate dehydrogenase OS=Panicum miliaceum OX=4540 GN=C2845_PM12G00100 PE=3 SV=1	MF_00488/37.10117/L-lactate dehydrogenase [ldh].	biological_process:GO:0019752//carboxylic acid metabolic process;cellular_component:GO:0005737//cytoplasm;molecular_function:GO:0016616//oxidoreductase activity, acting on the CH-OH group of donors, NAD or NADP as acceptor;GO:0016491//oxidoreductase activity;GO:0004459//L-lactate dehydrogenase activity;GO:0003824//catalytic activity;
AJ81AG00460.1	AT1G62660.1	LOC_Os02g01590.1	RLM77869.1/0/sucrose:sucrose 1-fructosyltransferase-like [Panicum miliaceum]	Q9FSV7/0.0/SST_FESAR Sucrose:sucrose 1-fructosyltransferase OS=Festuca arundinacea OX=4606 GN=1-SST PE=1 SV=1	sita:101769910/0.0/LOW QUALITY PROTEIN: sucrose:sucrose 1-fructosyltransferase-like; K21351 sucrose:sucrose fructosyltransferase [EC:2.4.1.99]	At1g62660/0.0/[G] KOG0228 Beta-fructofuranosidase (invertase)	A0A3L6QBZ9/0.0/A0A3L6QBZ9_PANMI Sucrose:sucrose 1-fructosyltransferase-like OS=Panicum miliaceum OX=4540 GN=C2845_PM12G00090 PE=3 SV=1	SSF75005/5.97E-104/Arabinanase/levansucrase/invertase	biological_process:GO:0005975//carbohydrate metabolic process;molecular_function:GO:0004553//hydrolase activity, hydrolyzing O-glycosyl compounds;GO:0004564//beta-fructofuranosidase activity;
AJ81AG00470.1	AT1G68930.1	LOC_Os02g01610.1	XP_025807800.1/0/putative pentatricopeptide repeat-containing protein At1g68930 [Panicum hallii]	Q9SHZ8/0.0/PP168_ARATH Pentatricopeptide repeat-containing protein At2g22070 OS=Arabidopsis thaliana OX=3702 GN=PCMP-H41 PE=3 SV=1	mus:103969984/4e-167/pentatricopeptide repeat-containing protein At2g33760-like; K23541 Ca2+/H+ antiporter, TMEM165/GDT1 family	At1g68930/0.0/[R] KOG4197 FOG: PPR repeat	A0A2T7F0Q2/0.0/A0A2T7F0Q2_9POAL DYW_deaminase domain-containing protein OS=Panicum hallii var. hallii OX=1504633 GN=GQ55_1G005200 PE=4 SV=1	G3DSA:1.25.40.10:FF:000738/5.5E-77/Pentatricopeptide repeat-containing protein chloroplastic	molecular_function:GO:0008270//zinc ion binding;GO:0005515//protein binding;
AJ81AG00480.1	AT5G47610.1	LOC_Os02g01700.1	RLM79762.1/1.18784e-129/RING-H2 finger protein ATL79-like [Panicum miliaceum]	Q9FGJ6/1e-40/ATL79_ARATH RING-H2 finger protein ATL79 OS=Arabidopsis thaliana OX=3702 GN=ATL79 PE=2 SV=1	egu:105043527/7e-39/RING-H2 finger protein ATL79-like; K19041 E3 ubiquitin-protein ligase RNF38/44 [EC:2.3.2.27]	At5g47610/5e-41/[O] KOG0800 FOG: Predicted E3 ubiquitin ligase	A0A3L6QJ23/1e-129/A0A3L6QJ23_PANMI RING-H2 finger protein ATL79-like OS=Panicum miliaceum OX=4540 GN=C2845_PM12G00060 PE=4 SV=1	SM00184/3.2E-9/ring_2	NA
AJ81AG00490.1	AT4G24175.1	LOC_Os04g24410.1	PUZ73663.1/4.13057e-144/hypothetical protein GQ55_1G005400 [Panicum hallii var. hallii] &gt;PUZ73664.1 hypothetical protein GQ55_1G005400 [Panicum hallii var. hallii] &gt;PUZ73665.1 hypothetical protein GQ55_1G005400 [Panicum hallii var. hallii] &gt;PUZ73666.1 hypothetical protein GQ55_1G005400 [Panicum hallii var. hallii] &gt;PUZ73667.1 hypothetical protein GQ55_1G005400 [Panicum hallii var. hal…	NA	ppp:112276692/3e-14/DNA polymerase I B, chloroplastic/mitochondrial-like isoform X1; K02335 DNA polymerase I [EC:2.7.7.7]	At4g24170/1e-38/[Z] KOG0242 Kinesin-like protein	A0A2T7F0Q7/6e-120/A0A2T7F0Q7_9POAL Uncharacterized protein OS=Panicum hallii var. hallii OX=1504633 GN=GQ55_1G005400 PE=4 SV=1	G3DSA:1.10.60.30/1.3E-15/-	NA
AJ81AG00500.7	AT5G24680.1	LOC_Os02g01710.1	PUZ73669.1/0/hypothetical protein GQ55_1G005500 [Panicum hallii var. hallii]	Q3SWY8/2e-40/ZUP1_BOVIN Zinc finger-containing ubiquitin peptidase 1 OS=Bos taurus OX=9913 GN=ZUP1 PE=2 SV=1	NA	At5g24680/2e-111/[S] KOG4696 Uncharacterized conserved protein	A0A2T7F0Q6/0.0/A0A2T7F0Q6_9POAL Uncharacterized protein OS=Panicum hallii var. hallii OX=1504633 GN=GQ55_1G005500 PE=4 SV=1	PTHR48153/2.2E-19/UFM1-SPECIFIC PROTEASE 2	NA
AJ81AG00510.1	AT1G33230.1	LOC_Os02g01720.1	RLM78777.1/0/hypothetical protein C2845_PM12G00480 [Panicum miliaceum]	A0PK00/1e-32/T120B_HUMAN Transmembrane protein 120B OS=Homo sapiens OX=9606 GN=TMEM120B PE=1 SV=1	aof:109826812/2e-23/LOW QUALITY PROTEIN: probable cellulose synthase A catalytic subunit 8 [UDP-forming]; K10999 cellulose synthase A [EC:2.4.1.12]	At1g33230/8e-159/[R] KOG4758 Predicted membrane protein	A0A3L6QFR0/0.0/A0A3L6QFR0_PANMI Uncharacterized protein OS=Panicum miliaceum OX=4540 GN=C2845_PM12G00480 PE=3 SV=1	Coil/-/Coil	cellular_component:GO:0016020//membrane;
AJ81AG00520.1	AT1G33260.1	LOC_Os02g01730.1	XP_025806606.1/0/probable receptor-like protein kinase At1g33260 [Panicum hallii] &gt;PAN03517.1 hypothetical protein PAHAL_1G005500 [Panicum hallii]	Q7XR88/4e-76/STRK1_ORYSJ Salt tolerance receptor-like cytoplasmic kinase 1 OS=Oryza sativa subsp. japonica OX=39947 GN=STRK1 PE=1 SV=2	dosa:Os02t0106900-01/5e-164/Os02g0106900; Protein kinase, core domain containing protein.; K04733 interleukin-1 receptor-associated kinase 4 [EC:2.7.11.1]	At1g33260/7e-64/[T] KOG1187 Serine/threonine protein kinase	A0A2S3GKG8/0.0/A0A2S3GKG8_9POAL Protein kinase domain-containing protein OS=Panicum hallii OX=206008 GN=PAHAL_1G005500 PE=4 SV=1	PS00109/-/Tyrosine protein kinases specific active-site signature.	biological_process:GO:0006468//protein phosphorylation;molecular_function:GO:0004672//protein kinase activity;GO:0005524//ATP binding;
AJ81AG00530.1	AT1G20960.2	LOC_Os02g01740.1	RLM80786.1/0/hypothetical protein C2845_PM12G00490 [Panicum miliaceum]	Q9SYP1/0.0/DEXHC_ARATH DExH-box ATP-dependent RNA helicase DExH12 OS=Arabidopsis thaliana OX=3702 GN=BRR2A PE=1 SV=1	sita:101772985/0.0/DExH-box ATP-dependent RNA helicase DExH12; K12854 pre-mRNA-splicing helicase BRR2 [EC:3.6.4.13]	At1g20960/0.0/[A] KOG0951 RNA helicase BRR2, DEAD-box superfamily	A0A3L6QMV1/0.0/A0A3L6QMV1_PANMI Uncharacterized protein OS=Panicum miliaceum OX=4540 GN=C2845_PM12G00490 PE=4 SV=1	PF02889/1.9E-92/Sec63 Brl domain	molecular_function:GO:0005524//ATP binding;GO:0003676//nucleic acid binding;
AJ81AG00540.1	AT1G64950.1	LOC_Os02g01890.1	RLN24856.1/0/cytochrome P450 89A2-like [Panicum miliaceum]	Q9SRQ1/4e-105/C89A9_ARATH Cytochrome P450 89A9 OS=Arabidopsis thaliana OX=3702 GN=CYP89A9 PE=2 SV=1	sbi:8066490/0.0/cytochrome P450 89A2; K00512 steroid 17alpha-monooxygenase / 17alpha-hydroxyprogesterone deacetylase [EC:1.14.14.19 1.14.14.32]	At1g64940/3e-111/[Q] KOG0156 Cytochrome P450 CYP2 subfamily	A0A3L6SQF5/0.0/A0A3L6SQF5_PANMI Cytochrome P450 89A2-like OS=Panicum miliaceum OX=4540 GN=C2845_PM07G01940 PE=3 SV=1	PS00086/-/Cytochrome P450 cysteine heme-iron ligand signature.	molecular_function:GO:0020037//heme binding;GO:0005506//iron ion binding;GO:0004497//monooxygenase activity;GO:0016705//oxidoreductase activity, acting on paired donors, with incorporation or reduction of molecular oxygen;
AJ81AG00550.1	NA	NA	RLN07553.1/8.58845e-53/hypothetical protein C2845_PM11G11970 [Panicum miliaceum]	NA	NA	NA	A0A0A9QF74/1e-54/A0A0A9QF74_ARUDO Uncharacterized protein OS=Arundo donax OX=35708 PE=4 SV=1	PF20241/1.1E-10/Domain of unknown function (DUF6598)	NA
AJ81AG00560.1	AT2G12190.1	LOC_Os02g01890.1	RLM80825.1/0/hypothetical protein C2845_PM12G00510 [Panicum miliaceum]	Q42602/1e-135/C89A2_ARATH Cytochrome P450 89A2 OS=Arabidopsis thaliana OX=3702 GN=CYP89A2 PE=2 SV=2	ats:109755199/0.0/LOC109755199; cytochrome P450 89A2-like; K00512 steroid 17alpha-monooxygenase / 17alpha-hydroxyprogesterone deacetylase [EC:1.14.14.19 1.14.14.32]	At2g12190/6e-149/[Q] KOG0156 Cytochrome P450 CYP2 subfamily	A0A3L6QLR6/0.0/A0A3L6QLR6_PANMI Uncharacterized protein OS=Panicum miliaceum OX=4540 GN=C2845_PM12G00510 PE=3 SV=1	PR00463/5.8E-31/E-class P450 group I signature	molecular_function:GO:0020037//heme binding;GO:0005506//iron ion binding;GO:0004497//monooxygenase activity;GO:0016705//oxidoreductase activity, acting on paired donors, with incorporation or reduction of molecular oxygen;
AJ81AG00570.1	NA	NA	NA	NA	NA	NA	NA	NA	NA
AJ81AG00580.1	AT1G63930.1	LOC_Os02g01930.1	RLM80459.1/0/hypothetical protein C2845_PM12G00520 [Panicum miliaceum]	Q9CAK4/4e-64/ROH1_ARATH Protein ROH1 OS=Arabidopsis thaliana OX=3702 GN=ROH1 PE=1 SV=1	NA	At1g63930/2e-64/[S] LSE0486 A Uncharacterized protein	A0A3L6QJN9/0.0/A0A3L6QJN9_PANMI Uncharacterized protein OS=Panicum miliaceum OX=4540 GN=C2845_PM12G00520 PE=4 SV=1	Coil/-/Coil	NA
AJ81AG00590.1	NA	LOC_Os08g35090.1	OEL28755.1/2.15903e-13/Subtilisin-like protease SBT1.5 [Dichanthelium oligosanthes]	NA	NA	NA	A0A0A9NAJ7/2e-15/A0A0A9NAJ7_ARUDO Uncharacterized protein OS=Arundo donax OX=35708 PE=3 SV=1	mobidb-lite/-/consensus disorder prediction	NA
AJ81AG00600.1	AT1G62310.1	LOC_Os02g01940.1	PUZ73674.1/0/hypothetical protein GQ55_1G006100 [Panicum hallii var. hallii]	Q9SSE9/8e-98/JMJ25_ARATH Lysine-specific demethylase JMJ25 OS=Arabidopsis thaliana OX=3702 GN=JMJ25 PE=1 SV=1	sita:101773812/0.0/lysine-specific demethylase JMJ25; K15601 [histone H3]-dimethyl-L-lysine9 demethylase [EC:1.14.11.65]	At4g00990/0.0/[K] KOG1356 Putative transcription factor 5qNCA, contains JmjC domain	A0A2T7F0R5/0.0/A0A2T7F0R5_9POAL Uncharacterized protein OS=Panicum hallii var. hallii OX=1504633 GN=GQ55_1G006100 PE=4 SV=1	G3DSA:2.60.120.650:FF:000033/4.3E-83/Transcription factor jumonji (JmjC) domain-containing protein	NA
AJ81AG00610.1	AT4G10840.1	LOC_Os02g01960.1	RLM78082.1/0/nephrocystin-3 [Panicum miliaceum]	O81629/0.0/KLCR1_ARATH Protein KINESIN LIGHT CHAIN-RELATED 1 OS=Arabidopsis thaliana OX=3702 GN=KLCR1 PE=1 SV=1	ccaj:109795950/1e-11/trehalose-phosphate phosphatase A-like; K01087 trehalose 6-phosphate phosphatase [EC:3.1.3.12]	At4g10840/0.0/[Z] KOG1840 Kinesin light chain	A0A3L6QED2/0.0/A0A3L6QED2_PANMI Nephrocystin-3 OS=Panicum miliaceum OX=4540 GN=C2845_PM12G00540 PE=4 SV=1	mobidb-lite/-/consensus disorder prediction	molecular_function:GO:0005515//protein binding;
AJ81AG00620.4	AT1G28530.2	LOC_Os02g01970.1	PUZ73679.1/0/hypothetical protein GQ55_1G006400 [Panicum hallii var. hallii] &gt;PUZ73680.1 hypothetical protein GQ55_1G006400 [Panicum hallii var. hallii]	NA	cann:107869260/6e-21/uncharacterized LOC107869260; K07198 5'-AMP-activated protein kinase, catalytic alpha subunit [EC:2.7.11.11]	NA	A0A2T7F0R4/0.0/A0A2T7F0R4_9POAL Uncharacterized protein OS=Panicum hallii var. hallii OX=1504633 GN=GQ55_1G006400 PE=4 SV=1	mobidb-lite/-/consensus disorder prediction	NA
AJ81AG00630.1	AT5G45950.1	LOC_Os02g01980.1	PUZ73678.1/0/hypothetical protein GQ55_1G006500 [Panicum hallii var. hallii]	Q9FJ41/2e-90/GDL85_ARATH GDSL esterase/lipase At5g45950 OS=Arabidopsis thaliana OX=3702 GN=At5g45950 PE=2 SV=1	ats:109762802/3e-59/LOC109762802; auxin transport protein BIG; K10691 E3 ubiquitin-protein ligase UBR4 [EC:2.3.2.27]	At5g45950/9e-91/[RI] LSE0388 A Predicted lipase	A0A2T7F0R8/0.0/A0A2T7F0R8_9POAL Uncharacterized protein OS=Panicum hallii var. hallii OX=1504633 GN=GQ55_1G006500 PE=3 SV=1	G3DSA:3.40.50.1110/1.3E-63/SGNH hydrolase	molecular_function:GO:0016788//hydrolase activity, acting on ester bonds;
AJ81AG00640.1	NA	LOC_Os02g01990.1	RLM78916.1/0/hypothetical protein C2845_PM12G00560 [Panicum miliaceum]	Q9LJ44/5e-13/COL12_ARATH Zinc finger protein CONSTANS-LIKE 12 OS=Arabidopsis thaliana OX=3702 GN=COL12 PE=1 SV=2	mus:103972036/1e-07/two-component response regulator-like PRR1; K12127 pseudo-response regulator 1	At3g21880/2e-13/[R] LSE0152 A Flowering-time protein CONSTANS and related B-box Zn-finger family proteins	A0A3L6QHT0/0.0/A0A3L6QHT0_PANMI CCT domain-containing protein OS=Panicum miliaceum OX=4540 GN=C2845_PM12G00560 PE=4 SV=1	mobidb-lite/-/consensus disorder prediction	molecular_function:GO:0005515//protein binding;
AJ81AG00650.1	NA	LOC_Os07g47140.1	PUZ73682.1/1.63974e-104/hypothetical protein GQ55_1G006700 [Panicum hallii var. hallii]	Q9C7E8/2e-13/COL15_ARATH Zinc finger protein CONSTANS-LIKE 15 OS=Arabidopsis thaliana OX=3702 GN=COL15 PE=1 SV=1	csat:104769830/2e-06/zinc finger protein CONSTANS-like; K12135 zinc finger protein CONSTANS	At1g68190/3e-14/[R] LSE0152 A Flowering-time protein CONSTANS and related B-box Zn-finger family proteins	A0A2T7F0S9/1e-104/A0A2T7F0S9_9POAL B box-type domain-containing protein OS=Panicum hallii var. hallii OX=1504633 GN=GQ55_1G006700 PE=4 SV=1	PTHR31717/6.2E-16/ZINC FINGER PROTEIN CONSTANS-LIKE 10	molecular_function:GO:0008270//zinc ion binding;
AJ81AG00660.1	AT4G15440.1	LOC_Os02g02000.1	RLM80098.1/0/putative inactive linolenate hydroperoxide lyase [Panicum miliaceum]	Q9ZSY9/2e-176/C74B2_ARATH Linolenate hydroperoxide lyase, chloroplastic OS=Arabidopsis thaliana OX=3702 GN=CYP74B2 PE=1 SV=1	sita:101777323/0.0/probable inactive linolenate hydroperoxide lyase; K10528 hydroperoxide lyase [EC:4.1.2.-]	At4g15440/4e-141/[I] LSE0481 A Hydroperoxide lyase	A0A2S3GKL0/0.0/A0A2S3GKL0_9POAL Uncharacterized protein OS=Panicum hallii OX=206008 GN=PAHAL_1G006500 PE=4 SV=1	G3DSA:1.10.630.10:FF:000024/2.3E-187/Allene oxide synthase, chloroplastic	molecular_function:GO:0020037//heme binding;GO:0005506//iron ion binding;GO:0004497//monooxygenase activity;GO:0016705//oxidoreductase activity, acting on paired donors, with incorporation or reduction of molecular oxygen;
AJ81AG00670.1	AT2G37230.1	LOC_Os02g02020.1	RLM79537.1/0/uncharacterized protein C2845_PM12G00580 [Panicum miliaceum]	Q9ZUU3/0.0/PP190_ARATH Pentatricopeptide repeat-containing protein At2g37230 OS=Arabidopsis thaliana OX=3702 GN=At2g37230 PE=2 SV=1	qsu:112022314/3e-55/pentatricopeptide repeat-containing protein At5g61990, mitochondrial; K17964 leucine-rich PPR motif-containing protein, mitochondrial	At2g37230/0.0/[R] KOG4197 FOG: PPR repeat	A0A3L6QHW5/0.0/A0A3L6QHW5_PANMI Uncharacterized protein OS=Panicum miliaceum OX=4540 GN=C2845_PM12G00580 PE=4 SV=1	mobidb-lite/-/consensus disorder prediction	molecular_function:GO:0005515//protein binding;
AJ81AG00680.1	AT2G28250.2	LOC_Os02g02040.3	RLM80720.1/0/hypothetical protein C2845_PM12G00590 [Panicum miliaceum]	Q8VYY5/3e-81/NCRK_ARATH Receptor-like serine/threonine-protein kinase NCRK OS=Arabidopsis thaliana OX=3702 GN=NCRK PE=1 SV=1	bna:106355430/9e-83/receptor-like serine/threonine-protein kinase NCRK; K04733 interleukin-1 receptor-associated kinase 4 [EC:2.7.11.1]	At2g28250/2e-82/[T] KOG1187 Serine/threonine protein kinase	A0A3L6QJS8/0.0/A0A3L6QJS8_PANMI Protein kinase domain-containing protein OS=Panicum miliaceum OX=4540 GN=C2845_PM12G00590 PE=4 SV=1	SSF56112/2.16E-52/Protein kinase-like (PK-like)	biological_process:GO:0006468//protein phosphorylation;molecular_function:GO:0005524//ATP binding;GO:0004672//protein kinase activity;
AJ81AG00690.1	NA	NA	RLM79883.1/1.40329e-75/uncharacterized protein C2845_PM12G00600 [Panicum miliaceum]	NA	NA	NA	A0A3L6QGQ1/1e-75/A0A3L6QGQ1_PANMI Uncharacterized protein OS=Panicum miliaceum OX=4540 GN=C2845_PM12G00600 PE=4 SV=1	mobidb-lite/-/consensus disorder prediction	NA
AJ81AG00700.1	AT1G08060.2	LOC_Os02g02050.1	RLM79052.1/0/hypothetical protein C2845_PM12G00620 [Panicum miliaceum]	Q9M658/5e-59/MOM1_ARATH Helicase protein MOM1 OS=Arabidopsis thaliana OX=3702 GN=MOM1 PE=1 SV=1	bdi:100845794/3e-176/uncharacterized protein LOC100845794; K11643 chromodomain-helicase-DNA-binding protein 4 [EC:3.6.4.12]	Hs4557449/3e-25/[K] KOG0384 Chromodomain-helicase DNA-binding protein	A0A3L6QH43/0.0/A0A3L6QH43_PANMI Helicase C-terminal domain-containing protein OS=Panicum miliaceum OX=4540 GN=C2845_PM12G00620 PE=4 SV=1	mobidb-lite/-/consensus disorder prediction	biological_process:GO:0016575//histone deacetylation;cellular_component:GO:0070823//HDA1 complex;
AJ81AG00710.1	AT4G31900.2	LOC_Os02g02050.1	PVH65491.1/0/hypothetical protein PAHAL_1G006900 [Panicum hallii]	Q9US25/3e-11/HRP1_SCHPO Chromodomain helicase hrp1 OS=Schizosaccharomyces pombe (strain 972 / ATCC 24843) OX=284812 GN=hrp1 PE=1 SV=1	ats:109768534/4e-69/uncharacterized protein LOC109768534; K11642 chromodomain-helicase-DNA-binding protein 3 [EC:3.6.4.12]	SPAC1783.05/1e-11/[K] KOG0384 Chromodomain-helicase DNA-binding protein	A0A2T8KTJ0/0.0/A0A2T8KTJ0_9POAL Uncharacterized protein OS=Panicum hallii OX=206008 GN=PAHAL_1G006900 PE=4 SV=1	SSF52540/1.49E-5/P-loop containing nucleoside triphosphate hydrolases	NA
AJ81AG00720.1	AT5G14850.1	LOC_Os01g39810.1	RLM78330.1/0/uncharacterized protein C2845_PM12G00630 [Panicum miliaceum]	Q94A15/0.0/APTG1_ARATH Mannosyltransferase APTG1 OS=Arabidopsis thaliana OX=3702 GN=APTG1 PE=2 SV=1	zma:100192477/0.0/uncharacterized protein LOC100192477; K05286 GPI mannosyltransferase 3 [EC:2.4.1.-]	At5g14850/0.0/[MO] KOG1771 GPI-alpha-mannosyltransferase III (GPI10/PIG-B) involved in glycosylphosphatidylinositol anchor biosynthesis	A0A3L6QD90/0.0/A0A3L6QD90_PANMI Mannosyltransferase OS=Panicum miliaceum OX=4540 GN=C2845_PM12G00630 PE=3 SV=1	PF03901/1.1E-111/Alg9-like mannosyltransferase family	molecular_function:GO:0016757//glycosyltransferase activity;
AJ81AG00730.1	AT1G21210.1	LOC_Os02g02120.1	XP_034586605.1/2.34821e-61/wall-associated receptor kinase 2-like [Setaria viridis] &gt;TKW38494.1 hypothetical protein SEVIR_1G118400v2 [Setaria viridis]	Q9S9M2/2e-30/WAKLD_ARATH Wall-associated receptor kinase-like 4 OS=Arabidopsis thaliana OX=3702 GN=WAKL4 PE=2 SV=2	bdi:100822703/3e-36/wall-associated receptor kinase 3-like; K04733 interleukin-1 receptor-associated kinase 4 [EC:2.7.11.1]	At1g21210/1e-30/[T] LSE0034 A Protein kinase, contains EGF domain	A0A4U6W9R6/2e-61/A0A4U6W9R6_SETVI Protein kinase domain-containing protein OS=Setaria viridis OX=4556 GN=SEVIR_1G118400v2 PE=4 SV=1	PS00107/-/Protein kinases ATP-binding region signature.	biological_process:GO:0006468//protein phosphorylation;GO:0007166//cell surface receptor signaling pathway;molecular_function:GO:0004672//protein kinase activity;GO:0005524//ATP binding;
AJ81AG00740.1	NA	NA	RLM78327.1/5.01181e-52/60S ribosomal protein L37-1-like [Panicum miliaceum]	NA	NA	NA	A0A3L6QEG2/4e-52/A0A3L6QEG2_PANMI 60S ribosomal protein L37-1-like OS=Panicum miliaceum OX=4540 GN=C2845_PM12G00640 PE=3 SV=1	mobidb-lite/-/consensus disorder prediction	NA
AJ81AG00750.1	AT1G15250.1	LOC_Os02g02130.1	PUZ73689.1/3.95538e-62/hypothetical protein GQ55_1G007400 [Panicum hallii var. hallii]	Q8LFH7/2e-51/RL371_ARATH 60S ribosomal protein L37-1 OS=Arabidopsis thaliana OX=3702 GN=RPL37A PE=3 SV=1	sita:101780565/5e-62/60S ribosomal protein L37-1; K02922 large subunit ribosomal protein L37e	At1g15250/7e-52/[J] KOG3475 60S ribosomal protein L37	A0A2T7F0S6/3e-62/A0A2T7F0S6_9POAL Ribosomal protein L37 OS=Panicum hallii var. hallii OX=1504633 GN=GQ55_1G007400 PE=3 SV=1	PS01077/-/Ribosomal protein L37e signature.	biological_process:GO:0006412//translation;cellular_component:GO:0005840//ribosome;molecular_function:GO:0003735//structural constituent of ribosome;
AJ81AG00760.1	AT4G28650.1	LOC_Os02g02140.1	RLM80341.1/0/leucine-rich repeat receptor-like protein kinase PXL2 [Panicum miliaceum]	Q9M0G7/0.0/MIK1_ARATH MDIS1-interacting receptor like kinase 1 OS=Arabidopsis thaliana OX=3702 GN=MIK1 PE=1 SV=1	cqi:110721131/0.0/receptor protein kinase CLAVATA1-like; K00924 kinase [EC:2.7.1.-]	At4g28650/0.0/[T] LSE0002 A Receptor protein kinase containing LRR repeats	A0A3L6QI41/0.0/A0A3L6QI41_PANMI Leucine-rich repeat receptor-like protein kinase PXL2 OS=Panicum miliaceum OX=4540 GN=C2845_PM12G00650 PE=3 SV=1	G3DSA:3.80.10.10/1.1E-18/Ribonuclease Inhibitor	biological_process:GO:0006468//protein phosphorylation;molecular_function:GO:0005515//protein binding;GO:0004672//protein kinase activity;GO:0005524//ATP binding;
AJ81AG00770.1	AT5G08110.1	LOC_Os02g02150.1	RLM79340.1/0/hypothetical protein C2845_PM12G00660 [Panicum miliaceum]	Q05549/1e-144/HRQ1_YEAST ATP-dependent helicase HRQ1 OS=Saccharomyces cerevisiae (strain ATCC 204508 / S288c) OX=559292 GN=HRQ1 PE=1 SV=1	sbi:8085188/0.0/uncharacterized protein LOC8085188; K06877 DEAD/DEAH box helicase domain-containing protein	ECU07g1130/6e-16/[L] KOG0351 ATP-dependent DNA helicase	A0A3L6QFY5/0.0/A0A3L6QFY5_PANMI Uncharacterized protein OS=Panicum miliaceum OX=4540 GN=C2845_PM12G00660 PE=4 SV=1	PTHR47957/0.0/ATP-DEPENDENT HELICASE HRQ1	molecular_function:GO:0005524//ATP binding;GO:0003676//nucleic acid binding;
AJ81AG00780.1	AT2G03800.1	LOC_Os08g25140.1	RLM78442.1/0/D-aminoacyl-tRNA deacylase [Panicum miliaceum]	Q9ZPQ3/2e-160/GEK1_ARATH D-aminoacyl-tRNA deacylase OS=Arabidopsis thaliana OX=3702 GN=GEK1 PE=1 SV=2	sita:101767884/0.0/D-aminoacyl-tRNA deacylase; K09716 D-aminoacyl-tRNA deacylase [EC:3.1.1.96]	NA	A0A3L6QFE8/0.0/A0A3L6QFE8_PANMI D-aminoacyl-tRNA deacylase OS=Panicum miliaceum OX=4540 GN=C2845_PM12G00690 PE=4 SV=1	PTHR34667/5.1E-161/D-AMINOACYL-TRNA DEACYLASE	biological_process:GO:0019478//D-amino acid catabolic process;molecular_function:GO:0016788//hydrolase activity, acting on ester bonds;GO:0051499//D-aminoacyl-tRNA deacylase activity;
AJ81AG00790.1	NA	NA	RLM80870.1/5.0304e-143/hypothetical protein C2845_PM12G00700 [Panicum miliaceum]	NA	NA	NA	A0A3L6QK71/4e-143/A0A3L6QK71_PANMI Uncharacterized protein OS=Panicum miliaceum OX=4540 GN=C2845_PM12G00700 PE=4 SV=1	mobidb-lite/-/consensus disorder prediction	NA
AJ81AG00800.1	AT1G08090.1	LOC_Os02g02190.1	RLM78023.1/0/high-affinity nitrate transporter 2.1 [Panicum miliaceum] &gt;RLM80036.1 high-affinity nitrate transporter 2.1 [Panicum miliaceum]	P0DKH0/0.0/NRT22_ORYSJ High-affinity nitrate transporter 2.2 OS=Oryza sativa subsp. japonica OX=39947 GN=NRT2.2 PE=1 SV=1	sita:101768294/0.0/high-affinity nitrate transporter 2.1; K02575 MFS transporter, NNP family, nitrate/nitrite transporter	At1g08090/0.0/[P] LSE0461 A High affinity nitrate transporter	A0A3L6QBC5/0.0/A0A3L6QBC5_PANMI High-affinity nitrate transporter 2.1 OS=Panicum miliaceum OX=4540 GN=C2845_PM12G00720 PE=4 SV=1	G3DSA:1.20.1250.20:FF:000048/3.9E-124/High affinity nitrate transporter	biological_process:GO:0055085//transmembrane transport;molecular_function:GO:0015112//nitrate transmembrane transporter activity;GO:0022857//transmembrane transporter activity;
AJ81AG00810.1	AT1G08090.1	LOC_Os02g02190.1	RLM78023.1/0/high-affinity nitrate transporter 2.1 [Panicum miliaceum] &gt;RLM80036.1 high-affinity nitrate transporter 2.1 [Panicum miliaceum]	P0DKH0/0.0/NRT22_ORYSJ High-affinity nitrate transporter 2.2 OS=Oryza sativa subsp. japonica OX=39947 GN=NRT2.2 PE=1 SV=1	sita:101768294/0.0/high-affinity nitrate transporter 2.1; K02575 MFS transporter, NNP family, nitrate/nitrite transporter	At1g08090/0.0/[P] LSE0461 A High affinity nitrate transporter	A0A3L6QBC5/0.0/A0A3L6QBC5_PANMI High-affinity nitrate transporter 2.1 OS=Panicum miliaceum OX=4540 GN=C2845_PM12G00720 PE=4 SV=1	G3DSA:1.20.1250.20:FF:000048/3.9E-124/High affinity nitrate transporter	biological_process:GO:0055085//transmembrane transport;molecular_function:GO:0022857//transmembrane transporter activity;GO:0015112//nitrate transmembrane transporter activity;
AJ81AG00820.1	AT1G08090.1	LOC_Os02g02190.1	RLM78023.1/0/high-affinity nitrate transporter 2.1 [Panicum miliaceum] &gt;RLM80036.1 high-affinity nitrate transporter 2.1 [Panicum miliaceum]	P0DKH0/0.0/NRT22_ORYSJ High-affinity nitrate transporter 2.2 OS=Oryza sativa subsp. japonica OX=39947 GN=NRT2.2 PE=1 SV=1	sita:101768294/0.0/high-affinity nitrate transporter 2.1; K02575 MFS transporter, NNP family, nitrate/nitrite transporter	At1g08090/0.0/[P] LSE0461 A High affinity nitrate transporter	A0A3L6QBC5/0.0/A0A3L6QBC5_PANMI High-affinity nitrate transporter 2.1 OS=Panicum miliaceum OX=4540 GN=C2845_PM12G00720 PE=4 SV=1	G3DSA:1.20.1250.20:FF:000048/1.6E-123/High affinity nitrate transporter	biological_process:GO:0055085//transmembrane transport;molecular_function:GO:0022857//transmembrane transporter activity;GO:0015112//nitrate transmembrane transporter activity;
AJ81AG00830.1	AT1G08090.1	LOC_Os02g02190.1	RLM79320.1/0/high-affinity nitrate transporter 2.1 [Panicum miliaceum]	P0DKH0/0.0/NRT22_ORYSJ High-affinity nitrate transporter 2.2 OS=Oryza sativa subsp. japonica OX=39947 GN=NRT2.2 PE=1 SV=1	sita:101768294/0.0/high-affinity nitrate transporter 2.1; K02575 MFS transporter, NNP family, nitrate/nitrite transporter	At1g08090/8e-150/[P] LSE0461 A High affinity nitrate transporter	A0A3L6QFW5/0.0/A0A3L6QFW5_PANMI High-affinity nitrate transporter 2.1 OS=Panicum miliaceum OX=4540 GN=C2845_PM12G00740 PE=4 SV=1	G3DSA:1.20.1250.20/1.4E-26/MFS general substrate transporter like domains	molecular_function:GO:0015112//nitrate transmembrane transporter activity;
AJ81AG00840.1	AT1G08090.1	LOC_Os02g02190.1	RLM79320.1/6.97306e-95/high-affinity nitrate transporter 2.1 [Panicum miliaceum]	P0DKH0/3e-58/NRT22_ORYSJ High-affinity nitrate transporter 2.2 OS=Oryza sativa subsp. japonica OX=39947 GN=NRT2.2 PE=1 SV=1	sbi:8085192/2e-59/high-affinity nitrate transporter 2.1; K02575 MFS transporter, NNP family, nitrate/nitrite transporter	At1g08100/2e-51/[P] LSE0461 A High affinity nitrate transporter	A0A3L6QFW5/6e-95/A0A3L6QFW5_PANMI High-affinity nitrate transporter 2.1 OS=Panicum miliaceum OX=4540 GN=C2845_PM12G00740 PE=4 SV=1	G3DSA:1.20.1250.20/6.1E-14/MFS general substrate transporter like domains	molecular_function:GO:0015112//nitrate transmembrane transporter activity;
AJ81AG00850.1	AT2G44800.1	LOC_Os10g39140.1	RLM80506.1/3.15469e-125/Hyoscyamine 6-dioxygenase [Panicum miliaceum]	Q8W2X5/2e-29/FL3H2_ORYSJ Flavanone 3-dioxygenase 2 OS=Oryza sativa subsp. japonica OX=39947 GN=F3H-2 PE=1 SV=1	ats:109749040/2e-34/LOC109749040; 2'-deoxymugineic-acid 2'-dioxygenase-like; K18054 2'-deoxymugineic-acid 2'-dioxygenase / mugineic-acid 3-dioxygenase [EC:1.14.11.24 1.14.11.25]	At2g44800/8e-28/[QR] KOG0143 Iron/ascorbate family oxidoreductases	A0A3L6QM41/2e-124/A0A3L6QM41_PANMI Hyoscyamine 6-dioxygenase OS=Panicum miliaceum OX=4540 GN=C2845_PM12G00750 PE=4 SV=1	SSF51197/1.1E-28/Clavaminate synthase-like	NA
AJ81AG00860.1	NA	LOC_Os12g03440.1	RLM78488.1/0/F-box protein [Panicum miliaceum]	NA	NA	NA	A0A3L6QCQ9/0.0/A0A3L6QCQ9_PANMI F-box protein OS=Panicum miliaceum OX=4540 GN=C2845_PM12G00760 PE=4 SV=1	PTHR47993/4.0E-14/OS09G0372900 PROTEIN-RELATED	NA
AJ81AG00870.2	AT2G46020.2	LOC_Os02g02290.1	RLM79684.1/0/ATP-dependent helicase BRM-like [Panicum miliaceum]	Q6EVK6/0.0/BRM_ARATH ATP-dependent helicase BRM OS=Arabidopsis thaliana OX=3702 GN=BRM PE=1 SV=1	sita:101753457/0.0/LOW QUALITY PROTEIN: ATP-dependent helicase BRM; K11647 SWI/SNF-related matrix-associated actin-dependent regulator of chromatin subfamily A member 2/4 [EC:3.6.4.-]	At2g46020/0.0/[BK] KOG0386 Chromatin remodeling complex SWI/SNF, component SWI2 and related ATPases (DNA/RNA helicase superfamily)	A0A3L6QGD4/0.0/A0A3L6QGD4_PANMI ATP-dependent helicase BRM-like OS=Panicum miliaceum OX=4540 GN=C2845_PM12G00770 PE=4 SV=1	G3DSA:3.40.50.300/3.8E-147/-	biological_process:GO:0006355//regulation of transcription, DNA-templated;cellular_component:GO:0005634//nucleus;molecular_function:GO:0005524//ATP binding;GO:0005515//protein binding;
AJ81AG00880.2	AT3G45010.1	LOC_Os02g02320.1	XP_025798879.1/0/serine carboxypeptidase 3 isoform X1 [Panicum hallii] &gt;PVH65505.1 hypothetical protein PAHAL_1G010000 [Panicum hallii]	P37891/0.0/CBP3_ORYSJ Serine carboxypeptidase 3 OS=Oryza sativa subsp. japonica OX=39947 GN=CBP3 PE=2 SV=1	sita:101770578/0.0/serine carboxypeptidase 3 isoform X1; K16298 serine carboxypeptidase-like clade IV [EC:3.4.16.-]	At3g45010/0.0/[OE] KOG1282 Serine carboxypeptidases (lysosomal cathepsin A)	A0A2T8KTM6/0.0/A0A2T8KTM6_9POAL Carboxypeptidase OS=Panicum hallii OX=206008 GN=PAHAL_1G010000 PE=3 SV=1	PR00724/3.1E-27/Carboxypeptidase C serine protease (S10) family signature	biological_process:GO:0006508//proteolysis;molecular_function:GO:0004185//serine-type carboxypeptidase activity;
AJ81AG00890.1	AT2G38110.1	LOC_Os02g02340.1	RLM79144.1/0/glycerol-3-phosphate 2-O-acyltransferase 6-like [Panicum miliaceum]	Q9LMM0/0.0/GPAT4_ARATH Glycerol-3-phosphate 2-O-acyltransferase 4 OS=Arabidopsis thaliana OX=3702 GN=GPAT4 PE=1 SV=1	sita:101763164/0.0/glycerol-3-phosphate 2-O-acyltransferase 6; K13508 glycerol-3-phosphate acyltransferase [EC:2.3.1.15 2.3.1.198]	NA	A0A3L6QES8/0.0/A0A3L6QES8_PANMI Glycerol-3-phosphate 2-O-acyltransferase 6-like OS=Panicum miliaceum OX=4540 GN=C2845_PM12G00820 PE=4 SV=1	mobidb-lite/-/consensus disorder prediction	molecular_function:GO:0016746//acyltransferase activity;
AJ81AG00900.1	AT3G61350.1	LOC_Os02g02350.1	RLM77957.1/0/hypothetical protein C2845_PM12G00830 [Panicum miliaceum]	Q9M2C9/6e-75/SKIP4_ARATH F-box/kelch-repeat protein SKIP4 OS=Arabidopsis thaliana OX=3702 GN=SKIP4 PE=1 SV=1	mesc:110615575/9e-98/uncharacterized protein LOC110615575; K17535 serine/threonine-protein kinase TNNI3K [EC:2.7.11.1]	At3g61350/3e-75/[R] KOG1072 FOG: Kelch repeat	A0A3L6QDE7/0.0/A0A3L6QDE7_PANMI F-box domain-containing protein OS=Panicum miliaceum OX=4540 GN=C2845_PM12G00830 PE=4 SV=1	SSF81383/2.75E-8/F-box domain	molecular_function:GO:0005515//protein binding;
AJ81AG00910.1	AT5G41190.1	LOC_Os02g02360.1	RLM78415.1/0/RNA-binding protein NOB1 [Panicum miliaceum]	Q9FLL1/0.0/NOB1_ARATH RNA-binding NOB1-like protein OS=Arabidopsis thaliana OX=3702 GN=NOB1 PE=1 SV=1	sita:101773138/0.0/RNA-binding protein NOB1; K11883 RNA-binding protein NOB1	At5g41190/0.0/[O] KOG2463 Predicted RNA-binding protein Nob1p involved in 26S proteasome assembly	A0A2S3GKM4/0.0/A0A2S3GKM4_9POAL Uncharacterized protein OS=Panicum hallii OX=206008 GN=PAHAL_1G010400 PE=3 SV=1	G3DSA:3.40.50.1010:FF:000020/7.2E-43/20S-pre-rRNA D-site endonuclease NOB1	biological_process:GO:0042274//ribosomal small subunit biogenesis;GO:0000469//cleavage involved in rRNA processing;molecular_function:GO:0004521//endoribonuclease activity;
AJ81AG00920.1	AT5G52260.1	LOC_Os02g02370.1	XP_025802030.1/0/transcription factor MYB10-like [Panicum hallii] &gt;PAN03617.1 hypothetical protein PAHAL_1G010500 [Panicum hallii] &gt;PUZ73716.1 hypothetical protein GQ55_1G009700 [Panicum hallii var. hallii]	Q8LPH6/9e-56/MYB86_ARATH Transcription factor MYB86 OS=Arabidopsis thaliana OX=3702 GN=MYB86 PE=2 SV=1	sita:101773546/0.0/transcription factor LAF1; K09422 transcription factor MYB, plant	At5g26655/4e-56/[K] KOG0048 Transcription factor, Myb superfamily	A0A2S3GKS6/0.0/A0A2S3GKS6_9POAL Uncharacterized protein OS=Panicum hallii OX=206008 GN=PAHAL_1G010500 PE=4 SV=1	PF00249/3.3E-13/Myb-like DNA-binding domain	NA
AJ81AG00930.1	AT3G13580.3	LOC_Os08g13690.1	XP_025798720.1/1.73569e-177/60S ribosomal protein L7-3-like [Panicum hallii] &gt;PAN03618.1 hypothetical protein PAHAL_1G010700 [Panicum hallii] &gt;PUZ73718.1 hypothetical protein GQ55_1G009800 [Panicum hallii var. hallii]	Q9LHP1/5e-142/RL74_ARATH 60S ribosomal protein L7-4 OS=Arabidopsis thaliana OX=3702 GN=RPL7D PE=2 SV=1	sita:101773958/1e-176/60S ribosomal protein L7-3; K02937 large subunit ribosomal protein L7e	At3g13580/2e-142/[J] KOG3184 60S ribosomal protein L7	A0A2S3GKZ2/1e-177/A0A2S3GKZ2_9POAL Uncharacterized protein OS=Panicum hallii OX=206008 GN=PAHAL_1G010700 PE=3 SV=1	PS00634/-/Ribosomal protein L30 signature.	biological_process:GO:0000463//maturation of LSU-rRNA from tricistronic rRNA transcript (SSU-rRNA, 5.8S rRNA, LSU-rRNA);cellular_component:GO:0022625//cytosolic large ribosomal subunit;molecular_function:GO:0003735//structural constituent of ribosome;
AJ81AG00940.1	AT5G52250.1	LOC_Os02g02380.1	RLM79852.1/0/hypothetical protein C2845_PM12G00880 [Panicum miliaceum]	Q9FFA7/2e-90/RUP2_ARATH WD repeat-containing protein RUP2 OS=Arabidopsis thaliana OX=3702 GN=RUP2 PE=1 SV=1	sita:101763569/0.0/WD repeat-containing protein RUP2; K10143 E3 ubiquitin-protein ligase RFWD2 [EC:2.3.2.27]	At5g23730/8e-91/[T] TWOG0023 Light-responsive protein COP1 and related proteins	A0A3L6QJB2/0.0/A0A3L6QJB2_PANMI WD_REPEATS_REGION domain-containing protein OS=Panicum miliaceum OX=4540 GN=C2845_PM12G00880 PE=4 SV=1	PS50082/9.071468/Trp-Asp (WD) repeats profile.	molecular_function:GO:0005515//protein binding;
AJ81AG00950.1	AT1G12800.1	LOC_Os02g02390.1	RLM78670.1/0/uncharacterized protein C2845_PM12G00890 [Panicum miliaceum]	NA	cmo:103501305/3e-07/30S ribosomal protein S1, chloroplastic-like; K02945 small subunit ribosomal protein S1	At1g12800/3e-148/[J] LSE0381 A Plastidial ribosomal protein S1	A0A3L6QE57/0.0/A0A3L6QE57_PANMI S1 motif domain-containing protein OS=Panicum miliaceum OX=4540 GN=C2845_PM12G00890 PE=4 SV=1	G3DSA:2.40.50.140/5.1E-18/-	molecular_function:GO:0003676//nucleic acid binding;
AJ81AG00960.1	NA	LOC_Os12g07440.1	RLM80952.1/8.44016e-137/catalase isozyme 3 [Panicum miliaceum]	NA	NA	NA	A0A3L6QMD2/5e-137/A0A3L6QMD2_PANMI Catalase OS=Panicum miliaceum OX=4540 GN=C2845_PM12G00900 PE=3 SV=1	PF07762/1.8E-5/Protein of unknown function (DUF1618)	NA
AJ81AG00970.1	AT1G20630.1	LOC_Os02g02400.1	RLM80952.1/0/catalase isozyme 3 [Panicum miliaceum]	P18123/0.0/CATA3_MAIZE Catalase isozyme 3 OS=Zea mays OX=4577 GN=CAT3 PE=2 SV=2	sita:101775718/0.0/catalase isozyme 3; K03781 catalase [EC:1.11.1.6]	At1g20630/0.0/[P] KOG0047 Catalase	A0A3L6QMD2/0.0/A0A3L6QMD2_PANMI Catalase OS=Panicum miliaceum OX=4540 GN=C2845_PM12G00900 PE=3 SV=1	PTHR11465/8.8E-244/CATALASE	biological_process:GO:0006979//response to oxidative stress;molecular_function:GO:0020037//heme binding;GO:0004096//catalase activity;
AJ81AG00980.1	AT5G42020.1	LOC_Os02g02410.1	XP_025795579.1/0/heat shock 70 kDa protein BIP1 [Panicum hallii] &gt;PAN03625.1 hypothetical protein PAHAL_1G011200 [Panicum hallii]	O24581/0.0/BIP3_MAIZE Luminal-binding protein 3 OS=Zea mays OX=4577 GN=BIPE3 PE=2 SV=1	sita:101775309/0.0/luminal-binding protein 3; K09490 heat shock 70kDa protein 5	At5g42020/0.0/[O] KOG0100 Molecular chaperones GRP78/BiP/KAR2, HSP70 superfamily	A0A2S3GKT4/0.0/A0A2S3GKT4_9POAL Uncharacterized protein OS=Panicum hallii OX=206008 GN=PAHAL_1G011200 PE=3 SV=1	Coil/-/Coil	molecular_function:GO:0005524//ATP binding;
AJ81AG00990.2	AT1G72050.1	LOC_Os02g02424.1	XP_025795605.1/0/transcription factor IIIA-like isoform X1 [Panicum hallii] &gt;PVH65511.1 hypothetical protein PAHAL_1G011300 [Panicum hallii]	Q84MZ4/2e-114/TF3A_ARATH Transcription factor IIIA OS=Arabidopsis thaliana OX=3702 GN=TFIIIA PE=1 SV=1	sita:101776384/0.0/transcription factor IIIA isoform X2; K09191 general transcription factor IIIA	At1g72050/2e-76/[R] KOG1721 FOG: Zn-finger	A0A2T8KTL1/0.0/A0A2T8KTL1_9POAL Uncharacterized protein OS=Panicum hallii OX=206008 GN=PAHAL_1G011300 PE=4 SV=1	PS00028/-/Zinc finger C2H2 type domain signature.	NA
AJ81AG01000.1	AT1G65730.1	LOC_Os02g02450.1	PUZ73726.1/0/hypothetical protein GQ55_1G010700 [Panicum hallii var. hallii]	Q6ZGM7/3e-148/YSL7_ORYSJ Probable metal-nicotianamine transporter YSL7 OS=Oryza sativa subsp. japonica OX=39947 GN=YSL7 PE=2 SV=1	dzi:111302828/3e-64/metal-nicotianamine transporter YSL3-like; K23490 cytochrome b5	At1g65730/3e-96/[PR] TWOG0118 Predicted Fe(III)-siderophore transporter	A0A2S3GKV3/0.0/A0A2S3GKV3_9POAL Uncharacterized protein OS=Panicum hallii OX=206008 GN=PAHAL_1G011600 PE=3 SV=1	PTHR31645/5.5E-138/OLIGOPEPTIDE TRANSPORTER YGL114W-RELATED	molecular_function:GO:0035673//oligopeptide transmembrane transporter activity;
AJ81AG01010.1	AT3G17650.1	LOC_Os02g02460.1	RLM79289.1/0/putative metal-nicotianamine transporter YSL8 [Panicum miliaceum]	Q0E4J6/0.0/YSL8_ORYSJ Probable metal-nicotianamine transporter YSL8 OS=Oryza sativa subsp. japonica OX=39947 GN=YSL8 PE=2 SV=1	dzi:111302828/0.0/metal-nicotianamine transporter YSL3-like; K23490 cytochrome b5	At1g65730/0.0/[PR] TWOG0118 Predicted Fe(III)-siderophore transporter	A0A2S3GKI5/0.0/A0A2S3GKI5_9POAL Uncharacterized protein OS=Panicum hallii OX=206008 GN=PAHAL_1G011700 PE=3 SV=1	PTHR31645/8.3E-297/OLIGOPEPTIDE TRANSPORTER YGL114W-RELATED	molecular_function:GO:0035673//oligopeptide transmembrane transporter activity;
AJ81AG01020.1	AT1G75690.1	LOC_Os03g14040.1	XP_025823843.1/2.51555e-108/protein SPA, chloroplastic isoform X1 [Panicum hallii] &gt;PAN03630.1 hypothetical protein PAHAL_1G011800 [Panicum hallii] &gt;RLM80477.1 protein SPA, chloroplastic [Panicum miliaceum]	K4BVL1/2e-70/SPA_SOLLC Protein SPA, chloroplastic OS=Solanum lycopersicum OX=4081 GN=SPA PE=2 SV=1	obr:102702172/2e-86/protein SPA, chloroplastic; K22520 protein disulfide-isomerase [EC:5.3.4.1]	NA	A0A2S3GKN5/2e-108/A0A2S3GKN5_9POAL Uncharacterized protein OS=Panicum hallii OX=206008 GN=PAHAL_1G011800 PE=4 SV=1	PF17302/1.6E-9/Family of unknown function (DUF5351)	NA
AJ81AG01030.1	AT4G37920.1	LOC_Os01g20110.1	XP_025823828.1/0/uncharacterized protein At4g37920 isoform X1 [Panicum hallii] &gt;PAN03631.1 hypothetical protein PAHAL_1G011900 [Panicum hallii] &gt;PAN03633.1 hypothetical protein PAHAL_1G011900 [Panicum hallii]	Q84WN0/6e-156/Y4920_ARATH Uncharacterized protein At4g37920 OS=Arabidopsis thaliana OX=3702 GN=At4g37920 PE=2 SV=2	NA	NA	A0A2S3GKJ9/0.0/A0A2S3GKJ9_9POAL Uncharacterized protein OS=Panicum hallii OX=206008 GN=PAHAL_1G011900 PE=4 SV=1	Coil/-/Coil	NA
AJ81AG01040.1	AT4G27760.1	LOC_Os02g02470.1	RLM78100.1/0/retinol dehydrogenase 12-like [Panicum miliaceum]	F4JJR8/1e-174/FEY_ARATH Dehydrogenase/reductase SDR family member FEY OS=Arabidopsis thaliana OX=3702 GN=FEY PE=1 SV=1	nnu:104610245/9e-72/retinol dehydrogenase 12-like; K11153 retinol dehydrogenase 12 [EC:1.1.1.300]	At4g27760/1e-171/[Q] KOG1208 Dehydrogenases with different specificities (related to short-chain alcohol dehydrogenases)	A0A3L6QCL5/0.0/A0A3L6QCL5_PANMI Retinol dehydrogenase 12-like OS=Panicum miliaceum OX=4540 GN=C2845_PM12G00970 PE=3 SV=1	mobidb-lite/-/consensus disorder prediction	NA
AJ81AG01050.1	AT5G54680.1	LOC_Os02g02480.1	RLM78063.1/6.39992e-175/hypothetical protein C2845_PM12G00980 [Panicum miliaceum]	Q9FH37/7e-60/ILR3_ARATH Transcription factor ILR3 OS=Arabidopsis thaliana OX=3702 GN=ILR3 PE=1 SV=1	peq:110029484/7e-07/transcription factor MYC2-like; K13422 transcription factor MYC2	At5g54680/3e-60/[K] LSE0597 A bHLH transcription factor	A0A3L6QBH7/6e-175/A0A3L6QBH7_PANMI BHLH domain-containing protein OS=Panicum miliaceum OX=4540 GN=C2845_PM12G00980 PE=3 SV=1	mobidb-lite/-/consensus disorder prediction	biological_process:GO:0055072//iron ion homeostasis;GO:0006355//regulation of transcription, DNA-templated;molecular_function:GO:0003700//DNA-binding transcription factor activity;GO:0046983//protein dimerization activity;
AJ81AG01060.1	AT2G02220.1	LOC_Os02g02490.1	PUZ73734.1/0/hypothetical protein GQ55_1G011300 [Panicum hallii var. hallii]	Q8LPB4/0.0/PSKR1_DAUCA Phytosulfokine receptor 1 OS=Daucus carota OX=4039 GN=PSKR PE=1 SV=1	lang:109338204/6e-161/brassinosteroid LRR receptor kinase-like; K13415 protein brassinosteroid insensitive 1 [EC:2.7.10.1 2.7.11.1]	At2g02220/0.0/[T] LSE0002 A Receptor protein kinase containing LRR repeats	A0A2S3GKU8/0.0/A0A2S3GKU8_9POAL Protein kinase domain-containing protein OS=Panicum hallii OX=206008 GN=PAHAL_1G012300 PE=4 SV=1	G3DSA:3.30.200.20:FF:000260/5.9E-32/LRR receptor-like serine/threonine-protein kinase RPK2	biological_process:GO:0006468//protein phosphorylation;molecular_function:GO:0004672//protein kinase activity;GO:0005515//protein binding;GO:0005524//ATP binding;
AJ81AG01070.1	AT2G02170.2	LOC_Os02g02500.1	XP_025799130.1/0/uncharacterized protein LOC112879024 [Panicum hallii] &gt;PAN03637.1 hypothetical protein PAHAL_1G012400 [Panicum hallii]	Q7XII4/2e-16/REM41_ORYSJ Remorin 4.1 OS=Oryza sativa subsp. japonica OX=39947 GN=REM4.1 PE=1 SV=1	dct:110110168/2e-55/uncharacterized protein LOC110110168; K22455 estrogen receptor-binding fragment-associated gene 9 protein	NA	A0A2S3GKK4/0.0/A0A2S3GKK4_9POAL Remorin_C domain-containing protein OS=Panicum hallii OX=206008 GN=PAHAL_1G012400 PE=3 SV=1	mobidb-lite/-/consensus disorder prediction	NA
AJ81AG01080.1	AT5G09920.1	LOC_Os02g02510.1	XP_025799133.1/2.56212e-101/DNA-directed RNA polymerase II subunit 4 [Panicum hallii] &gt;PAN03639.1 hypothetical protein PAHAL_1G012500 [Panicum hallii] &gt;PUZ73737.1 hypothetical protein GQ55_1G011500 [Panicum hallii var. hallii] &gt;RLN08263.1 DNA-directed RNA polymerase II subunit 4-like [Panicum miliaceum]	O48890/4e-74/NRPB4_ARATH DNA-directed RNA polymerase II subunit 4 OS=Arabidopsis thaliana OX=3702 GN=NRPB4 PE=1 SV=1	sita:101779103/8e-102/DNA-directed RNA polymerase II subunit 4; K03012 DNA-directed RNA polymerase II subunit RPB4	At5g09920/2e-74/[K] KOG2351 RNA polymerase II, fourth largest subunit	A0A2S3GKJ6/2e-101/A0A2S3GKJ6_9POAL RPOL4c domain-containing protein OS=Panicum hallii OX=206008 GN=PAHAL_1G012500 PE=4 SV=1	SM00657/1.5E-41/rpol4neu2	biological_process:GO:0044237//cellular metabolic process;GO:0006352//DNA-templated transcription, initiation;cellular_component:GO:0030880//RNA polymerase complex;molecular_function:GO:0000166//nucleotide binding;
AJ81AG01090.1	AT1G73060.1	LOC_Os02g02520.1	XP_025799131.1/0/protein LOW PSII ACCUMULATION 3, chloroplastic [Panicum hallii] &gt;PAN03640.1 hypothetical protein PAHAL_1G012600 [Panicum hallii]	Q8H0W0/4e-172/LPA3_ARATH Protein LPA3 OS=Arabidopsis thaliana OX=3702 GN=LPA3 PE=1 SV=1	NA	NA	A0A2S3GKP3/0.0/A0A2S3GKP3_9POAL DUF1995 domain-containing protein OS=Panicum hallii OX=206008 GN=PAHAL_1G012600 PE=4 SV=1	PTHR34051/9.8E-173/PROTEIN LOW PSII ACCUMULATION 3, CHLOROPLASTIC	NA
AJ81AG01100.1	AT1G42480.1	LOC_Os02g02524.1	XP_025799132.1/1.76221e-130/protein canopy-1 [Panicum hallii] &gt;PUZ73739.1 hypothetical protein GQ55_1G011700 [Panicum hallii var. hallii] &gt;PVH65515.1 hypothetical protein PAHAL_1G012700 [Panicum hallii]	Q2L6L1/1e-13/CNPY1_DANRE Protein canopy-1 OS=Danio rerio OX=7955 GN=cnpy1 PE=1 SV=1	sbi:110434357/3e-110/protein canopy-1; K22936 protein canopy 1/2	7293824/8e-09/[S] KOG4052 Uncharacterized conserved protein	A0A194YM47/2e-109/A0A194YM47_SORBI DUF3456 domain-containing protein OS=Sorghum bicolor OX=4558 GN=SORBI_3004G013000 PE=4 SV=1	PF11938/1.1E-36/TLR4 regulator and MIR-interacting MSAP	NA
AJ81AG01110.1	AT2G03120.1	LOC_Os05g36070.2	RLM78572.1/0/hypothetical protein C2845_PM12G01030 [Panicum miliaceum]	B9FJ61/0.0/SIP2_ORYSJ Signal peptide peptidase 2 OS=Oryza sativa subsp. japonica OX=39947 GN=SPP2 PE=2 SV=1	osa:4338901/0.0/signal peptide peptidase 2; K09595 minor histocompatibility antigen H13 [EC:3.4.23.-]	At2g03120/0.0/[S] KOG2443 Uncharacterized conserved protein	A0A3L6QFS0/0.0/A0A3L6QFS0_PANMI Uncharacterized protein OS=Panicum miliaceum OX=4540 GN=C2845_PM12G01030 PE=3 SV=1	PS51257/6.0/Prokaryotic membrane lipoprotein lipid attachment site profile.	cellular_component:GO:0016020//membrane;molecular_function:GO:0004190//aspartic-type endopeptidase activity;
AJ81AG01120.1	AT1G42540.1	LOC_Os02g02540.1	RLM79875.1/0/glutamate receptor 3.1 [Panicum miliaceum]	Q7XP59/0.0/GLR31_ORYSJ Glutamate receptor 3.1 OS=Oryza sativa subsp. japonica OX=39947 GN=GLR3.1 PE=1 SV=1	sita:101761128/0.0/glutamate receptor 3.1; K05387 glutamate receptor, ionotropic, plant	At1g42540/0.0/[PET] KOG1052 Glutamate-gated kainate-type ion channel receptor subunit GluR5 and related subunits	A0A3L6QJ71/0.0/A0A3L6QJ71_PANMI Glutamate receptor OS=Panicum miliaceum OX=4540 GN=C2845_PM12G01040 PE=3 SV=1	PTHR18966/3.2E-175/IONOTROPIC GLUTAMATE RECEPTOR	cellular_component:GO:0016020//membrane;molecular_function:GO:0015276//ligand-gated ion channel activity;
AJ81AG01130.1	AT1G20810.1	LOC_Os02g02550.1	PUZ73744.1/6.74352e-159/hypothetical protein GQ55_1G012000 [Panicum hallii var. hallii]	Q9LM71/2e-78/FKB18_ARATH Peptidyl-prolyl cis-trans isomerase FKBP18, chloroplastic OS=Arabidopsis thaliana OX=3702 GN=FKBP18 PE=1 SV=2	sbi:8085209/3e-140/peptidyl-prolyl cis-trans isomerase FKBP18, chloroplastic; K01802 peptidylprolyl isomerase [EC:5.2.1.8]	At1g20810/6e-79/[O] KOG0552 FKBP-type peptidyl-prolyl cis-trans isomerase	A0A2T7F0Y9/6e-159/A0A2T7F0Y9_9POAL Peptidylprolyl isomerase OS=Panicum hallii var. hallii OX=1504633 GN=GQ55_1G012000 PE=4 SV=1	mobidb-lite/-/consensus disorder prediction	molecular_function:GO:0003755//peptidyl-prolyl cis-trans isomerase activity;
AJ81AG01140.1	AT5G17310.2	LOC_Os02g02560.1	RLM77862.1/0/hypothetical protein C2845_PM12G01050 [Panicum miliaceum]	Q9SDX3/0.0/UGPA_MUSAC UTP--glucose-1-phosphate uridylyltransferase OS=Musa acuminata OX=4641 GN=UGPA PE=2 SV=1	sbi:8085210/0.0/UTP--glucose-1-phosphate uridylyltransferase; K00963 UTP--glucose-1-phosphate uridylyltransferase [EC:2.7.7.9]	At5g17310/0.0/[G] KOG2638 UDP-glucose pyrophosphorylase	A0A3L6QDR5/0.0/A0A3L6QDR5_PANMI UTP--glucose-1-phosphate uridylyltransferase OS=Panicum miliaceum OX=4540 GN=C2845_PM12G01050 PE=3 SV=1	G3DSA:3.90.550.10/1.6E-148/Spore Coat Polysaccharide Biosynthesis Protein SpsA; Chain A	biological_process:GO:0006011//UDP-glucose metabolic process;molecular_function:GO:0070569//uridylyltransferase activity;GO:0003983//UTP:glucose-1-phosphate uridylyltransferase activity;
AJ81AG01150.1	AT5G17290.1	LOC_Os02g02570.1	PAN03654.1/1.82331e-155/hypothetical protein PAHAL_1G013300 [Panicum hallii]	A2X052/1e-100/ATG5_ORYSI Autophagy protein 5 OS=Oryza sativa subsp. indica OX=39946 GN=ATG5 PE=3 SV=2	sita:101758408/4e-134/autophagy protein 5; K08339 autophagy-related protein 5	At5g17290/2e-45/[O] KOG2976 Protein involved in autophagy and nutrient starvation	A0A2S3GKK3/2e-155/A0A2S3GKK3_9POAL Autophagy protein 5 OS=Panicum hallii OX=206008 GN=PAHAL_1G013300 PE=3 SV=1	G3DSA:3.10.20.90:FF:000370/1.5E-52/Autophagy protein 5	biological_process:GO:0006914//autophagy;cellular_component:GO:0005737//cytoplasm;
AJ81AG01160.1	AT5G17290.1	LOC_Os02g02570.1	TKW38398.1/3.20857e-98/hypothetical protein SEVIR_1G112000v2 [Setaria viridis]	A2X052/8e-77/ATG5_ORYSI Autophagy protein 5 OS=Oryza sativa subsp. indica OX=39946 GN=ATG5 PE=3 SV=2	sita:101758408/1e-98/autophagy protein 5; K08339 autophagy-related protein 5	At5g17290/5e-66/[O] KOG2976 Protein involved in autophagy and nutrient starvation	A0A4U6W6X4/3e-98/A0A4U6W6X4_SETVI Autophagy protein 5 OS=Setaria viridis OX=4556 GN=SEVIR_1G112000v2 PE=3 SV=1	G3DSA:1.10.246.190/5.7E-6/Autophagy protein Apg5, helix rich domain	biological_process:GO:0006914//autophagy;cellular_component:GO:0005737//cytoplasm;
AJ81AG01170.1	AT5G64470.2	LOC_Os02g02580.1	PUZ73746.1/0/hypothetical protein GQ55_1G012300 [Panicum hallii var. hallii]	Q9FGE9/1e-98/TBL12_ARATH Protein trichome birefringence-like 12 OS=Arabidopsis thaliana OX=3702 GN=TBL12 PE=2 SV=1	cit:102611834/3e-15/protein ALTERED XYLOGLUCAN 4-like; K23877 xyloglucan O-acetyltransferase	At5g64470/5e-99/[S] LSE0451 A Uncharacterized protein	A0A2T7F0Y3/7e-147/A0A2T7F0Y3_9POAL PMR5N domain-containing protein OS=Panicum hallii var. hallii OX=1504633 GN=GQ55_1G012300 PE=3 SV=1	PF13839/7.6E-52/GDSL/SGNH-like Acyl-Esterase family found in Pmr5 and Cas1p	molecular_function:GO:0016740//transferase activity;GO:0016413//O-acetyltransferase activity;
AJ81AG01180.1	AT2G17220.2	LOC_Os02g02600.1	RLM78098.1/0/putative serine/threonine-protein kinase NAK [Panicum miliaceum]	Q9SII6/1e-172/PIX13_ARATH Probable serine/threonine-protein kinase PIX13 OS=Arabidopsis thaliana OX=3702 GN=PIX13 PE=1 SV=2	mus:103982635/0.0/probable serine/threonine-protein kinase NAK; K04733 interleukin-1 receptor-associated kinase 4 [EC:2.7.11.1]	At2g17220/7e-173/[T] KOG1187 Serine/threonine protein kinase	A0A2T7F116/0.0/A0A2T7F116_9POAL Protein kinase domain-containing protein OS=Panicum hallii var. hallii OX=1504633 GN=GQ55_1G012400 PE=3 SV=1	cd14066/2.77616E-98/STKc_IRAK	biological_process:GO:0006468//protein phosphorylation;molecular_function:GO:0005524//ATP binding;GO:0004672//protein kinase activity;
AJ81AG01190.1	AT3G48820.1	LOC_Os02g02620.1	PUZ73749.1/0/hypothetical protein GQ55_1G012500 [Panicum hallii var. hallii]	Q6ZH45/0.0/STLP4_ORYSJ Sialyltransferase-like protein 4 OS=Oryza sativa subsp. japonica OX=39947 GN=STLP4 PE=2 SV=1	vra:106764848/6e-29/sialyltransferase-like protein 1; K06614 alpha-N-acetyl-neuraminate alpha-2,8-sialyltransferase (sialyltransferase 8D) [EC:2.4.99.-]	At3g48820/0.0/[G] KOG2692 Sialyltransferase	A0A2T7F0Z3/0.0/A0A2T7F0Z3_9POAL Uncharacterized protein OS=Panicum hallii var. hallii OX=1504633 GN=GQ55_1G012500 PE=3 SV=1	G3DSA:3.90.1480.20:FF:000019/2.3E-147/Glycosyl transferase family 29 protein	biological_process:GO:0006486//protein glycosylation;molecular_function:GO:0008373//sialyltransferase activity;
AJ81AG01200.1	AT2G14540.1	LOC_Os05g43590.1	RCV36753.1/1.29196e-58/hypothetical protein SETIT_8G006700v2 [Setaria italica]	Q94DW6/1e-21/SPZ1_ORYSJ Serpin-Z1 OS=Oryza sativa subsp. japonica OX=39947 GN=Os01g0765400 PE=1 SV=1	sbi:8085212/3e-32/serpin-Z1; K13963 serpin B	At2g14540/9e-22/[V] KOG2392 Serpin	K3ZLC2/1e-58/K3ZLC2_SETIT SERPIN domain-containing protein OS=Setaria italica OX=4555 GN=SETIT_8G006700v2 PE=3 SV=1	G3DSA:2.30.39.10/1.4E-23/-	cellular_component:GO:0005615//extracellular space;molecular_function:GO:0004867//serine-type endopeptidase inhibitor activity;
AJ81AG01210.1	NA	NA	RCV05488.1/1.23724e-07/hypothetical protein SETIT_1G088600v2 [Setaria italica]	NA	NA	NA	A0A368PJ96/1e-07/A0A368PJ96_SETIT Uncharacterized protein OS=Setaria italica OX=4555 GN=SETIT_1G088600v2 PE=4 SV=1	mobidb-lite/-/consensus disorder prediction	NA
AJ81AG01220.1	AT1G47710.1	LOC_Os01g56010.1	RLM80434.1/2.68318e-130/hypothetical protein C2845_PM12G01100 [Panicum miliaceum]	Q9ST57/4e-26/SPZ2A_WHEAT Serpin-Z2A OS=Triticum aestivum OX=4565 PE=1 SV=1	bdi:100826390/1e-28/serpin-Z1; K13963 serpin B	At1g47710/4e-15/[V] KOG2392 Serpin	A0A3L6QIL0/2e-130/A0A3L6QIL0_PANMI SERPIN domain-containing protein OS=Panicum miliaceum OX=4540 GN=C2845_PM12G01100 PE=3 SV=1	G3DSA:3.30.497.10/3.3E-29/Antithrombin, subunit I, domain 2	cellular_component:GO:0005615//extracellular space;molecular_function:GO:0004867//serine-type endopeptidase inhibitor activity;
AJ81AG01230.1	AT1G50710.1	LOC_Os02g02690.1	RLM79245.1/0/AUGMIN subunit 4 [Panicum miliaceum]	Q8GYM3/1e-161/AUG4_ARATH AUGMIN subunit 4 OS=Arabidopsis thaliana OX=3702 GN=AUG4 PE=1 SV=1	sita:101756520/0.0/AUGMIN subunit 4; K16587 HAUS augmin-like complex subunit 4	NA	A0A2T7F0Y7/0.0/A0A2T7F0Y7_9POAL Uncharacterized protein OS=Panicum hallii var. hallii OX=1504633 GN=GQ55_1G012700 PE=4 SV=1	PTHR16219/5.3E-141/AUGMIN SUBUNIT 4 FAMILY MEMBER	biological_process:GO:0051225//spindle assembly;cellular_component:GO:0070652//HAUS complex;
AJ81AG01240.1	AT1G76290.1	LOC_Os01g24030.1	XP_025801892.1/2.20506e-54/probable acyl-activating enzyme 1, peroxisomal [Panicum hallii] &gt;PAN03664.1 hypothetical protein PAHAL_1G013900 [Panicum hallii]	Q9SFW5/2e-29/AEE21_ARATH Probable acyl-activating enzyme 21 OS=Arabidopsis thaliana OX=3702 GN=AEE21 PE=3 SV=1	ats:109774603/1e-23/LOC109774603; benzoate--CoA ligase, peroxisomal-like; K23618 acyl-activating enzyme 11/12 [EC:6.2.1.2 6.2.1.-]	At1g76290/1e-29/[I] KOG1176 Acyl-CoA synthetase	A0A2S3GKK0/2e-54/A0A2S3GKK0_9POAL Uncharacterized protein OS=Panicum hallii OX=206008 GN=PAHAL_1G013900 PE=4 SV=1	SSF56801/1.44E-14/Acetyl-CoA synthetase-like	NA
AJ81AG01250.1	AT1G20560.2	LOC_Os02g02700.1	RLM78056.1/0/hypothetical protein C2845_PM12G01120 [Panicum miliaceum]	F4HUK6/0.0/AAE1_ARATH Butanoate--CoA ligase AAE1 OS=Arabidopsis thaliana OX=3702 GN=AAE1 PE=1 SV=1	pxb:103940498/4e-169/acetate/butyrate--CoA ligase AAE7, peroxisomal-like; K01913 acetate/butyrate---CoA ligase [EC:6.2.1.1 6.2.1.2]	At1g20560/0.0/[I] KOG1176 Acyl-CoA synthetase	A0A3L6QFE9/0.0/A0A3L6QFE9_PANMI Uncharacterized protein OS=Panicum miliaceum OX=4540 GN=C2845_PM12G01120 PE=4 SV=1	G3DSA:3.30.300.30/3.5E-34/-	NA
AJ81AG01260.1	AT5G42320.1	LOC_Os02g02710.1	RLM80068.1/0/hypothetical protein C2845_PM12G01130 [Panicum miliaceum]	Q9JHH6/6e-13/CBPB2_MOUSE Carboxypeptidase B2 OS=Mus musculus OX=10090 GN=Cpb2 PE=1 SV=1	NA	At5g42320/7e-162/[S] KOG2650 Zinc carboxypeptidase	A0A3L6QHD9/0.0/A0A3L6QHD9_PANMI Peptidase_M14 domain-containing protein OS=Panicum miliaceum OX=4540 GN=C2845_PM12G01130 PE=3 SV=1	PTHR11705/6.5E-62/PROTEASE FAMILY M14 CARBOXYPEPTIDASE A,B	biological_process:GO:0006508//proteolysis;molecular_function:GO:0004181//metallocarboxypeptidase activity;GO:0008270//zinc ion binding;
AJ81AG01270.1	NA	NA	XP_004985309.1/1.68592e-10/uncharacterized protein LOC101782145 [Setaria italica] &gt;RCV46055.1 hypothetical protein SETIT_9G501800v2 [Setaria italica]	NA	NA	NA	K4AAX5/1e-10/K4AAX5_SETIT Uncharacterized protein OS=Setaria italica OX=4555 GN=101782145 PE=4 SV=1	NA	NA
AJ81AG01280.1	NA	LOC_Os05g46190.1	RLM78882.1/4.65278e-161/uncharacterized protein C2845_PM12G01140 [Panicum miliaceum]	NA	NA	NA	A0A3L6QGN5/4e-161/A0A3L6QGN5_PANMI Uncharacterized protein OS=Panicum miliaceum OX=4540 GN=C2845_PM12G01140 PE=4 SV=1	PTHR33110/5.4E-12/F-BOX/KELCH-REPEAT PROTEIN-RELATED	NA
AJ81AG01290.1	AT1G76250.1	LOC_Os02g02730.1	RLM80910.1/0/hypothetical protein C2845_PM12G01150 [Panicum miliaceum]	NA	NA	NA	A0A3L6QKB6/0.0/A0A3L6QKB6_PANMI Uncharacterized protein OS=Panicum miliaceum OX=4540 GN=C2845_PM12G01150 PE=4 SV=1	PTHR35112/1.1E-60/OS08G0360500 PROTEIN	NA
AJ81AG01300.1	NA	LOC_Os02g02740.1	RLM79720.1/0/pentatricopeptide repeat-containing protein [Panicum miliaceum]	Q84J71/4e-81/PP161_ARATH Pentatricopeptide repeat-containing protein At2g17670 OS=Arabidopsis thaliana OX=3702 GN=At2g17670 PE=1 SV=1	cqi:110735884/4e-33/pentatricopeptide repeat-containing protein At2g17140-like; K17964 leucine-rich PPR motif-containing protein, mitochondrial	At2g17670/2e-81/[R] KOG4197 FOG: PPR repeat	A0A3L6QGZ5/0.0/A0A3L6QGZ5_PANMI Pentatricopeptide repeat-containing protein OS=Panicum miliaceum OX=4540 GN=C2845_PM12G01160 PE=4 SV=1	G3DSA:1.25.40.10/3.3E-28/Tetratricopeptide repeat domain	molecular_function:GO:0005515//protein binding;
AJ81AG01310.1	AT3G25585.4	LOC_Os02g02750.2	PWZ23809.1/2.71317e-167/Choline/ethanolaminephosphotransferase 1 [Zea mays]	O82568/1e-95/AAPT2_ARATH Choline/ethanolaminephosphotransferase 2 OS=Arabidopsis thaliana OX=3702 GN=AAPT2 PE=1 SV=1	zma:100285552/1e-134/ethanolaminephosphotransferase; K00993 ethanolaminephosphotransferase [EC:2.7.8.1]	At3g25585/5e-96/[I] KOG2877 sn-1,2-diacylglycerol ethanolamine- and cholinephosphotranferases	A0A0D3EZX1/2e-173/A0A0D3EZX1_9ORYZ Uncharacterized protein OS=Oryza barthii OX=65489 PE=4 SV=1	PF01066/2.6E-5/CDP-alcohol phosphatidyltransferase	biological_process:GO:0008654//phospholipid biosynthetic process;cellular_component:GO:0016020//membrane;molecular_function:GO:0016780//phosphotransferase activity, for other substituted phosphate groups;
AJ81AG01320.1	NA	NA	PAN03676.1/2.35359e-65/hypothetical protein PAHAL_1G014700 [Panicum hallii] &gt;PUZ73759.1 hypothetical protein GQ55_1G013400 [Panicum hallii var. hallii]	NA	NA	NA	A0A2S3GKW7/2e-65/A0A2S3GKW7_9POAL Uncharacterized protein OS=Panicum hallii OX=206008 GN=PAHAL_1G014700 PE=4 SV=1	G3DSA:3.30.30.10/1.1E-6/-	NA
AJ81AG01330.1	AT5G55050.1	LOC_Os02g44860.1	PAN03677.1/0/hypothetical protein PAHAL_1G014800 [Panicum hallii]	Q9FIA1/1e-58/GDL87_ARATH GDSL esterase/lipase At5g55050 OS=Arabidopsis thaliana OX=3702 GN=At5g55050 PE=2 SV=1	ats:109773794/1e-38/uncharacterized protein LOC109773794; K14209 solute carrier family 36 (proton-coupled amino acid transporter)	At5g55050/4e-59/[RI] LSE0388 A Predicted lipase	A0A2S3GL38/0.0/A0A2S3GL38_9POAL Uncharacterized protein OS=Panicum hallii OX=206008 GN=PAHAL_1G014800 PE=3 SV=1	PTHR45648/5.0E-95/GDSL LIPASE/ACYLHYDROLASE FAMILY PROTEIN (AFU_ORTHOLOGUE AFUA_4G14700)	molecular_function:GO:0016788//hydrolase activity, acting on ester bonds;
AJ81AG01340.1	AT2G17033.1	LOC_Os02g02770.1	RLM79141.1/0/pentatricopeptide repeat-containing protein [Panicum miliaceum]	Q8GWA9/6e-69/PP157_ARATH Pentatricopeptide repeat-containing protein At2g17033 OS=Arabidopsis thaliana OX=3702 GN=At2g17033 PE=2 SV=1	sita:101760003/8e-11/pentatricopeptide repeat-containing protein At2g18940, chloroplastic; K17710 pentatricopeptide repeat domain-containing protein 1	At2g17030_2/6e-27/[R] KOG4197 FOG: PPR repeat	A0A3L6QEM1/0.0/A0A3L6QEM1_PANMI Pentatricopeptide repeat-containing protein OS=Panicum miliaceum OX=4540 GN=C2845_PM12G01190 PE=3 SV=1	PTHR47447/2.4E-63/OS03G0856100 PROTEIN	molecular_function:GO:0005515//protein binding;
AJ81AG01350.1	AT4G38470.1	LOC_Os02g02780.1	RLM79733.1/0/serine/threonine-protein kinase STY46-like isoform X1 [Panicum miliaceum]	Q8RWL6/0.0/STY17_ARATH Serine/threonine-protein kinase STY17 OS=Arabidopsis thaliana OX=3702 GN=STY17 PE=1 SV=1	ghi:107936964/0.0/serine/threonine-protein kinase STY46-like; K17535 serine/threonine-protein kinase TNNI3K [EC:2.7.11.1]	At4g35780/0.0/[T] KOG0192 Tyrosine kinase specific for activated (GTP-bound) p21cdc42Hs	A0A3L6QG80/0.0/A0A3L6QG80_PANMI Serine/threonine-protein kinase STY46-like isoform X1 OS=Panicum miliaceum OX=4540 GN=C2845_PM12G01200 PE=4 SV=1	mobidb-lite/-/consensus disorder prediction	biological_process:GO:0006468//protein phosphorylation;molecular_function:GO:0004672//protein kinase activity;GO:0005524//ATP binding;
AJ81AG01360.1	AT4G35790.2	LOC_Os09g37100.1	RLM80925.1/0/hypothetical protein C2845_PM12G01210 [Panicum miliaceum]	Q9C5Y0/0.0/PLDD1_ARATH Phospholipase D delta OS=Arabidopsis thaliana OX=3702 GN=PLDDELTA PE=1 SV=2	sita:101786620/0.0/phospholipase D delta; K01115 phospholipase D1/2 [EC:3.1.4.4]	At4g35790/0.0/[I] KOG1329 Phospholipase D1	A0A3L6QM22/0.0/A0A3L6QM22_PANMI Phospholipase D OS=Panicum miliaceum OX=4540 GN=C2845_PM12G01210 PE=3 SV=1	PS50035/9.035199/Phospholipase D phosphodiesterase active site profile.	biological_process:GO:0046470//phosphatidylcholine metabolic process;cellular_component:GO:0016020//membrane;molecular_function:GO:0003824//catalytic activity;GO:0004630//phospholipase D activity;GO:0005509//calcium ion binding;
AJ81AG01370.3	AT1G63855.3	LOC_Os02g02800.1	RLM80567.1/8.70618e-163/methyltransferase-like protein 23 [Panicum miliaceum]	Q6DJF8/3e-30/MET23_XENLA Methyltransferase-like protein 23 OS=Xenopus laevis OX=8355 GN=mettl23 PE=2 SV=1	sita:101786224/4e-103/methyltransferase-like protein 23; K23151 methyltransferase-like protein 23 [EC:2.1.1.-]	Hs17457521/1e-24/[A] KOG2793 Putative N2,N2-dimethylguanosine tRNA methyltransferase	A0A3L6QKT0/8e-163/A0A3L6QKT0_PANMI Methyltransferase-like protein 23 OS=Panicum miliaceum OX=4540 GN=C2845_PM12G01220 PE=4 SV=1	G3DSA:3.40.50.150/3.3E-24/Vaccinia Virus protein VP39	NA
AJ81AG01380.1	AT1G75980.1	LOC_Os02g02810.1	RLM78543.1/1.85978e-147/FAM206 family protein [Panicum miliaceum]	Q80ZQ9/5e-28/ABITM_MOUSE Protein Abitram OS=Mus musculus OX=10090 GN=Abitram PE=1 SV=2	ats:109763399/4e-90/LOC109763399; probable glucuronokinase 2; K16190 glucuronokinase [EC:2.7.1.43]	At1g75980/3e-85/[E] KOG3266 Predicted glycine cleavage system H protein	A0A3L6QCW3/2e-147/A0A3L6QCW3_PANMI FAM206 family protein OS=Panicum miliaceum OX=4540 GN=C2845_PM12G01230 PE=4 SV=1	SSF51230/1.88E-16/Single hybrid motif	NA
AJ81AG01390.1	AT2G16910.1	LOC_Os02g02820.1	RLM78180.1/0/transcription factor ABORTED MICROSPORES-like isoform X2 [Panicum miliaceum]	Q6YUS3/0.0/TDR_ORYSJ Transcription factor TDR OS=Oryza sativa subsp. japonica OX=39947 GN=TDR PE=1 SV=1	bdi:100843665/4e-159/transcription factor TDR; K16190 glucuronokinase [EC:2.7.1.43]	At2g16910/1e-56/[KT] LSE0107 A bHLH transcription factor	A0A3L6QCU4/0.0/A0A3L6QCU4_PANMI Transcription factor ABORTED MICROSPORES-like isoform X2 OS=Panicum miliaceum OX=4540 GN=C2845_PM12G01240 PE=3 SV=1	G3DSA:4.10.280.10/3.5E-17/-	molecular_function:GO:0046983//protein dimerization activity;
AJ81AG01400.1	AT1G23870.1	LOC_Os08g34580.1	PVH65524.1/0/hypothetical protein PAHAL_1G015500 [Panicum hallii]	Q9ZV48/0.0/TPS11_ARATH Probable alpha,alpha-trehalose-phosphate synthase [UDP-forming] 11 OS=Arabidopsis thaliana OX=3702 GN=TPS11 PE=2 SV=1	sita:111257844/0.0/probable alpha,alpha-trehalose-phosphate synthase [UDP-forming] 11; K16055 trehalose 6-phosphate synthase/phosphatase [EC:2.4.1.15 3.1.3.12]	At2g18700/0.0/[G] KOG1050 Trehalose-6-phosphate synthase component TPS1 and related subunits	A0A2T8KTL9/0.0/A0A2T8KTL9_9POAL Glyco_transf_20 domain-containing protein OS=Panicum hallii OX=206008 GN=PAHAL_1G015500 PE=3 SV=1	G3DSA:3.40.50.1000:FF:000054/1.8E-41/alpha,alpha-trehalose-phosphate synthase [UDP-forming] 6	biological_process:GO:0005992//trehalose biosynthetic process;molecular_function:GO:0003824//catalytic activity;
AJ81AG01410.1	AT1G64230.2	LOC_Os02g02830.1	XP_025804750.1/2.98977e-107/ubiquitin-conjugating enzyme E2 28-like [Panicum hallii] &gt;PAN03693.1 hypothetical protein PAHAL_1G015600 [Panicum hallii] &gt;PUZ73769.1 hypothetical protein GQ55_1G014300 [Panicum hallii var. hallii] &gt;RLM80189.1 ubiquitin-conjugating enzyme [Panicum miliaceum] &gt;RLN09732.1 ubiquitin-conjugating enzyme [Panicum miliaceum]	Q94F47/2e-99/UBC28_ARATH Ubiquitin-conjugating enzyme E2 28 OS=Arabidopsis thaliana OX=3702 GN=UBC28 PE=1 SV=1	sbi:110434648/2e-106/ubiquitin-conjugating enzyme E2 28-like; K06689 ubiquitin-conjugating enzyme E2 D [EC:2.3.2.23]	At4g27960/6e-99/[O] KOG0417 Ubiquitin-protein ligase	A0A2S3GKS0/3e-107/A0A2S3GKS0_9POAL UBC core domain-containing protein OS=Panicum hallii OX=206008 GN=PAHAL_1G015600 PE=3 SV=1	SSF54495/2.31E-65/UBC-like	NA
AJ81AG01420.1	AT3G51300.1	LOC_Os02g02840.1	NP_001105197.1/3.52801e-145/Rho-related protein from plants 9 [Zea mays] &gt;XP_002453210.1 rac-like GTP-binding protein 6 [Sorghum bicolor] &gt;XP_012703333.1 rac-like GTP-binding protein 6 [Setaria italica] &gt;XP_015625732.1 rac-like GTP-binding protein 6 [Oryza sativa Japonica Group] &gt;XP_025804738.1 rac-like GTP-binding protein 6 [Panicum hallii] &gt;XP_034583075.1 rac-like GTP-binding pro…	Q6ZHA3/6e-147/RAC6_ORYSJ Rac-like GTP-binding protein 6 OS=Oryza sativa subsp. japonica OX=39947 GN=RAC6 PE=2 SV=1	sita:101783804/4e-146/rac-like GTP-binding protein 6; K04392 Ras-related C3 botulinum toxin substrate 1	At3g51300/5e-127/[R] KOG0393 Ras-related small GTPase, Rho type	A0A4U6W7W5/3e-145/A0A4U6W7W5_SETVI Uncharacterized protein OS=Setaria viridis OX=4556 GN=SEVIR_1G110500v2 PE=3 SV=1	G3DSA:3.40.50.300/1.3E-72/-	biological_process:GO:0007264//small GTPase mediated signal transduction;molecular_function:GO:0005525//GTP binding;GO:0003924//GTPase activity;
AJ81AG01430.1	AT4G00620.1	LOC_Os02g02850.1	XP_025799103.1/0/bifunctional protein FolD 4, chloroplastic [Panicum hallii] &gt;PAN03696.1 hypothetical protein PAHAL_1G015800 [Panicum hallii] &gt;PUZ73772.1 hypothetical protein GQ55_1G014600 [Panicum hallii var. hallii]	O65271/2e-179/FOLD4_ARATH Bifunctional protein FolD 4, chloroplastic OS=Arabidopsis thaliana OX=3702 GN=FOLD4 PE=1 SV=1	qsu:112037075/5e-135/bifunctional protein FolD 1, mitochondrial-like; K00288 methylenetetrahydrofolate dehydrogenase (NADP+) / methenyltetrahydrofolate cyclohydrolase / formyltetrahydrofolate synthetase [EC:1.5.1.5 3.5.4.9 6.3.4.3]	At4g00620/8e-180/[H] KOG0089 Methylenetetrahydrofolate dehydrogenase/methylenetetrahydrofolate cyclohydrolase	A0A2S3GL48/0.0/A0A2S3GL48_9POAL Methenyltetrahydrofolate cyclohydrolase OS=Panicum hallii OX=206008 GN=PAHAL_1G015800 PE=3 SV=1	cd01080/5.25316E-98/NAD_bind_m-THF_DH_Cyclohyd	molecular_function:GO:0003824//catalytic activity;GO:0004488//methylenetetrahydrofolate dehydrogenase (NADP+) activity;
AJ81AG01440.1	AT5G64050.1	LOC_Os02g02860.1	RLM79204.1/0/glutamate--tRNA ligase, chloroplastic/mitochondrial [Panicum miliaceum]	Q43768/0.0/SYE_HORVU Glutamate--tRNA ligase, chloroplastic/mitochondrial OS=Hordeum vulgare OX=4513 PE=2 SV=1	sita:101784608/0.0/glutamate--tRNA ligase, chloroplastic/mitochondrial; K01885 glutamyl-tRNA synthetase [EC:6.1.1.17]	At5g64050/0.0/[J] KOG1149 Glutamyl-tRNA synthetase (mitochondrial)	A0A3L6QEY9/0.0/A0A3L6QEY9_PANMI Glutamyl-tRNA synthetase OS=Panicum miliaceum OX=4540 GN=C2845_PM12G01300 PE=3 SV=1	G3DSA:1.10.10.350:FF:000004/2.9E-51/Glutamate--tRNA ligase chloroplastic/mitochondrial	biological_process:GO:0006424//glutamyl-tRNA aminoacylation;GO:0043039//tRNA aminoacylation;GO:0006418//tRNA aminoacylation for protein translation;molecular_function:GO:0000049//tRNA binding;GO:0000166//nucleotide binding;GO:0008270//zinc ion binding;GO:0004812//aminoacyl-tRNA ligase activity;GO:0004818//glutamate-tRNA ligase activity;GO:0005524//ATP binding;
AJ81AG01450.1	AT2G21060.1	LOC_Os02g02870.1	XP_025794589.1/1.92775e-151/glycine-rich protein 2-like [Panicum hallii] &gt;PAN03701.1 hypothetical protein PAHAL_1G016100 [Panicum hallii]	O65639/2e-54/CSP1_ARATH Cold shock protein 1 OS=Arabidopsis thaliana OX=3702 GN=CSP1 PE=1 SV=1	sita:101783401/9e-92/glycine-rich protein 2; K09250 cellular nucleic acid-binding protein	At3g42860/1e-19/[O] KOG4400 E3 ubiquitin ligase interacting with arginine methyltransferase	A0A2S3GKZ1/3e-96/A0A2S3GKZ1_9POAL Uncharacterized protein OS=Panicum hallii OX=206008 GN=PAHAL_1G016100 PE=4 SV=1	PS50158/11.202102/Zinc finger CCHC-type profile.	molecular_function:GO:0008270//zinc ion binding;GO:0003676//nucleic acid binding;
AJ81AG01460.1	AT2G21070.1	LOC_Os02g02880.1	RLM78018.1/0/methyltransferase-like protein 16 isoform X1 [Panicum miliaceum]	Q6GR37/2e-49/MET16_XENLA RNA N6-adenosine-methyltransferase mettl16 OS=Xenopus laevis OX=8355 GN=mettl16 PE=2 SV=1	sita:101782727/2e-135/U6 small nuclear RNA (adenine-(43)-N(6))-methyltransferase isoform X1; K06970 23S rRNA (adenine1618-N6)-methyltransferase [EC:2.1.1.181]	At2g21070/2e-65/[S] KOG2912 Predicted DNA methylase	A0A3L6QBA3/0.0/A0A3L6QBA3_PANMI U6 small nuclear RNA (adenine-(43)-N(6))-methyltransferase OS=Panicum miliaceum OX=4540 GN=C2845_PM12G01310 PE=3 SV=1	G3DSA:3.40.50.150/5.6E-50/Vaccinia Virus protein VP39	molecular_function:GO:0008168//methyltransferase activity;
AJ81AG01470.1	AT2G21130.1	LOC_Os02g02890.1	RLM78364.1/8.21167e-125/peptidyl-prolyl cis-trans isomerase [Panicum miliaceum]	P21569/2e-111/CYPH_MAIZE Peptidyl-prolyl cis-trans isomerase OS=Zea mays OX=4577 GN=CYP PE=2 SV=1	sita:101767890/9e-116/peptidyl-prolyl cis-trans isomerase; K01802 peptidylprolyl isomerase [EC:5.2.1.8]	At2g21130/1e-100/[O] KOG0865 Cyclophilin type peptidyl-prolyl cis-trans isomerase	A0A3L6QCH6/7e-125/A0A3L6QCH6_PANMI Peptidyl-prolyl cis-trans isomerase OS=Panicum miliaceum OX=4540 GN=C2845_PM12G01320 PE=3 SV=1	G3DSA:2.40.100.10/8.2E-85/-	biological_process:GO:0006457//protein folding;GO:0000413//protein peptidyl-prolyl isomerization;molecular_function:GO:0003755//peptidyl-prolyl cis-trans isomerase activity;
AJ81AG01480.1	NA	LOC_Os02g02900.1	RLM80388.1/0/protein kintoun-like [Panicum miliaceum]	NA	NA	NA	A0A3L6QI97/0.0/A0A3L6QI97_PANMI Protein kintoun-like OS=Panicum miliaceum OX=4540 GN=C2845_PM12G01330 PE=4 SV=1	mobidb-lite/-/consensus disorder prediction	NA
AJ81AG01490.1	NA	LOC_Os02g02910.3	PUZ73782.1/0/hypothetical protein GQ55_1G015300 [Panicum hallii var. hallii]	NA	ats:109758424/9e-131/uncharacterized protein LOC109758424 isoform X1; K23625 ataxin 2/2L	NA	A0A2T7F117/0.0/A0A2T7F117_9POAL Uncharacterized protein OS=Panicum hallii var. hallii OX=1504633 GN=GQ55_1G015300 PE=4 SV=1	mobidb-lite/-/consensus disorder prediction	NA
AJ81AG01500.1	AT5G42560.1	LOC_Os02g02920.1	PUZ73783.1/0/hypothetical protein GQ55_1G015400 [Panicum hallii var. hallii]	Q8LE10/5e-89/HA22I_ARATH HVA22-like protein i OS=Arabidopsis thaliana OX=3702 GN=HVA22I PE=2 SV=2	aof:109837147/6e-104/HVA22-like protein i; K17338 receptor expression-enhancing protein 1/2/3/4	At5g42560/2e-84/[V] KOG1726 HVA22/DP1 gene product-related proteins	A0A2T7F145/0.0/A0A2T7F145_9POAL HVA22-like protein OS=Panicum hallii var. hallii OX=1504633 GN=GQ55_1G015400 PE=3 SV=1	mobidb-lite/-/consensus disorder prediction	NA
AJ81AG01510.1	NA	NA	PUZ73784.1/2.88682e-14/hypothetical protein GQ55_1G015500 [Panicum hallii var. hallii]	NA	NA	NA	A0A2T7F129/2e-14/A0A2T7F129_9POAL Uncharacterized protein OS=Panicum hallii var. hallii OX=1504633 GN=GQ55_1G015500 PE=4 SV=1	NA	NA
AJ81AG01520.1	AT1G61680.1	LOC_Os02g02930.1	RLM79572.1/0/hypothetical protein C2845_PM12G01350 [Panicum miliaceum]	Q29VN2/7e-131/TPS2_MAIZE Terpene synthase 2, chloroplastic OS=Zea mays OX=4577 GN=TPS2 PE=1 SV=1	sbi:8085232/6e-140/S-(+)-linalool synthase, chloroplastic isoform X1; K15086 (3S)-linalool synthase [EC:4.2.3.25]	At1g61680/2e-34/[QV] LSE0352 A Terpene synthase/cyclase	A0A3L6QIJ2/0.0/A0A3L6QIJ2_PANMI Uncharacterized protein OS=Panicum miliaceum OX=4540 GN=C2845_PM12G01350 PE=4 SV=1	PF03936/1.6E-29/Terpene synthase family, metal binding domain	molecular_function:GO:0010333//terpene synthase activity;GO:0000287//magnesium ion binding;GO:0016829//lyase activity;
AJ81AG01530.1	AT1G61680.1	LOC_Os02g02930.1	RLM79924.1/0/(3S,6E)-nerolidol synthase 1-like isoform X2 [Panicum miliaceum]	Q29VN2/0.0/TPS2_MAIZE Terpene synthase 2, chloroplastic OS=Zea mays OX=4577 GN=TPS2 PE=1 SV=1	sbi:8085232/0.0/S-(+)-linalool synthase, chloroplastic isoform X1; K15086 (3S)-linalool synthase [EC:4.2.3.25]	At1g61680/5e-111/[QV] LSE0352 A Terpene synthase/cyclase	A0A3L6QH39/0.0/A0A3L6QH39_PANMI (3S,6E)-nerolidol synthase 1-like isoform X2 OS=Panicum miliaceum OX=4540 GN=C2845_PM12G01360 PE=3 SV=1	PF01397/9.9E-30/Terpene synthase, N-terminal domain	molecular_function:GO:0016829//lyase activity;GO:0010333//terpene synthase activity;GO:0000287//magnesium ion binding;
AJ81AG01540.2	AT1G02060.1	LOC_Os02g02950.1	RLM78745.1/0/pentatricopeptide repeat-containing protein [Panicum miliaceum]	O81908/6e-148/PPR2_ARATH Pentatricopeptide repeat-containing protein At1g02060, chloroplastic OS=Arabidopsis thaliana OX=3702 GN=At1g02060 PE=2 SV=2	cqi:110736438/1e-60/pentatricopeptide repeat-containing protein At1g09900-like; K17964 leucine-rich PPR motif-containing protein, mitochondrial	At1g02060/2e-148/[R] KOG4197 FOG: PPR repeat	A0A3L6QG77/0.0/A0A3L6QG77_PANMI Pentatricopeptide repeat-containing protein OS=Panicum miliaceum OX=4540 GN=C2845_PM12G01370 PE=4 SV=1	PS51375/9.920034/Pentatricopeptide (PPR) repeat profile.	molecular_function:GO:0005515//protein binding;
AJ81AG01550.1	NA	NA	NA	NA	NA	NA	NA	mobidb-lite/-/consensus disorder prediction	NA
AJ81AG01560.1	AT1G61680.1	LOC_Os02g02930.1	RLM79088.1/0/(3S,6E)-nerolidol synthase 1-like isoform X2 [Panicum miliaceum]	Q29VN2/0.0/TPS2_MAIZE Terpene synthase 2, chloroplastic OS=Zea mays OX=4577 GN=TPS2 PE=1 SV=1	sbi:8085232/0.0/S-(+)-linalool synthase, chloroplastic isoform X1; K15086 (3S)-linalool synthase [EC:4.2.3.25]	At1g61680/2e-66/[QV] LSE0352 A Terpene synthase/cyclase	A0A3L6QEE9/0.0/A0A3L6QEE9_PANMI (3S,6E)-nerolidol synthase 1-like isoform X2 OS=Panicum miliaceum OX=4540 GN=C2845_PM12G01380 PE=4 SV=1	SSF48576/1.24E-50/Terpenoid synthases	molecular_function:GO:0000287//magnesium ion binding;GO:0010333//terpene synthase activity;GO:0016829//lyase activity;
AJ81AG01570.1	AT2G45640.1	LOC_Os02g02960.1	RLM77912.1/3.37908e-109/histone deacetylase complex subunit SAP18 [Panicum miliaceum]	O64644/1e-61/SAP18_ARATH Histone deacetylase complex subunit SAP18 OS=Arabidopsis thaliana OX=3702 GN=At2g45640 PE=1 SV=1	zma:100194333/7e-108/histone deacetylase complex subunit SAP18; K14324 histone deacetylase complex subunit SAP18	At2g45640/5e-62/[K] KOG3391 Transcriptional co-repressor component	A0A3L6QDW5/3e-109/A0A3L6QDW5_PANMI Histone deacetylase complex subunit SAP18 OS=Panicum miliaceum OX=4540 GN=C2845_PM12G01390 PE=3 SV=1	PF06487/7.2E-41/Sin3 associated polypeptide p18 (SAP18)	NA
AJ81AG01580.1	AT2G45620.1	LOC_Os02g02970.1	RLM78503.1/0/hypothetical protein C2845_PM12G01400 [Panicum miliaceum]	O64642/8e-115/URT1_ARATH UTP:RNA uridylyltransferase 1 OS=Arabidopsis thaliana OX=3702 GN=URT1 PE=1 SV=2	pda:103710680/5e-92/terminal uridylyltransferase 4 isoform X1; K13291 terminal uridylyltransferase [EC:2.7.7.52]	At2g45620/2e-98/[D] KOG2277 S-M checkpoint control protein CID1 and related nucleotidyltransferases	A0A3L6QCS2/0.0/A0A3L6QCS2_PANMI PAP-associated domain-containing protein OS=Panicum miliaceum OX=4540 GN=C2845_PM12G01400 PE=4 SV=1	PF19088/5.8E-10/TUTase nucleotidyltransferase domain	molecular_function:GO:0016779//nucleotidyltransferase activity;
AJ81AG01590.1	AT2G21340.1	LOC_Os02g02980.1	PUZ73797.1/0/hypothetical protein GQ55_1G016200 [Panicum hallii var. hallii]	Q8W4G3/0.0/DTX46_ARATH Protein DETOXIFICATION 46, chloroplastic OS=Arabidopsis thaliana OX=3702 GN=DTX46 PE=2 SV=1	smo:SELMODRAFT_417928/2e-06/hypothetical protein; K20456 oxysterol-binding protein 1	At4g39030/1e-164/[R] KOG1347 Uncharacterized membrane protein, predicted efflux pump	A0A2S3GKN4/0.0/A0A2S3GKN4_9POAL Protein DETOXIFICATION OS=Panicum hallii OX=206008 GN=PAHAL_1G017400 PE=3 SV=1	cd13136/1.00632E-86/MATE_DinF_like	biological_process:GO:0055085//transmembrane transport;cellular_component:GO:0016020//membrane;molecular_function:GO:0042910//xenobiotic transmembrane transporter activity;GO:0015297//antiporter activity;
AJ81AG01600.1	AT5G37475.1	LOC_Os02g02990.1	RLM80884.1/6.92055e-165/hypothetical protein C2845_PM12G01420 [Panicum miliaceum]	Q6INR1/6e-19/EIF3J_XENLA Eukaryotic translation initiation factor 3 subunit J OS=Xenopus laevis OX=8355 GN=eif3j PE=2 SV=1	sbi:8055041/4e-140/eukaryotic translation initiation factor 3 subunit J-A; K03245 translation initiation factor 3 subunit J	At1g66070/4e-64/[J] KOG4813 Translation initiation factor eIF3, p35 subunit	A0A3L6QJX1/6e-165/A0A3L6QJX1_PANMI Eukaryotic translation initiation factor 3 subunit J OS=Panicum miliaceum OX=4540 GN=C2845_PM12G01420 PE=3 SV=1	G3DSA:1.10.246.60/1.2E-25/Eukaryotic translation initiation factor 3 like domains	cellular_component:GO:0005737//cytoplasm;GO:0005852//eukaryotic translation initiation factor 3 complex;molecular_function:GO:0003743//translation initiation factor activity;
AJ81AG01610.1	AT5G42480.1	LOC_Os02g03000.2	RLM78865.1/0/protein ACCUMULATION AND REPLICATION OF CHLOROPLASTS 6, chloroplastic [Panicum miliaceum]	Q9FIG9/0.0/ARC6_ARATH Protein ACCUMULATION AND REPLICATION OF CHLOROPLASTS 6, chloroplastic OS=Arabidopsis thaliana OX=3702 GN=ARC6 PE=1 SV=1	NA	NA	A0A3L6QGJ6/0.0/A0A3L6QGJ6_PANMI Protein ACCUMULATION AND REPLICATION OF CHLOROPLASTS 6, chloroplastic OS=Panicum miliaceum OX=4540 GN=C2845_PM12G01430 PE=4 SV=1	mobidb-lite/-/consensus disorder prediction	NA
AJ81AG01620.1	AT3G61870.1	LOC_Os02g03010.1	XP_025800572.1/0/uncharacterized protein LOC112880257 [Panicum hallii] &gt;PAN03731.1 hypothetical protein PAHAL_1G017700 [Panicum hallii] &gt;PUZ73801.1 hypothetical protein GQ55_1G016600 [Panicum hallii var. hallii]	NA	NA	NA	A0A2S3GKP6/0.0/A0A2S3GKP6_9POAL Uncharacterized protein OS=Panicum hallii OX=206008 GN=PAHAL_1G017700 PE=4 SV=1	mobidb-lite/-/consensus disorder prediction	NA
AJ81AG01630.1	AT2G46600.1	LOC_Os02g03020.1	RLM78033.1/3.79901e-95/calcium-binding protein KIC-like [Panicum miliaceum]	Q9ZPX9/1e-41/KIC_ARATH Calcium-binding protein KIC OS=Arabidopsis thaliana OX=3702 GN=KIC PE=1 SV=2	sita:101774756/6e-63/calcium-binding protein KIC; K16465 centrin-1	At2g46600/7e-42/[ZD] KOG0028 Ca2+-binding protein (centrin/caltractin), EF-Hand superfamily protein	A0A3L6QBE1/3e-95/A0A3L6QBE1_PANMI Calcium-binding protein KIC-like OS=Panicum miliaceum OX=4540 GN=C2845_PM12G01450 PE=4 SV=1	SM00054/0.0099/efh_1	molecular_function:GO:0005509//calcium ion binding;
AJ81AG01640.1	AT5G24330.1	LOC_Os02g03030.1	RLM79219.1/0/histone-lysine N-methyltransferase ATXR6 [Panicum miliaceum]	Q9FNE9/5e-165/ATXR6_ARATH Histone-lysine N-methyltransferase ATXR6 OS=Arabidopsis thaliana OX=3702 GN=ATXR6 PE=1 SV=1	ppp:112278519/2e-13/uncharacterized protein LOC112278519 isoform X1; K22768 methyl-CpG-binding domain-containing protein 9 [EC:2.3.1.48]	Hs22065176/2e-13/[R] KOG0825 PHD Zn-finger protein	A0A3L6QG96/0.0/A0A3L6QG96_PANMI Histone-lysine N-methyltransferase ATXR6 OS=Panicum miliaceum OX=4540 GN=C2845_PM12G01460 PE=4 SV=1	cd15545/7.46887E-20/PHD_BAZ2A_like	molecular_function:GO:0005515//protein binding;
AJ81AG01650.1	AT5G52040.1	LOC_Os02g03040.2	RLM80409.1/0/arginine/serine-rich splicing factor RS34 [Panicum miliaceum]	P92965/1e-88/RS40_ARATH Serine/arginine-rich splicing factor RS40 OS=Arabidopsis thaliana OX=3702 GN=RS40 PE=1 SV=2	sbi:8055045/6e-165/serine/arginine-rich splicing factor RS41 isoform X2; K12893 splicing factor, arginine/serine-rich 4/5/6	At4g25500/5e-89/[A] KOG0106 Alternative splicing factor SRp55/B52/SRp75 (RRM superfamily)	A0A3L6QJJ0/0.0/A0A3L6QJJ0_PANMI Arginine/serine-rich splicing factor RS34 OS=Panicum miliaceum OX=4540 GN=C2845_PM12G01470 PE=4 SV=1	G3DSA:3.30.70.330:FF:000299/1.6E-45/Serine/arginine-rich splicing factor RS31	molecular_function:GO:0003723//RNA binding;GO:0003676//nucleic acid binding;
AJ81AG01660.1	AT1G01860.1	LOC_Os02g03050.1	PUZ73808.1/0/hypothetical protein GQ55_1G017000 [Panicum hallii var. hallii] &gt;PUZ73810.1 hypothetical protein GQ55_1G017000 [Panicum hallii var. hallii]	O65090/1e-118/DIM1C_ARATH Ribosomal RNA small subunit methyltransferase, chloroplastic OS=Arabidopsis thaliana OX=3702 GN=PFC1 PE=2 SV=1	ats:109736072/3e-23/LOC109736072; ribosomal RNA small subunit methyltransferase-like; K14191 18S rRNA (adenine1779-N6/adenine1780-N6)-dimethyltransferase [EC:2.1.1.183]	At1g01860/6e-119/[A] KOG0820 Ribosomal RNA adenine dimethylase	A0A2S3GL81/0.0/A0A2S3GL81_9POAL rRNA adenine N(6)-methyltransferase OS=Panicum hallii OX=206008 GN=PAHAL_1G018100 PE=3 SV=1	G3DSA:3.40.50.150/2.9E-55/Vaccinia Virus protein VP39	biological_process:GO:0000154//rRNA modification;GO:0006364//rRNA processing;molecular_function:GO:0008649//rRNA methyltransferase activity;GO:0000179//rRNA (adenine-N6,N6-)-dimethyltransferase activity;
AJ81AG01670.1	AT3G48750.1	LOC_Os02g03060.1	XP_025821944.1/0/cyclin-dependent kinase A-2 isoform X1 [Panicum hallii]	P29619/0.0/CDKA2_ORYSJ Cyclin-dependent kinase A-2 OS=Oryza sativa subsp. japonica OX=39947 GN=CDKA-2 PE=2 SV=1	sita:101771773/0.0/cyclin-dependent kinase A-2; K02206 cyclin-dependent kinase 2 [EC:2.7.11.22]	At3g48750/1e-179/[R] KOG0594 Protein kinase PCTAIRE and related kinases	A0A3L6RXP9/0.0/A0A3L6RXP9_PANMI Cyclin-dependent kinase A-2 OS=Panicum miliaceum OX=4540 GN=C2845_PM11G12990 PE=3 SV=1	G3DSA:1.10.510.10:FF:000280/3.0E-129/Cell division control protein 2 homolog	biological_process:GO:0006468//protein phosphorylation;molecular_function:GO:0004672//protein kinase activity;GO:0005524//ATP binding;
AJ81AG01680.1	AT5G24380.1	LOC_Os04g45860.1	XP_024317716.1/3.68724e-31/metal-nicotianamine transporter YSL2 isoform X2 [Brachypodium distachyon]	Q7XUJ2/9e-18/YSL9_ORYSJ Probable metal-nicotianamine transporter YSL9 OS=Oryza sativa subsp. japonica OX=39947 GN=YSL9 PE=2 SV=2	dzi:111302828/3e-09/metal-nicotianamine transporter YSL3-like; K23490 cytochrome b5	At5g53550/3e-11/[PR] TWOG0118 Predicted Fe(III)-siderophore transporter	A0A0D9W7Q5/2e-30/A0A0D9W7Q5_9ORYZ Uncharacterized protein OS=Leersia perrieri OX=77586 PE=3 SV=1	PTHR31645/7.5E-20/OLIGOPEPTIDE TRANSPORTER YGL114W-RELATED	molecular_function:GO:0035673//oligopeptide transmembrane transporter activity;
AJ81AG01690.1	AT2G45690.1	LOC_Os02g03070.1	XP_025820867.1/0/peroxisome biogenesis protein 16 [Panicum hallii] &gt;PAN03740.1 hypothetical protein PAHAL_1G018300 [Panicum hallii]	Q8S8S1/3e-117/PEX16_ARATH Peroxisome biogenesis protein 16 OS=Arabidopsis thaliana OX=3702 GN=PEX16 PE=1 SV=1	sita:101770870/0.0/peroxisome biogenesis protein 16 isoform X1; K13335 peroxin-16	At2g45690/2e-103/[U] KOG4546 Peroxisomal biogenesis protein (peroxin 16)	A0A2S3GKP4/0.0/A0A2S3GKP4_9POAL Peroxisomal membrane protein PEX16 OS=Panicum hallii OX=206008 GN=PAHAL_1G018300 PE=3 SV=1	PTHR13299/1.9E-141/UNCHARACTERIZED	NA
AJ81AG01700.1	AT1G73970.1	LOC_Os02g03090.1	PUZ73813.1/0/hypothetical protein GQ55_1G017300 [Panicum hallii var. hallii]	NA	NA	NA	A0A2S3GKP1/0.0/A0A2S3GKP1_9POAL Uncharacterized protein OS=Panicum hallii OX=206008 GN=PAHAL_1G018400 PE=4 SV=1	PTHR36337/1.2E-235/OBSCURIN-LIKE PROTEIN	NA
AJ81AG01710.1	AT1G13380.1	LOC_Os09g10910.3	XP_025791875.1/4.13575e-137/uncharacterized protein LOC112873057 [Panicum hallii] &gt;PAN03741.1 hypothetical protein PAHAL_1G018500 [Panicum hallii] &gt;PUZ73814.1 hypothetical protein GQ55_1G017400 [Panicum hallii var. hallii] &gt;RLM78343.1 uncharacterized protein C2845_PM12G01520 [Panicum miliaceum]	NA	NA	At1g13380/2e-76/[S] LSE0469 A Uncharacterized protein	A0A2S3GL26/4e-137/A0A2S3GL26_9POAL Uncharacterized protein OS=Panicum hallii OX=206008 GN=PAHAL_1G018500 PE=4 SV=1	PF06749/2.9E-23/Protein of unknown function (DUF1218)	NA
AJ81AG01720.1	AT2G21250.1	LOC_Os02g03100.2	PUZ73815.1/0/hypothetical protein GQ55_1G017500 [Panicum hallii var. hallii]	P28475/6e-161/S6PD_MALDO NADP-dependent D-sorbitol-6-phosphate dehydrogenase OS=Malus domestica OX=3750 GN=S6PDH PE=2 SV=1	bdi:100840746/0.0/NADP-dependent D-sorbitol-6-phosphate dehydrogenase; K00011 aldehyde reductase [EC:1.1.1.21]	At2g21250/0.0/[R] KOG1577 Aldo/keto reductase family proteins	A0A2S3GKR8/0.0/A0A2S3GKR8_9POAL Aldo_ket_red domain-containing protein OS=Panicum hallii OX=206008 GN=PAHAL_1G018600 PE=4 SV=1	PTHR43827/3.9E-102/2,5-DIKETO-D-GLUCONIC ACID REDUCTASE	molecular_function:GO:0016491//oxidoreductase activity;
AJ81AG01730.1	AT2G21250.1	LOC_Os02g03100.2	XP_025796576.1/0/NADP-dependent D-sorbitol-6-phosphate dehydrogenase-like [Panicum hallii] &gt;PAN03745.1 hypothetical protein PAHAL_1G018700 [Panicum hallii] &gt;PUZ73816.1 hypothetical protein GQ55_1G017600 [Panicum hallii var. hallii]	P28475/5e-164/S6PD_MALDO NADP-dependent D-sorbitol-6-phosphate dehydrogenase OS=Malus domestica OX=3750 GN=S6PDH PE=2 SV=1	bdi:100840746/0.0/NADP-dependent D-sorbitol-6-phosphate dehydrogenase; K00011 aldehyde reductase [EC:1.1.1.21]	At2g21250/0.0/[R] KOG1577 Aldo/keto reductase family proteins	A0A2S3GL32/0.0/A0A2S3GL32_9POAL Aldo_ket_red domain-containing protein OS=Panicum hallii OX=206008 GN=PAHAL_1G018700 PE=4 SV=1	PIRSF000097/2.9E-103/AKR	molecular_function:GO:0016491//oxidoreductase activity;GO:0047641//aldose-6-phosphate reductase (NADPH) activity;
AJ81AG01740.1	AT1G02800.1	LOC_Os02g03120.1	XP_025826928.1/0/endoglucanase 4-like [Panicum hallii] &gt;PAN03746.1 hypothetical protein PAHAL_1G018800 [Panicum hallii]	Q6Z715/0.0/GUN4_ORYSJ Endoglucanase 4 OS=Oryza sativa subsp. japonica OX=39947 GN=GLU14 PE=2 SV=1	mus:103970466/0.0/endoglucanase 3; K01179 endoglucanase [EC:3.2.1.4]	At1g02800/0.0/[G] LSE0350 A Glycosyl hydrolase (endo-1, 4-beta-glucanase)	A0A2T7F1A0/0.0/A0A2T7F1A0_9POAL Endoglucanase OS=Panicum hallii var. hallii OX=1504633 GN=GQ55_1G017700 PE=3 SV=1	PTHR22298/4.6E-195/ENDO-1,4-BETA-GLUCANASE	biological_process:GO:0005975//carbohydrate metabolic process;molecular_function:GO:0004553//hydrolase activity, hydrolyzing O-glycosyl compounds;
AJ81AG01750.1	NA	LOC_Os08g34258.1	RLM79798.1/5.41706e-54/hypothetical protein C2845_PM12G02110 [Panicum miliaceum]	P01053/1e-12/ICI2_HORVU Subtilisin-chymotrypsin inhibitor-2A OS=Hordeum vulgare OX=4513 PE=1 SV=2	NA	NA	A0A3L6QGK5/5e-54/A0A3L6QGK5_PANMI Uncharacterized protein OS=Panicum miliaceum OX=4540 GN=C2845_PM12G02110 PE=3 SV=1	PS00285/-/Potato inhibitor I family signature.	biological_process:GO:0009611//response to wounding;molecular_function:GO:0004867//serine-type endopeptidase inhibitor activity;
AJ81AG01760.1	NA	LOC_Os08g34258.1	RLM80992.1/4.17359e-53/hypothetical protein C2845_PM12G02120 [Panicum miliaceum]	P83472/1e-08/ICI_LUMTE Chymotrypsin inhibitor OS=Lumbricus terrestris OX=6398 PE=1 SV=2	NA	NA	A0A3L6QMG3/4e-53/A0A3L6QMG3_PANMI Uncharacterized protein OS=Panicum miliaceum OX=4540 GN=C2845_PM12G02120 PE=3 SV=1	PF00280/1.6E-18/Potato inhibitor I family	biological_process:GO:0009611//response to wounding;molecular_function:GO:0004867//serine-type endopeptidase inhibitor activity;
AJ81AG01770.1	AT2G38870.1	LOC_Os08g34258.1	RLN36141.1/2.71688e-58/hypothetical protein C2845_PM03G34720 [Panicum miliaceum]	P16064/8e-13/ICI1_PHAAN Subtilisin inhibitor 1 OS=Phaseolus angularis OX=3914 PE=1 SV=1	mesc:110611169/1e-08/cytochrome P450 94A2-like; K20769 fatty acid omega-hydroxylase [EC:1.14.-.-]	NA	A0A3L6TCY5/2e-58/A0A3L6TCY5_PANMI Uncharacterized protein OS=Panicum miliaceum OX=4540 GN=C2845_PM03G34720 PE=4 SV=1	PS00285/-/Potato inhibitor I family signature.	biological_process:GO:0009611//response to wounding;molecular_function:GO:0004867//serine-type endopeptidase inhibitor activity;
AJ81AG01780.1	NA	LOC_Os02g03140.1	PAN03750.1/6.26312e-43/hypothetical protein PAHAL_1G019200 [Panicum hallii] &gt;PUZ73822.1 hypothetical protein GQ55_1G018200 [Panicum hallii var. hallii] &gt;RLM80260.1 hypothetical protein C2845_PM12G02140 [Panicum miliaceum]	P16064/3e-10/ICI1_PHAAN Subtilisin inhibitor 1 OS=Phaseolus angularis OX=3914 PE=1 SV=1	NA	NA	A0A2S3GKT5/5e-43/A0A2S3GKT5_9POAL Uncharacterized protein OS=Panicum hallii OX=206008 GN=PAHAL_1G019200 PE=3 SV=1	PR00292/8.2E-5/Potato inhibitor I signature	biological_process:GO:0009611//response to wounding;molecular_function:GO:0004867//serine-type endopeptidase inhibitor activity;
AJ81AG01790.1	NA	LOC_Os02g03170.1	OEL33070.1/4.99755e-07/hypothetical protein BAE44_0005907 [Dichanthelium oligosanthes]	NA	NA	NA	NA	mobidb-lite/-/consensus disorder prediction	biological_process:GO:0009611//response to wounding;molecular_function:GO:0004867//serine-type endopeptidase inhibitor activity;
AJ81AG01800.3	AT1G29950.2	LOC_Os03g39432.2	PUZ73824.1/9.78153e-169/hypothetical protein GQ55_1G018400 [Panicum hallii var. hallii]	Q9ASX9/2e-32/BH144_ARATH Transcription factor bHLH144 OS=Arabidopsis thaliana OX=3702 GN=BHLH144 PE=1 SV=1	mesc:110621032/4e-07/transcription factor PIF3-like isoform X1; K12126 phytochrome-interacting factor 3	At1g29950/3e-32/[KT] LSE0107 A bHLH transcription factor	A0A3L6QD38/7e-158/A0A3L6QD38_PANMI BHLH domain-containing protein OS=Panicum miliaceum OX=4540 GN=C2845_PM12G02150 PE=3 SV=1	mobidb-lite/-/consensus disorder prediction	molecular_function:GO:0046983//protein dimerization activity;
AJ81AG01810.1	AT1G29950.2	LOC_Os02g21090.2	RLM79442.1/2.20018e-160/hypothetical protein C2845_PM12G02160 [Panicum miliaceum]	Q9ASX9/2e-20/BH144_ARATH Transcription factor bHLH144 OS=Arabidopsis thaliana OX=3702 GN=BHLH144 PE=1 SV=1	NA	At1g29950/1e-20/[KT] LSE0107 A bHLH transcription factor	A0A3L6QI64/2e-160/A0A3L6QI64_PANMI Uncharacterized protein OS=Panicum miliaceum OX=4540 GN=C2845_PM12G02160 PE=4 SV=1	mobidb-lite/-/consensus disorder prediction	NA
AJ81AG01820.1	NA	LOC_Os02g03170.1	RLM80640.1/1.0598e-48/hypothetical protein C2845_PM12G02170 [Panicum miliaceum]	P16064/1e-08/ICI1_PHAAN Subtilisin inhibitor 1 OS=Phaseolus angularis OX=3914 PE=1 SV=1	NA	NA	A0A3L6QJK4/9e-49/A0A3L6QJK4_PANMI Uncharacterized protein OS=Panicum miliaceum OX=4540 GN=C2845_PM12G02170 PE=3 SV=1	PF00280/2.5E-20/Potato inhibitor I family	biological_process:GO:0009611//response to wounding;molecular_function:GO:0004867//serine-type endopeptidase inhibitor activity;
AJ81AG01830.1	AT2G38870.1	LOC_Os02g03190.1	RLM78741.1/3.02191e-45/hypothetical protein C2845_PM12G02180 [Panicum miliaceum]	P01053/7e-10/ICI2_HORVU Subtilisin-chymotrypsin inhibitor-2A OS=Hordeum vulgare OX=4513 PE=1 SV=2	NA	NA	A0A3L6QDF4/3e-45/A0A3L6QDF4_PANMI Uncharacterized protein OS=Panicum miliaceum OX=4540 GN=C2845_PM12G02180 PE=3 SV=1	PTHR33091/7.8E-19/PROTEIN, PUTATIVE, EXPRESSED-RELATED	biological_process:GO:0009611//response to wounding;molecular_function:GO:0004867//serine-type endopeptidase inhibitor activity;
AJ81AG01840.1	NA	LOC_Os02g03190.1	XP_025804904.1/6.7062e-65/uncharacterized protein LOC112883861 [Panicum hallii]	NA	NA	NA	A0A2S3GL42/7e-50/A0A2S3GL42_9POAL Uncharacterized protein OS=Panicum hallii OX=206008 GN=PAHAL_1G019700 PE=3 SV=1	PF00280/1.1E-14/Potato inhibitor I family	biological_process:GO:0009611//response to wounding;molecular_function:GO:0004867//serine-type endopeptidase inhibitor activity;
AJ81AG01850.1	NA	LOC_Os02g03140.1	RLM79916.1/2.03164e-45/hypothetical protein C2845_PM12G02190 [Panicum miliaceum]	P16064/4e-10/ICI1_PHAAN Subtilisin inhibitor 1 OS=Phaseolus angularis OX=3914 PE=1 SV=1	NA	NA	A0A3L6QKI7/2e-45/A0A3L6QKI7_PANMI Uncharacterized protein OS=Panicum miliaceum OX=4540 GN=C2845_PM12G02190 PE=3 SV=1	PR00292/1.3E-5/Potato inhibitor I signature	biological_process:GO:0009611//response to wounding;molecular_function:GO:0004867//serine-type endopeptidase inhibitor activity;
AJ81AG01860.1	NA	LOC_Os04g54759.1	RLM78408.1/9.70627e-104/hypothetical protein C2845_PM12G02210 [Panicum miliaceum]	NA	NA	NA	A0A3L6QCF7/8e-104/A0A3L6QCF7_PANMI Uncharacterized protein OS=Panicum miliaceum OX=4540 GN=C2845_PM12G02210 PE=4 SV=1	PTHR33065/3.4E-30/OS07G0486400 PROTEIN	NA
AJ81AG01870.1	NA	LOC_Os05g46190.1	RLM80792.1/0/hypothetical protein C2845_PM12G02230 [Panicum miliaceum]	NA	NA	NA	A0A3L6QLX2/0.0/A0A3L6QLX2_PANMI F-box domain-containing protein OS=Panicum miliaceum OX=4540 GN=C2845_PM12G02230 PE=4 SV=1	PF12937/5.9E-6/F-box-like	molecular_function:GO:0005515//protein binding;
AJ81AG01880.1	NA	NA	NA	NA	NA	NA	NA	mobidb-lite/-/consensus disorder prediction	NA
AJ81AG01890.1	AT2G46760.1	LOC_Os02g03210.1	XP_025826982.1/0/probable L-gulonolactone oxidase 6 [Panicum hallii] &gt;PVH65536.1 hypothetical protein PAHAL_1G019900 [Panicum hallii]	O81032/0.0/GGLO6_ARATH Probable L-gulonolactone oxidase 6 OS=Arabidopsis thaliana OX=3702 GN=GULLO6 PE=3 SV=1	sita:101758891/0.0/probable L-gulonolactone oxidase 6; K00103 L-gulonolactone oxidase [EC:1.1.3.8]	At2g46760/0.0/[V] KOG4730 D-arabinono-1, 4-lactone oxidase	A0A2T8KTP3/0.0/A0A2T8KTP3_9POAL L-gulonolactone oxidase OS=Panicum hallii OX=206008 GN=PAHAL_1G019900 PE=3 SV=1	G3DSA:3.30.465.10/1.5E-11/-	cellular_component:GO:0016020//membrane;molecular_function:GO:0003824//catalytic activity;GO:0003885//D-arabinono-1,4-lactone oxidase activity;GO:0050660//flavin adenine dinucleotide binding;GO:0071949//FAD binding;
AJ81AG01900.3	AT4G00800.1	LOC_Os02g03220.1	RLM80302.1/0/uncharacterized protein C2845_PM12G02260 [Panicum miliaceum]	Q0P5W1/3e-88/VPS8_MOUSE Vacuolar protein sorting-associated protein 8 homolog OS=Mus musculus OX=10090 GN=Vps8 PE=1 SV=1	sita:101764624/0.0/uncharacterized protein LOC101764624; K20178 vacuolar protein sorting-associated protein 8	At4g00800_2/1e-172/[U] KOG2079 Vacuolar assembly/sorting protein VPS8	A0A3L6QKI5/0.0/A0A3L6QKI5_PANMI Uncharacterized protein OS=Panicum miliaceum OX=4540 GN=C2845_PM12G02260 PE=3 SV=1	PS50082/9.806668/Trp-Asp (WD) repeats profile.	biological_process:GO:0006623//protein targeting to vacuole;molecular_function:GO:0005515//protein binding;
AJ81AG01910.1	NA	LOC_Os06g43520.1	XP_025804915.1/1.05693e-174/uncharacterized abhydrolase domain-containing protein DDB_G0269086-like [Panicum hallii] &gt;PAN03763.2 hypothetical protein PAHAL_1G020200 [Panicum hallii]	NA	NA	NA	A0A2S3GKU7/9e-175/A0A2S3GKU7_9POAL Uncharacterized protein OS=Panicum hallii OX=206008 GN=PAHAL_1G020200 PE=4 SV=1	Coil/-/Coil	NA
AJ81AG01920.1	AT1G64720.1	LOC_Os02g03230.1	PUZ73836.1/0/hypothetical protein GQ55_1G019700 [Panicum hallii var. hallii]	Q8R1R3/5e-09/STAR7_MOUSE StAR-related lipid transfer protein 7, mitochondrial OS=Mus musculus OX=10090 GN=Stard7 PE=1 SV=2	rcn:112184120/4e-09/chloroplastic group IIB intron splicing facilitator CRS2, chloroplastic-like; K01056 peptidyl-tRNA hydrolase, PTH1 family [EC:3.1.1.29]	At1g64720/9e-156/[I] KOG2761 START domain-containing proteins involved in steroidogenesis/phosphatidylcholine transfer	A0A2T7F175/0.0/A0A2T7F175_9POAL START domain-containing protein OS=Panicum hallii var. hallii OX=1504633 GN=GQ55_1G019700 PE=4 SV=1	PS50848/19.825298/START domain profile.	molecular_function:GO:0008289//lipid binding;
AJ81AG01930.1	AT5G51545.1	LOC_Os02g03250.1	XP_025799622.1/1.88484e-121/protein LOW PSII ACCUMULATION 2, chloroplastic [Panicum hallii] &gt;PAN03764.1 hypothetical protein PAHAL_1G020400 [Panicum hallii] &gt;PUZ73837.1 hypothetical protein GQ55_1G019800 [Panicum hallii var. hallii]	F4KDA6/2e-35/LPA2_ARATH Protein LPA2 OS=Arabidopsis thaliana OX=3702 GN=LPA2 PE=2 SV=1	NA	At5g51540/1e-32/[O] KOG2090 Metalloendopeptidase family - mitochondrial intermediate peptidase	A0A2S3GKR2/2e-121/A0A2S3GKR2_9POAL Uncharacterized protein OS=Panicum hallii OX=206008 GN=PAHAL_1G020400 PE=4 SV=1	mobidb-lite/-/consensus disorder prediction	NA
AJ81AG01940.1	AT5G66320.2	LOC_Os03g03850.1	RLM80587.1/0/hypothetical protein C2845_PM12G02300 [Panicum miliaceum]	Q8LAU9/9e-25/GATA1_ARATH GATA transcription factor 1 OS=Arabidopsis thaliana OX=3702 GN=GATA1 PE=2 SV=2	zma:103655789/3e-25/rho GTPase-activating protein 17; K09184 GATA-binding protein, other eukaryote	At3g24050/4e-25/[K] KOG1601 GATA-4/5/6 transcription factors	A0A3L6QKU4/0.0/A0A3L6QKU4_PANMI GATA-type domain-containing protein OS=Panicum miliaceum OX=4540 GN=C2845_PM12G02300 PE=4 SV=1	PS50114/12.268128/GATA-type zinc finger domain profile.	biological_process:GO:0006355//regulation of transcription, DNA-templated;molecular_function:GO:0043565//sequence-specific DNA binding;GO:0008270//zinc ion binding;
AJ81AG01950.1	AT4G13430.1	LOC_Os02g03260.1	PUZ73840.1/0/hypothetical protein GQ55_1G020000 [Panicum hallii var. hallii]	Q94AR8/0.0/LEUC_ARATH 3-isopropylmalate dehydratase large subunit, chloroplastic OS=Arabidopsis thaliana OX=3702 GN=IIL1 PE=1 SV=1	sita:101766127/0.0/3-isopropylmalate dehydratase large subunit, chloroplastic isoform X1; K01703 3-isopropylmalate/(R)-2-methylmalate dehydratase large subunit [EC:4.2.1.33 4.2.1.35]	At4g13430/0.0/[E] KOG0454 3-isopropylmalate dehydratase (aconitase superfamily)	A0A2T7F177/0.0/A0A2T7F177_9POAL 3-isopropylmalate dehydratase OS=Panicum hallii var. hallii OX=1504633 GN=GQ55_1G020000 PE=4 SV=1	cd01583/0.0/IPMI	biological_process:GO:0008652//cellular amino acid biosynthetic process;molecular_function:GO:0051539//4 iron, 4 sulfur cluster binding;GO:0003861//3-isopropylmalate dehydratase activity;GO:0016836//hydro-lyase activity;
AJ81AG01960.1	AT4G12080.1	LOC_Os02g03270.1	RLM78202.1/0/AT-hook motif nuclear-localized protein 7 [Panicum miliaceum]	Q8VYJ2/7e-76/AHL1_ARATH AT-hook motif nuclear-localized protein 1 OS=Arabidopsis thaliana OX=3702 GN=AHL1 PE=1 SV=1	NA	At4g12080/2e-72/[S] LSE0374 A Uncharacterized	A0A3L6QEQ1/0.0/A0A3L6QEQ1_PANMI AT-hook motif nuclear-localized protein OS=Panicum miliaceum OX=4540 GN=C2845_PM12G02320 PE=4 SV=1	SSF117856/3.4E-29/AF0104/ALDC/Ptd012-like	molecular_function:GO:0003677//DNA binding;GO:0003680//minor groove of adenine-thymine-rich DNA binding;
AJ81AG01970.1	NA	LOC_Os11g04800.1	RLM79390.1/0/uncharacterized protein C2845_PM12G02330 [Panicum miliaceum]	NA	NA	NA	A0A3L6QG32/0.0/A0A3L6QG32_PANMI Uncharacterized protein OS=Panicum miliaceum OX=4540 GN=C2845_PM12G02330 PE=4 SV=1	G3DSA:3.80.10.10/8.1E-13/Ribonuclease Inhibitor	NA
AJ81AG01980.1	AT5G47120.1	LOC_Os02g03280.2	RLM79035.1/2.33055e-164/hypothetical protein C2845_PM12G02340 [Panicum miliaceum]	Q9MBD8/1e-132/BI1_ORYSJ Bax inhibitor 1 OS=Oryza sativa subsp. japonica OX=39947 GN=BI1 PE=2 SV=1	sbi:8055067/2e-136/bax inhibitor 1; K21889 Bax inhibitor 1	At5g47120/2e-106/[V] KOG1629 Bax-mediated apoptosis inhibitor TEGT/BI-1	A0A3L6QGY3/2e-164/A0A3L6QGY3_PANMI Uncharacterized protein OS=Panicum miliaceum OX=4540 GN=C2845_PM12G02340 PE=3 SV=1	PF08613/8.5E-28/Cyclin	biological_process:GO:0043066//negative regulation of apoptotic process;GO:0000079//regulation of cyclin-dependent protein serine/threonine kinase activity;cellular_component:GO:0016020//membrane;molecular_function:GO:0019901//protein kinase binding;
AJ81AG01990.1	NA	LOC_Os04g38290.1	RLM77857.1/0/hypothetical protein C2845_PM12G02370 [Panicum miliaceum]	NA	NA	NA	A0A3L6QD44/0.0/A0A3L6QD44_PANMI Uncharacterized protein OS=Panicum miliaceum OX=4540 GN=C2845_PM12G02370 PE=4 SV=1	mobidb-lite/-/consensus disorder prediction	NA
AJ81AG02000.1	AT1G72000.1	LOC_Os02g03320.1	RLM80465.1/0/putative alkaline/neutral invertase F [Panicum miliaceum]	Q9C560/0.0/INVF_ARATH Probable alkaline/neutral invertase F OS=Arabidopsis thaliana OX=3702 GN=INVF PE=2 SV=1	nau:109243048/2e-31/uncharacterized protein LOC109243048; K03884 NADH-ubiquinone oxidoreductase chain 6 [EC:7.1.1.2]	At1g72000/0.0/[G] LSE0407 A Alkaline/neutral invertase	A0A3L6QKQ4/0.0/A0A3L6QKQ4_PANMI Alkaline/neutral invertase OS=Panicum miliaceum OX=4540 GN=C2845_PM12G02380 PE=3 SV=1	PF12899/1.0E-206/Alkaline and neutral invertase	biological_process:GO:0005975//carbohydrate metabolic process;molecular_function:GO:0033926//glycopeptide alpha-N-acetylgalactosaminidase activity;
AJ81AG02010.1	NA	LOC_Os10g41650.1	RLM78451.1/0/hypothetical protein C2845_PM12G02390 [Panicum miliaceum]	NA	NA	NA	A0A3L6QCL7/0.0/A0A3L6QCL7_PANMI Uncharacterized protein OS=Panicum miliaceum OX=4540 GN=C2845_PM12G02390 PE=4 SV=1	TIGR01640/6.9E-13/F_box_assoc_1: F-box protein interaction domain	NA
AJ81AG02020.1	AT4G17600.1	LOC_Os02g03330.1	XP_025824817.1/2.66098e-179/light-harvesting complex-like protein 3 isotype 1, chloroplastic [Panicum hallii] &gt;PAN03781.1 hypothetical protein PAHAL_1G021500 [Panicum hallii] &gt;PUZ73860.1 hypothetical protein GQ55_1G021200 [Panicum hallii var. hallii]	Q9SYX1/2e-95/LIL31_ARATH Light-harvesting complex-like protein 3 isotype 1, chloroplastic OS=Arabidopsis thaliana OX=3702 GN=LIL3.1 PE=1 SV=1	NA	NA	A0A2S3GL56/4e-157/A0A2S3GL56_9POAL Uncharacterized protein OS=Panicum hallii OX=206008 GN=PAHAL_1G021500 PE=4 SV=1	mobidb-lite/-/consensus disorder prediction	NA
AJ81AG02030.1	AT1G18340.1	LOC_Os02g03340.4	PUZ73854.1/0/hypothetical protein GQ55_1G021300 [Panicum hallii var. hallii]	Q8LF41/5e-123/TFB4_ARATH General transcription and DNA repair factor IIH subunit TFB4 OS=Arabidopsis thaliana OX=3702 GN=TFB4 PE=2 SV=1	sita:101762736/0.0/RNA polymerase II transcription factor B subunit 4 isoform X1; K03143 transcription initiation factor TFIIH subunit 3	At1g18340_1/9e-80/[KL] KOG2487 RNA polymerase II transcription initiation/nucleotide excision repair factor TFIIH, subunit TFB4	A0A2T7F187/0.0/A0A2T7F187_9POAL Uncharacterized protein OS=Panicum hallii var. hallii OX=1504633 GN=GQ55_1G021300 PE=3 SV=1	PF03850/6.2E-93/Transcription factor Tfb4	biological_process:GO:0006355//regulation of transcription, DNA-templated;GO:0006289//nucleotide-excision repair;cellular_component:GO:0000439//transcription factor TFIIH core complex;
AJ81AG02040.1	AT5G51600.1	LOC_Os02g03400.1	XP_025801120.1/0/65-kDa microtubule-associated protein 3-like isoform X3 [Panicum hallii]	Q9FHM4/2e-127/MA653_ARATH 65-kDa microtubule-associated protein 3 OS=Arabidopsis thaliana OX=3702 GN=MAP65-3 PE=1 SV=1	sita:101761513/0.0/65-kDa microtubule-associated protein 3; K16732 protein regulator of cytokinesis 1	At5g51600/6e-128/[DZ] KOG4302 Microtubule-associated protein essential for anaphase spindle elongation	A0A3L6RQY6/0.0/A0A3L6RQY6_PANMI 65-kDa microtubule-associated protein 3 OS=Panicum miliaceum OX=4540 GN=C2845_PM11G13360 PE=3 SV=1	Coil/-/Coil	biological_process:GO:0000226//microtubule cytoskeleton organization;molecular_function:GO:0008017//microtubule binding;
AJ81AG02050.1	AT5G66210.2	LOC_Os02g03410.2	RLM79197.1/0/hypothetical protein C2845_PM12G02420 [Panicum miliaceum]	Q6Z2M9/0.0/CDPK4_ORYSJ Calcium-dependent protein kinase 4 OS=Oryza sativa subsp. japonica OX=39947 GN=CPK4 PE=2 SV=1	sita:101760855/0.0/calcium-dependent protein kinase 4 isoform X1; K13412 calcium-dependent protein kinase [EC:2.7.11.1]	At2g17890/0.0/[T] KOG0032 Ca2+/calmodulin-dependent protein kinase, EF-Hand protein superfamily	A0A3L6QGV1/0.0/A0A3L6QGV1_PANMI Uncharacterized protein OS=Panicum miliaceum OX=4540 GN=C2845_PM12G02420 PE=4 SV=1	PS00107/-/Protein kinases ATP-binding region signature.	biological_process:GO:0006468//protein phosphorylation;molecular_function:GO:0005524//ATP binding;GO:0004672//protein kinase activity;GO:0005509//calcium ion binding;
AJ81AG02060.1	AT5G52630.1	LOC_Os02g03420.1	RLM78009.1/0/putative pentatricopeptide repeat-containing protein [Panicum miliaceum]	Q9LZ19/1e-57/PP364_ARATH Pentatricopeptide repeat-containing protein At5g04780, mitochondrial OS=Arabidopsis thaliana OX=3702 GN=PCMP-H16 PE=2 SV=2	mus:103969984/3e-54/pentatricopeptide repeat-containing protein At2g33760-like; K23541 Ca2+/H+ antiporter, TMEM165/GDT1 family	At3g23330/6e-59/[R] KOG4197 FOG: PPR repeat	A0A2T7F1A2/0.0/A0A2T7F1A2_9POAL Uncharacterized protein OS=Panicum hallii var. hallii OX=1504633 GN=GQ55_1G021600 PE=4 SV=1	PTHR47926/7.3E-112/PENTATRICOPEPTIDE REPEAT-CONTAINING PROTEIN	molecular_function:GO:0005515//protein binding;
AJ81AG02070.1	AT4G37445.1	LOC_Os02g03430.1	RLM79914.1/6.91493e-138/uncharacterized protein C2845_PM12G02440 [Panicum miliaceum]	NA	NA	NA	A0A3L6QH24/6e-138/A0A3L6QH24_PANMI Uncharacterized protein OS=Panicum miliaceum OX=4540 GN=C2845_PM12G02440 PE=4 SV=1	PTHR37754/2.2E-37/CALCIUM ION-BINDING PROTEIN	NA
AJ81AG02080.1	AT2G18740.1	LOC_Os02g03440.1	XP_025801164.1/1.31794e-57/small nuclear ribonucleoprotein E-like [Panicum hallii] &gt;PAN03788.1 hypothetical protein PAHAL_1G022100 [Panicum hallii] &gt;PUZ73867.1 hypothetical protein GQ55_1G021800 [Panicum hallii var. hallii] &gt;RLM78736.1 hypothetical protein C2845_PM12G02450 [Panicum miliaceum]	A1XQR9/2e-40/RUXE_PIG Small nuclear ribonucleoprotein E OS=Sus scrofa OX=9823 GN=SNRPE PE=3 SV=1	sbi:8079513/6e-58/small nuclear ribonucleoprotein E; K11097 small nuclear ribonucleoprotein E	At2g18740/8e-56/[A] KOG1774 Small nuclear ribonucleoprotein E	A0A2S3GKY6/1e-57/A0A2S3GKY6_9POAL Small nuclear ribonucleoprotein E OS=Panicum hallii OX=206008 GN=PAHAL_1G022100 PE=3 SV=1	SSF50182/3.27E-18/Sm-like ribonucleoproteins	biological_process:GO:0000398//mRNA splicing, via spliceosome;cellular_component:GO:0005681//spliceosomal complex;
AJ81AG02090.1	AT2G45200.1	LOC_Os02g03450.1	RLM80756.1/6.53719e-178/Golgi SNAP receptor complex member 1-2 [Panicum miliaceum]	O22151/7e-125/GOS12_ARATH Golgi SNAP receptor complex member 1-2 OS=Arabidopsis thaliana OX=3702 GN=GOS12 PE=1 SV=2	sita:101759363/4e-158/Golgi SNAP receptor complex member 1-2; K08495 golgi SNAP receptor complex member 1	At2g45200/1e-127/[U] KOG3208 SNARE protein GS28	A0A3L6QMS2/6e-178/A0A3L6QMS2_PANMI Golgi SNAP receptor complex member 1 OS=Panicum miliaceum OX=4540 GN=C2845_PM12G02460 PE=3 SV=1	PTHR21094/1.4E-89/GOS-28 SNARE- RELATED	biological_process:GO:0006888//endoplasmic reticulum to Golgi vesicle-mediated transport;cellular_component:GO:0000139//Golgi membrane;GO:0016020//membrane;GO:0005801//cis-Golgi network;
AJ81AG02100.1	AT2G45150.3	LOC_Os02g03460.1	XP_025825774.1/0/phosphatidate cytidylyltransferase 4, chloroplastic [Panicum hallii] &gt;PAN03791.1 hypothetical protein PAHAL_1G022300 [Panicum hallii] &gt;PAN03793.1 hypothetical protein PAHAL_1G022300 [Panicum hallii]	Q94A03/5e-152/CDS4_ARATH Phosphatidate cytidylyltransferase 4, chloroplastic OS=Arabidopsis thaliana OX=3702 GN=CDS4 PE=1 SV=1	ats:109736692/0.0/LOC109736692; phosphatidate cytidylyltransferase 4, chloroplastic; K00981 phosphatidate cytidylyltransferase [EC:2.7.7.41]	At2g45150/3e-152/[I] KOG1440 CDP-diacylglycerol synthase	A0A2S3GKW8/0.0/A0A2S3GKW8_9POAL Phosphatidate cytidylyltransferase OS=Panicum hallii OX=206008 GN=PAHAL_1G022300 PE=3 SV=1	PS01315/-/Phosphatidate cytidylyltransferase signature.	cellular_component:GO:0016020//membrane;molecular_function:GO:0016772//transferase activity, transferring phosphorus-containing groups;
AJ81AG02110.1	AT1G71210.1	LOC_Os02g03530.1	XP_025814490.1/0/pentatricopeptide repeat-containing protein At1g71210, mitochondrial [Panicum hallii] &gt;XP_025814499.1 pentatricopeptide repeat-containing protein At1g71210, mitochondrial [Panicum hallii] &gt;XP_025814505.1 pentatricopeptide repeat-containing protein At1g71210, mitochondrial [Panicum hallii] &gt;PAN03794.1 hypothetical protein PAHAL_1G022400 [Panicum hallii] &gt;PVH65548.1 hyp…	Q8GZA6/3e-156/PP113_ARATH Pentatricopeptide repeat-containing protein At1g71210, mitochondrial OS=Arabidopsis thaliana OX=3702 GN=At1g71210 PE=1 SV=1	qsu:112022314/4e-46/pentatricopeptide repeat-containing protein At5g61990, mitochondrial; K17964 leucine-rich PPR motif-containing protein, mitochondrial	At1g71210/3e-156/[R] KOG4197 FOG: PPR repeat	A0A3L6QKJ6/0.0/A0A3L6QKJ6_PANMI Pentatricopeptide repeat-containing protein OS=Panicum miliaceum OX=4540 GN=C2845_PM12G02480 PE=4 SV=1	G3DSA:1.25.40.10/6.5E-11/Tetratricopeptide repeat domain	molecular_function:GO:0005515//protein binding;
AJ81AG02120.1	AT2G44530.1	LOC_Os02g03540.1	RLM80258.1/0/ribose-phosphate pyrophosphokinase 1, chloroplastic [Panicum miliaceum]	Q6Z2L5/0.0/KPRS1_ORYSJ Ribose-phosphate pyrophosphokinase 1, chloroplastic OS=Oryza sativa subsp. japonica OX=39947 GN=Os02g0127700 PE=2 SV=2	sita:101758146/0.0/ribose-phosphate pyrophosphokinase 1, chloroplastic; K00948 ribose-phosphate pyrophosphokinase [EC:2.7.6.1]	At2g44530/0.0/[FE] KOG1448 Ribose-phosphate pyrophosphokinase	A0A2S3GKW1/0.0/A0A2S3GKW1_9POAL Ribose-phosphate diphosphokinase OS=Panicum hallii OX=206008 GN=PAHAL_1G022500 PE=3 SV=1	PS00114/-/Phosphoribosyl pyrophosphate synthase signature.	biological_process:GO:0009165//nucleotide biosynthetic process;GO:0009156//ribonucleoside monophosphate biosynthetic process;GO:0044249//cellular biosynthetic process;molecular_function:GO:0000287//magnesium ion binding;GO:0004749//ribose phosphate diphosphokinase activity;
AJ81AG02130.1	AT1G32170.1	LOC_Os02g03550.1	XP_025814531.1/0/probable xyloglucan endotransglucosylase/hydrolase protein 30 [Panicum hallii] &gt;PAN03798.1 hypothetical protein PAHAL_1G022600 [Panicum hallii]	Q38908/1e-139/XTH30_ARATH Probable xyloglucan endotransglucosylase/hydrolase protein 30 OS=Arabidopsis thaliana OX=3702 GN=XTH30 PE=2 SV=2	sita:101775042/0.0/probable xyloglucan endotransglucosylase/hydrolase protein 30; K08235 xyloglucan:xyloglucosyl transferase [EC:2.4.1.207]	At1g32170/6e-140/[M] TWOG0096 Xyloglucan endotransglycosylase	A0A2S3GKZ5/0.0/A0A2S3GKZ5_9POAL Xyloglucan endotransglucosylase/hydrolase OS=Panicum hallii OX=206008 GN=PAHAL_1G022600 PE=3 SV=1	G3DSA:2.60.120.200/1.0E-85/-	biological_process:GO:0042546//cell wall biogenesis;GO:0005975//carbohydrate metabolic process;GO:0010411//xyloglucan metabolic process;GO:0006073//cellular glucan metabolic process;cellular_component:GO:0005618//cell wall;GO:0048046//apoplast;molecular_function:GO:0004553//hydrolase activity, hydrolyzing O-glycosyl compounds;GO:0016762//xyloglucan:xyloglucosyl transferase activity;
AJ81AG02140.1	AT1G32260.1	LOC_Os02g03560.1	XP_025814599.1/8.98634e-140/uncharacterized protein LOC112891794 isoform X8 [Panicum hallii] &gt;XP_025814606.1 uncharacterized protein LOC112891794 isoform X8 [Panicum hallii]	NA	NA	NA	A0A2S3GL62/8e-140/A0A2S3GL62_9POAL Uncharacterized protein OS=Panicum hallii OX=206008 GN=PAHAL_1G022700 PE=4 SV=1	PTHR35998/1.3E-74/OS02G0127900 PROTEIN	NA
AJ81AG02150.1	AT1G53540.1	LOC_Os02g03570.1	RLM79715.1/3.10164e-121/18.9 kDa heat shock protein-like [Panicum miliaceum]	Q0E4A8/4e-70/HS189_ORYSJ 18.9 kDa heat shock protein OS=Oryza sativa subsp. japonica OX=39947 GN=HSP18.9 PE=3 SV=1	sita:101757734/2e-87/18.9 kDa heat shock protein; K13993 HSP20 family protein	At1g53540/1e-47/[O] KOG0710 Molecular chaperone (small heat-shock protein Hsp26/Hsp42)	A0A3L6QIR0/3e-121/A0A3L6QIR0_PANMI 18.9 kDa heat shock protein-like OS=Panicum miliaceum OX=4540 GN=C2845_PM12G02530 PE=3 SV=1	cd06472/1.43041E-44/ACD_ScHsp26_like	NA
AJ81AG02160.1	AT4G17960.1	LOC_Os02g03575.1	PUZ73885.1/6.287e-108/hypothetical protein GQ55_1G022600 [Panicum hallii var. hallii]	NA	zma:103639722/4e-13/amino acid transporter AVT1B; K15015 solute carrier family 32 (vesicular inhibitory amino acid transporter)	NA	A0A2S3GKX8/2e-96/A0A2S3GKX8_9POAL Uncharacterized protein OS=Panicum hallii OX=206008 GN=PAHAL_1G022900 PE=4 SV=1	mobidb-lite/-/consensus disorder prediction	NA
AJ81AG02170.1	AT1G32150.1	LOC_Os02g03580.1	PUZ73888.1/0/hypothetical protein GQ55_1G022700 [Panicum hallii var. hallii]	P23922/2e-145/HBP1A_WHEAT Transcription factor HBP-1a OS=Triticum aestivum OX=4565 PE=2 SV=1	sita:101756519/0.0/transcription factor HBP-1a; K09060 plant G-box-binding factor	At1g32150/5e-87/[KT] LSE0076 A G-box binding bZIP transcription factor	A0A3L6QGK7/0.0/A0A3L6QGK7_PANMI Transcription factor HBP-1a-like OS=Panicum miliaceum OX=4540 GN=C2845_PM12G02550 PE=3 SV=1	Coil/-/Coil	biological_process:GO:0006355//regulation of transcription, DNA-templated;molecular_function:GO:0043565//sequence-specific DNA binding;GO:0003700//DNA-binding transcription factor activity;
AJ81AG02180.1	AT5G45610.1	LOC_Os02g03590.1	RLM80059.1/0/uncharacterized protein C2845_PM12G02560 [Panicum miliaceum]	C8KI33/8e-50/SUV2_ARATH Protein SENSITIVE TO UV 2 OS=Arabidopsis thaliana OX=3702 GN=SUV2 PE=1 SV=1	ats:109782370/0.0/uncharacterized protein LOC109782370; K09060 plant G-box-binding factor	NA	A0A3L6QIM8/0.0/A0A3L6QIM8_PANMI Uncharacterized protein OS=Panicum miliaceum OX=4540 GN=C2845_PM12G02560 PE=4 SV=1	Coil/-/Coil	biological_process:GO:0006974//cellular response to DNA damage stimulus;
AJ81AG02190.1	AT5G25530.1	LOC_Os02g03600.1	RLM78047.1/0/hypothetical protein C2845_PM12G02570 [Panicum miliaceum]	Q3MI00/1e-71/DNJB1_BOVIN DnaJ homolog subfamily B member 1 OS=Bos taurus OX=9913 GN=DNAJB1 PE=2 SV=3	sita:101755305/0.0/dnaJ homolog subfamily B member 1; K09510 DnaJ homolog subfamily B member 4	At5g25530/2e-120/[O] KOG0714 Molecular chaperone (DnaJ superfamily)	A0A3L6QDM9/0.0/A0A3L6QDM9_PANMI J domain-containing protein OS=Panicum miliaceum OX=4540 GN=C2845_PM12G02570 PE=4 SV=1	PTHR24078/1.5E-111/DNAJ HOMOLOG SUBFAMILY C MEMBER	biological_process:GO:0006457//protein folding;molecular_function:GO:0051082//unfolded protein binding;
AJ81AG02200.1	AT1G19260.1	LOC_Os07g15340.1	BAG99195.1/5.48331e-22/unnamed protein product [Oryza sativa Japonica Group]	NA	zma:100500983/4e-12/uncharacterized LOC100500983 isoform X1; K07466 replication factor A1	At1g19260/4e-17/[R] TWOG0169 Predicted transposase	A0A453DBH2/2e-22/A0A453DBH2_AEGTS Dimer_Tnp_hAT domain-containing protein OS=Aegilops tauschii subsp. strangulata OX=200361 PE=4 SV=1	PF05699/2.8E-7/hAT family C-terminal dimerisation region	molecular_function:GO:0046983//protein dimerization activity;
AJ81AG02210.1	AT5G17060.1	LOC_Os02g03610.1	XP_004952022.1/5.15432e-142/ADP-ribosylation factor 1-like 2 [Setaria italica] &gt;XP_025796405.1 ADP-ribosylation factor 1-like 2 isoform X1 [Panicum hallii] &gt;XP_034598498.1 ADP-ribosylation factor 1-like 2 [Setaria viridis] &gt;PUZ73898.1 hypothetical protein GQ55_1G023000 [Panicum hallii var. hallii] &gt;RLM79236.1 ADP-ribosylation factor 1-like 2 [Panicum miliaceum] &gt;PAN03821.1 hypothet…	P91924/3e-79/ARF_DUGJA ADP-ribosylation factor OS=Dugesia japonica OX=6161 PE=2 SV=3	sita:101754903/5e-143/ADP-ribosylation factor 1-like 2; K07977 Arf/Sar family, other	At5g17060/1e-111/[U] KOG0070 GTP-binding ADP-ribosylation factor Arf1	A0A4U6W8L3/4e-142/A0A4U6W8L3_SETVI Uncharacterized protein OS=Setaria viridis OX=4556 GN=SEVIR_1G099800v2 PE=3 SV=1	PF00025/1.2E-68/ADP-ribosylation factor family	molecular_function:GO:0003924//GTPase activity;GO:0005525//GTP binding;
AJ81AG02220.2	AT3G58040.1	LOC_Os02g03620.1	XP_025798619.1/0/E3 ubiquitin-protein ligase SINAT2-like [Panicum hallii] &gt;PAN03823.1 hypothetical protein PAHAL_1G023400 [Panicum hallii]	Q9M2P4/3e-160/SINA2_ARATH E3 ubiquitin-protein ligase SINAT2 OS=Arabidopsis thaliana OX=3702 GN=SINAT2 PE=1 SV=1	sita:101754109/0.0/E3 ubiquitin-protein ligase SINAT2; K04506 E3 ubiquitin-protein ligase SIAH1 [EC:2.3.2.27]	At3g58040/1e-160/[R] KOG3002 Zn finger protein	A0A2S3GL97/0.0/A0A2S3GL97_9POAL RING-type E3 ubiquitin transferase OS=Panicum hallii OX=206008 GN=PAHAL_1G023400 PE=3 SV=1	G3DSA:2.60.210.10/7.0E-35/Apoptosis, Tumor Necrosis Factor Receptor Associated Protein 2; Chain A	biological_process:GO:0007275//multicellular organism development;GO:0006511//ubiquitin-dependent protein catabolic process;cellular_component:GO:0005737//cytoplasm;molecular_function:GO:0005515//protein binding;GO:0008270//zinc ion binding;
AJ81AG02230.1	AT1G24400.1	LOC_Os05g14820.1	PAN03824.1/0/hypothetical protein PAHAL_1G023500 [Panicum hallii]	Q9FKS8/0.0/LHT1_ARATH Lysine histidine transporter 1 OS=Arabidopsis thaliana OX=3702 GN=LHT1 PE=1 SV=1	apro:F751_1778/3e-77/Lysine histidine transporter 1; K15015 solute carrier family 32 (vesicular inhibitory amino acid transporter)	At5g40780/0.0/[E] KOG1303 Amino acid transporters	A0A2S3GKW3/0.0/A0A2S3GKW3_9POAL Aa_trans domain-containing protein OS=Panicum hallii OX=206008 GN=PAHAL_1G023500 PE=4 SV=1	PTHR48017/1.8E-123/OS05G0424000 PROTEIN-RELATED	NA
AJ81AG02240.1	NA	LOC_Os07g45880.1	XP_021306774.1/7.2845e-24/uncharacterized protein LOC110431707 isoform X3 [Sorghum bicolor]	NA	NA	NA	A0A0A9IGS3/1e-24/A0A0A9IGS3_ARUDO zf-RVT domain-containing protein OS=Arundo donax OX=35708 PE=4 SV=1	PF13966/6.5E-10/zinc-binding in reverse transcriptase	NA
AJ81AG02250.1	NA	LOC_Os07g33680.1	RLM79065.1/1.29135e-131/succinate dehydrogenase subunit 3-1, mitochondrial-like [Panicum miliaceum]	Q6ZH92/5e-57/SDH31_ORYSJ Succinate dehydrogenase subunit 3-1, mitochondrial OS=Oryza sativa subsp. japonica OX=39947 GN=SDH3-1 PE=1 SV=1	sbi:8080288/6e-67/succinate dehydrogenase subunit 3-1, mitochondrial; K00236 succinate dehydrogenase (ubiquinone) cytochrome b560 subunit	NA	A0A3L6QH10/1e-131/A0A3L6QH10_PANMI Succinate dehydrogenase subunit 3-1, mitochondrial-like OS=Panicum miliaceum OX=4540 GN=C2845_PM12G01540 PE=4 SV=1	G3DSA:1.20.1300.10:FF:000010/1.5E-39/Succinate dehydrogenase subunit 3-1, mitochondrial	biological_process:GO:0006099//tricarboxylic acid cycle;cellular_component:GO:0045281//succinate dehydrogenase complex;GO:0016020//membrane;molecular_function:GO:0009055//electron transfer activity;GO:0000104//succinate dehydrogenase activity;
AJ81AG02260.1	AT5G48790.1	LOC_Os02g03670.1	RLM77881.1/0/protein LOW PSII ACCUMULATION 3, chloroplastic [Panicum miliaceum]	Q8H0W0/3e-08/LPA3_ARATH Protein LPA3 OS=Arabidopsis thaliana OX=3702 GN=LPA3 PE=1 SV=1	NA	NA	A0A3L6QAZ0/0.0/A0A3L6QAZ0_PANMI Protein LOW PSII ACCUMULATION 3, chloroplastic OS=Panicum miliaceum OX=4540 GN=C2845_PM12G01550 PE=4 SV=1	PF09353/2.0E-47/Domain of unknown function (DUF1995)	NA
AJ81AG02270.1	AT3G57430.1	LOC_Os04g35305.1	RLM79896.1/0/pentatricopeptide repeat-containing protein [Panicum miliaceum]	Q9SY02/2e-175/PP301_ARATH Pentatricopeptide repeat-containing protein At4g02750 OS=Arabidopsis thaliana OX=3702 GN=PCMP-H24 PE=3 SV=1	bdi:100835642/4e-104/pentatricopeptide repeat-containing protein At1g53600, mitochondrial; K20496 laurate 7-monooxygenase [EC:1.14.14.130]	At4g02750/6e-176/[R] KOG4197 FOG: PPR repeat	A0A3L6QKG4/0.0/A0A3L6QKG4_PANMI Pentatricopeptide repeat-containing protein OS=Panicum miliaceum OX=4540 GN=C2845_PM12G01560 PE=4 SV=1	PS51375/12.123256/Pentatricopeptide (PPR) repeat profile.	molecular_function:GO:0005515//protein binding;
AJ81AG02280.1	AT5G45300.1	LOC_Os02g03690.1	PUZ73904.1/0/hypothetical protein GQ55_1G023600 [Panicum hallii var. hallii]	Q9FH80/0.0/BAM8_ARATH Beta-amylase 8 OS=Arabidopsis thaliana OX=3702 GN=BAM8 PE=1 SV=1	sita:101753020/0.0/beta-amylase 8 isoform X2; K01177 beta-amylase [EC:3.2.1.2]	At5g45300/0.0/[G] LSE0409 A Beta-amylase	A0A2S3GL09/0.0/A0A2S3GL09_9POAL Beta-amylase OS=Panicum hallii OX=206008 GN=PAHAL_1G023800 PE=3 SV=1	mobidb-lite/-/consensus disorder prediction	biological_process:GO:0000272//polysaccharide catabolic process;molecular_function:GO:0016161//beta-amylase activity;
AJ81AG02290.1	NA	NA	PAN03830.1/5.60956e-63/hypothetical protein PAHAL_1G023900 [Panicum hallii] &gt;PAN03831.1 hypothetical protein PAHAL_1G023900 [Panicum hallii] &gt;PAN03832.1 hypothetical protein PAHAL_1G023900 [Panicum hallii] &gt;PAN03835.1 hypothetical protein PAHAL_1G023900 [Panicum hallii]	NA	NA	NA	A0A2S3GLF9/5e-63/A0A2S3GLF9_9POAL Uncharacterized protein OS=Panicum hallii OX=206008 GN=PAHAL_1G023900 PE=4 SV=1	NA	NA
AJ81AG02300.1	AT3G49570.1	LOC_Os02g03710.1	XP_025828585.1/4.81948e-59/protein RESPONSE TO LOW SULFUR 3-like [Panicum hallii] &gt;PAN03836.1 hypothetical protein PAHAL_1G024000 [Panicum hallii]	Q9SCK1/1e-14/LSU1_ARATH Protein RESPONSE TO LOW SULFUR 1 OS=Arabidopsis thaliana OX=3702 GN=LSU1 PE=1 SV=1	NA	NA	A0A2S3GKZ3/4e-59/A0A2S3GKZ3_9POAL Uncharacterized protein OS=Panicum hallii OX=206008 GN=PAHAL_1G024000 PE=4 SV=1	Coil/-/Coil	biological_process:GO:0098869//cellular oxidant detoxification;
AJ81AG02310.1	AT5G17670.1	LOC_Os02g03720.1	PUZ73917.1/0/hypothetical protein GQ55_1G023900 [Panicum hallii var. hallii]	NA	NA	NA	A0A368PJI2/0.0/A0A368PJI2_SETIT Uncharacterized protein OS=Setaria italica OX=4555 GN=SETIT_1G099400v2 PE=4 SV=1	G3DSA:3.40.50.1820/8.6E-17/alpha/beta hydrolase	molecular_function:GO:0016788//hydrolase activity, acting on ester bonds;
AJ81AG02320.1	AT1G31760.1	LOC_Os02g03730.1	RLM80470.1/4.61467e-87/protein TRI1-like [Panicum miliaceum]	Q05024/2e-11/TRI1_YEAST Protein TRI1 OS=Saccharomyces cerevisiae (strain ATCC 204508 / S288c) OX=559292 GN=TRI1 PE=1 SV=1	aof:109821044/2e-24/upstream activation factor subunit spp27-like; K15223 upstream activation factor subunit UAF30	At1g31760/8e-29/[K] KOG1946 RNA polymerase I transcription factor UAF	A0A3L6QJ48/4e-87/A0A3L6QJ48_PANMI Protein TRI1-like OS=Panicum miliaceum OX=4540 GN=C2845_PM12G01600 PE=4 SV=1	cd10567/6.77768E-29/SWIB-MDM2_like	NA
AJ81AG02330.1	AT5G60540.1	LOC_Os02g03740.1	RLM78458.1/0/hypothetical protein C2845_PM12G01610 [Panicum miliaceum]	Q8LAD0/5e-117/PDX2_ARATH Probable pyridoxal 5'-phosphate synthase subunit PDX2 OS=Arabidopsis thaliana OX=3702 GN=PDX2 PE=1 SV=1	sita:101785955/2e-170/LOW QUALITY PROTEIN: probable pyridoxal 5'-phosphate synthase subunit PDX2; K08681 5'-phosphate synthase pdxT subunit [EC:4.3.3.6]	At5g60540/3e-107/[H] KOG3210 Imidazoleglycerol-phosphate synthase subunit H-like	A0A3L6QCL1/0.0/A0A3L6QCL1_PANMI Glutaminase OS=Panicum miliaceum OX=4540 GN=C2845_PM12G01610 PE=3 SV=1	PS51273/11.205381/Glutamine amidotransferase type 1 domain profile.	biological_process:GO:0042819//vitamin B6 biosynthetic process;GO:0042823//pyridoxal phosphate biosynthetic process;molecular_function:GO:0004359//glutaminase activity;
AJ81AG02340.1	AT1G23460.1	LOC_Os02g03750.1	RLM78093.1/0/putative polygalacturonase [Panicum miliaceum]	Q94AJ5/1e-121/PGLR5_ARATH Probable polygalacturonase At1g80170 OS=Arabidopsis thaliana OX=3702 GN=At1g80170 PE=1 SV=1	aof:109846397/0.0/probable polygalacturonase At1g80170; K01213 galacturan 1,4-alpha-galacturonidase [EC:3.2.1.67]	At1g23460/5e-173/[R] TWOG0115 Endo-polygalacturonase	A0A2T7F1F6/0.0/A0A2T7F1F6_9POAL Uncharacterized protein OS=Panicum hallii var. hallii OX=1504633 GN=GQ55_1G024200 PE=3 SV=1	mobidb-lite/-/consensus disorder prediction	biological_process:GO:0005975//carbohydrate metabolic process;molecular_function:GO:0004650//polygalacturonase activity;
AJ81AG02350.1	AT1G10650.2	LOC_Os02g03760.2	RLM79280.1/0/BOI-related E3 ubiquitin-protein ligase 1-like [Panicum miliaceum]	F4IDI6/3e-25/BRG2_ARATH Probable BOI-related E3 ubiquitin-protein ligase 2 OS=Arabidopsis thaliana OX=3702 GN=BRG2 PE=1 SV=1	sita:101785147/0.0/BOI-related E3 ubiquitin-protein ligase 1; K19042 E3 ubiquitin-protein ligase BOI and related proteins [EC:2.3.2.27]	At1g10650/8e-65/[O] KOG1100 Predicted E3 ubiquitin ligase	A0A3L6QFT5/0.0/A0A3L6QFT5_PANMI BOI-related E3 ubiquitin-protein ligase 1-like OS=Panicum miliaceum OX=4540 GN=C2845_PM12G01630 PE=4 SV=1	PIRSF036836/1.2E-91/SBP1_RNase_bind	NA
AJ81AG02360.2	AT5G62960.1	LOC_Os02g03790.1	PAN03844.1/0/hypothetical protein PAHAL_1G024600 [Panicum hallii] &gt;PUZ73924.1 hypothetical protein GQ55_1G024400 [Panicum hallii var. hallii]	NA	pavi:110762209/9e-24/uncharacterized protein LOC110762209 isoform X1; K09648 mitochondrial inner membrane protease subunit 2 [EC:3.4.21.-]	NA	A0A2S3GL15/0.0/A0A2S3GL15_9POAL Uncharacterized protein OS=Panicum hallii OX=206008 GN=PAHAL_1G024600 PE=4 SV=1	mobidb-lite/-/consensus disorder prediction	NA
AJ81AG02370.1	AT5G07610.1	LOC_Os02g04000.1	RLM80003.1/0/hypothetical protein C2845_PM12G01650 [Panicum miliaceum]	Q9FLS0/2e-11/FB253_ARATH F-box protein At5g07610 OS=Arabidopsis thaliana OX=3702 GN=At5g07610 PE=2 SV=1	NA	At5g07610/1e-11/[R] LSE0005 A F-box domain	A0A3L6QH21/0.0/A0A3L6QH21_PANMI F-box domain-containing protein OS=Panicum miliaceum OX=4540 GN=C2845_PM12G01650 PE=4 SV=1	PF00646/1.1E-4/F-box domain	molecular_function:GO:0005515//protein binding;
AJ81AG02380.1	NA	NA	NA	NA	NA	NA	NA	mobidb-lite/-/consensus disorder prediction	NA
AJ81AG02390.1	AT5G20950.2	LOC_Os02g03870.1	PAN03849.1/0/hypothetical protein PAHAL_1G024800 [Panicum hallii]	B8NGU6/2e-33/BGLC_ASPFN Probable beta-glucosidase C OS=Aspergillus flavus (strain ATCC 200026 / FGSC A1120 / NRRL 3357 / JCM 12722 / SRRC 167) OX=332952 GN=bglC PE=3 SV=1	sita:101773011/0.0/uncharacterized protein LOC101773011; K05349 beta-glucosidase [EC:3.2.1.21]	At5g20950/0.0/[GRV] LSE0437 A Predicted beta-glucosidase	A0A2S3GLB5/0.0/A0A2S3GLB5_9POAL Uncharacterized protein OS=Panicum hallii OX=206008 GN=PAHAL_1G024800 PE=3 SV=1	G3DSA:3.40.50.1700:FF:000002/2.2E-112/Glycosyl hydrolase family protein	biological_process:GO:0005975//carbohydrate metabolic process;molecular_function:GO:0004553//hydrolase activity, hydrolyzing O-glycosyl compounds;
AJ81AG02400.1	AT5G20950.2	LOC_Os02g03870.1	RLM80842.1/0/beta-glucosidase BoGH3B-like [Panicum miliaceum]	Q23892/5e-82/GLUA_DICDI Lysosomal beta glucosidase OS=Dictyostelium discoideum OX=44689 GN=gluA PE=1 SV=2	sita:101772606/0.0/uncharacterized protein LOC101772606; K05349 beta-glucosidase [EC:3.2.1.21]	At5g20950/0.0/[GRV] LSE0437 A Predicted beta-glucosidase	A0A3L6QM25/0.0/A0A3L6QM25_PANMI Beta-glucosidase BoGH3B-like OS=Panicum miliaceum OX=4540 GN=C2845_PM12G01670 PE=3 SV=1	G3DSA:3.20.20.300:FF:000003/6.2E-201/Beta-D-glucan exohydrolase isoenzyme ExoI	biological_process:GO:0005975//carbohydrate metabolic process;molecular_function:GO:0004553//hydrolase activity, hydrolyzing O-glycosyl compounds;
AJ81AG02410.1	AT1G15960.1	LOC_Os02g03900.1	RLM80353.1/0/metal transporter NRAT1 [Panicum miliaceum]	Q6ZG85/0.0/NRAT1_ORYSJ Metal transporter NRAT1 OS=Oryza sativa subsp. japonica OX=39947 GN=NRAT1 PE=2 SV=1	sita:101781512/0.0/metal transporter NRAT1; K21398 natural resistance-associated macrophage protein 2	At1g15960/2e-137/[P] KOG1291 Mn2+ and Fe2+ transporters of the NRAMP family	A0A3L6QI63/0.0/A0A3L6QI63_PANMI Metal transporter NRAT1 OS=Panicum miliaceum OX=4540 GN=C2845_PM12G01680 PE=3 SV=1	PTHR11706/1.9E-125/SOLUTE CARRIER PROTEIN FAMILY 11 MEMBER	biological_process:GO:0030001//metal ion transport;cellular_component:GO:0016020//membrane;molecular_function:GO:0046873//metal ion transmembrane transporter activity;
AJ81AG02420.1	AT2G21870.1	LOC_Os02g03860.1	RLM78340.1/2.00744e-174/putative ATP synthase 24 kDa subunit, mitochondrial [Panicum miliaceum]	Q9SJ12/6e-102/ATP7_ARATH Probable ATP synthase 24 kDa subunit, mitochondrial OS=Arabidopsis thaliana OX=3702 GN=At2g21870 PE=1 SV=1	NA	NA	A0A2S3GKY0/3e-173/A0A2S3GKY0_9POAL Uncharacterized protein OS=Panicum hallii OX=206008 GN=PAHAL_1G025200 PE=4 SV=1	Coil/-/Coil	biological_process:GO:0009555//pollen development;
AJ81AG02430.1	AT1G70570.1	LOC_Os02g03850.1	RLM79491.1/0/anthranilate phosphoribosyltransferase [Panicum miliaceum]	NA	NA	NA	A0A3L6QFK0/0.0/A0A3L6QFK0_PANMI Anthranilate phosphoribosyltransferase OS=Panicum miliaceum OX=4540 GN=C2845_PM12G01700 PE=4 SV=1	PTHR11922/5.8E-113/GMP SYNTHASE-RELATED	NA
AJ81AG02440.1	NA	LOC_Os02g03840.2	XP_025815821.1/0/titin-like isoform X5 [Panicum hallii]	NA	NA	NA	A0A3L6RXF4/0.0/A0A3L6RXF4_PANMI Uncharacterized protein OS=Panicum miliaceum OX=4540 GN=C2845_PM11G13720 PE=4 SV=1	mobidb-lite/-/consensus disorder prediction	NA
AJ81AG02450.1	NA	LOC_Os02g03830.1	RLM80694.1/6.97013e-106/uncharacterized protein C2845_PM12G01730 [Panicum miliaceum]	Q29Q81/7e-06/SMR6_ARATH Cyclin-dependent protein kinase inhibitor SMR6 OS=Arabidopsis thaliana OX=3702 GN=SMR6 PE=1 SV=1	NA	NA	A0A3L6QJD0/6e-106/A0A3L6QJD0_PANMI Uncharacterized protein OS=Panicum miliaceum OX=4540 GN=C2845_PM12G01730 PE=4 SV=1	mobidb-lite/-/consensus disorder prediction	NA
AJ81AG02460.1	AT3G26750.1	LOC_Os02g03820.1	RLM77954.1/0/uncharacterized protein C2845_PM12G01740 [Panicum miliaceum]	NA	NA	NA	A0A3L6QBD9/0.0/A0A3L6QBD9_PANMI Uncharacterized protein OS=Panicum miliaceum OX=4540 GN=C2845_PM12G01740 PE=4 SV=1	PTHR31531/2.0E-118/E3 UBIQUITIN-PROTEIN LIGASE E3D FAMILY MEMBER	NA
AJ81AG02470.1	AT5G18160.1	LOC_Os02g03980.1	PUZ73942.1/8.57516e-137/hypothetical protein GQ55_1G026300 [Panicum hallii var. hallii]	Q55CT5/3e-06/SEC31_DICDI Protein transport protein SEC31 OS=Dictyostelium discoideum OX=44689 GN=sec31 PE=3 SV=1	bdi:100831214/7e-07/protein transport protein SEC31 homolog B; K14005 protein transport protein SEC31	7303990/6e-06/[U] KOG0307 Vesicle coat complex COPII, subunit SEC31	A0A2T7F1H5/1e-136/A0A2T7F1H5_9POAL Uncharacterized protein OS=Panicum hallii var. hallii OX=1504633 GN=GQ55_1G026300 PE=4 SV=1	SSF81383/5.1E-9/F-box domain	molecular_function:GO:0005515//protein binding;
AJ81AG02480.1	AT2G17140.1	LOC_Os02g03930.1	RLM79368.1/0/pentatricopeptide repeat-containing protein [Panicum miliaceum]	Q0WPZ6/0.0/PP158_ARATH Pentatricopeptide repeat-containing protein At2g17140 OS=Arabidopsis thaliana OX=3702 GN=At2g17140 PE=2 SV=1	csat:104747519/0.0/pentatricopeptide repeat-containing protein At2g17140-like; K17964 leucine-rich PPR motif-containing protein, mitochondrial	At2g17140/0.0/[R] KOG4197 FOG: PPR repeat	A0A3L6QF72/0.0/A0A3L6QF72_PANMI Pentatricopeptide repeat-containing protein OS=Panicum miliaceum OX=4540 GN=C2845_PM12G01780 PE=4 SV=1	PS51375/10.731171/Pentatricopeptide (PPR) repeat profile.	molecular_function:GO:0005515//protein binding;
AJ81AG02490.1	AT5G05240.1	LOC_Os02g03940.1	XP_025811289.1/0/uncharacterized protein LOC112889031 [Panicum hallii] &gt;PAN03870.1 hypothetical protein PAHAL_1G026100 [Panicum hallii]	NA	NA	NA	A0A2S3GL22/0.0/A0A2S3GL22_9POAL Uncharacterized protein OS=Panicum hallii OX=206008 GN=PAHAL_1G026100 PE=4 SV=1	mobidb-lite/-/consensus disorder prediction	NA
AJ81AG02500.3	AT1G50440.3	LOC_Os02g03950.1	PUZ73948.1/0/hypothetical protein GQ55_1G026800 [Panicum hallii var. hallii]	Q6NZQ8/1e-09/MARH1_MOUSE E3 ubiquitin-protein ligase MARCHF1 OS=Mus musculus OX=10090 GN=Marchf1 PE=1 SV=2	NA	At1g50440/2e-118/[A] KOG1609 Protein involved in mRNA turnover and stability	A0A2T7F1J6/0.0/A0A2T7F1J6_9POAL RING-CH-type domain-containing protein OS=Panicum hallii var. hallii OX=1504633 GN=GQ55_1G026800 PE=4 SV=1	SM00744/7.1E-17/ringv_2	molecular_function:GO:0008270//zinc ion binding;
AJ81AG02510.1	AT1G75390.1	LOC_Os02g03960.1	RLM78368.1/4.3919e-115/hypothetical protein C2845_PM12G01810 [Panicum miliaceum]	C0Z2L5/2e-34/BZP44_ARATH bZIP transcription factor 44 OS=Arabidopsis thaliana OX=3702 GN=BZIP44 PE=1 SV=1	soe:110791421/6e-08/bZIP transcription factor 16-like isoform X1; K09060 plant G-box-binding factor	At1g75390/1e-34/[KR] LSE0037 A R2R3-type MYB transcription factors/VIP1, involved in Agrobacterium VirE2 nuclear import and infectivity	A0A3L6QCB6/4e-115/A0A3L6QCB6_PANMI BZIP domain-containing protein OS=Panicum miliaceum OX=4540 GN=C2845_PM12G01810 PE=4 SV=1	G3DSA:1.20.5.170:FF:000020/6.1E-22/BZIP transcription factor	biological_process:GO:0006355//regulation of transcription, DNA-templated;molecular_function:GO:0003700//DNA-binding transcription factor activity;
AJ81AG02520.1	AT4G21880.1	LOC_Os02g03970.1	PUZ73951.1/0/hypothetical protein GQ55_1G027100 [Panicum hallii var. hallii]	O49711/6e-175/PP335_ARATH Pentatricopeptide repeat-containing protein At4g21880, mitochondrial OS=Arabidopsis thaliana OX=3702 GN=At4g21880 PE=3 SV=2	lang:109352587/9e-17/pentatricopeptide repeat-containing protein At1g12300, mitochondrial-like; K17710 pentatricopeptide repeat domain-containing protein 1	At4g04790/9e-133/[R] KOG4197 FOG: PPR repeat	A0A2S3GKY9/0.0/A0A2S3GKY9_9POAL Uncharacterized protein OS=Panicum hallii OX=206008 GN=PAHAL_1G026600 PE=4 SV=1	G3DSA:1.25.40.10/4.8E-19/Tetratricopeptide repeat domain	molecular_function:GO:0005515//protein binding;
AJ81AG02530.2	AT4G19600.1	LOC_Os02g04010.2	XP_025811224.1/0/cyclin-T1-1-like [Panicum hallii] &gt;PAN03878.1 hypothetical protein PAHAL_1G026700 [Panicum hallii]	Q0E474/1e-159/CCT11_ORYSJ Cyclin-T1-1 OS=Oryza sativa subsp. japonica OX=39947 GN=CYCT1-1 PE=3 SV=2	sbi:8057520/0.0/cyclin-T1-1 isoform X2; K15188 cyclin T	At5g45190/2e-88/[D] KOG0834 CDK9 kinase-activating protein cyclin T	A0A2S3GL39/0.0/A0A2S3GL39_9POAL Uncharacterized protein OS=Panicum hallii OX=206008 GN=PAHAL_1G026700 PE=3 SV=1	PIRSF036580/1.6E-47/Cyclin_L	biological_process:GO:0006357//regulation of transcription by RNA polymerase II;molecular_function:GO:0016538//cyclin-dependent protein serine/threonine kinase regulator activity;
AJ81AG02540.2	AT2G21520.1	LOC_Os02g04020.1	RLM80765.1/0/phosphatidylinositol/phosphatidylcholine transfer protein SFH6-like [Panicum miliaceum]	F4JVA6/0.0/SFH6_ARATH Phosphatidylinositol/phosphatidylcholine transfer protein SFH6 OS=Arabidopsis thaliana OX=3702 GN=SFH6 PE=2 SV=1	apro:F751_6020/3e-62/Glutamyl-tRNA(Gln) amidotransferase subunit A; K02433 aspartyl-tRNA(Asn)/glutamyl-tRNA(Gln) amidotransferase subunit A [EC:6.3.5.6 6.3.5.7]	At4g39170/0.0/[I] KOG1471 Phosphatidylinositol transfer protein SEC14 and related proteins	A0A3L6QLL8/0.0/A0A3L6QLL8_PANMI Phosphatidylinositol/phosphatidylcholine transfer protein SFH6-like OS=Panicum miliaceum OX=4540 GN=C2845_PM12G01830 PE=4 SV=1	G3DSA:3.40.525.10:FF:000011/1.0E-106/SEC14 cytosolic factor	NA
AJ81AG02550.1	AT4G36490.1	LOC_Os02g04030.2	RLM78848.1/0/hypothetical protein C2845_PM12G01840 [Panicum miliaceum]	Q94A34/0.0/SFH12_ARATH Phosphatidylinositol/phosphatidylcholine transfer protein SFH12 OS=Arabidopsis thaliana OX=3702 GN=SFH12 PE=2 SV=1	apro:F751_6020/1e-58/Glutamyl-tRNA(Gln) amidotransferase subunit A; K02433 aspartyl-tRNA(Asn)/glutamyl-tRNA(Gln) amidotransferase subunit A [EC:6.3.5.6 6.3.5.7]	At4g36490/0.0/[I] KOG1471 Phosphatidylinositol transfer protein SEC14 and related proteins	A0A3L6QDS1/0.0/A0A3L6QDS1_PANMI CRAL-TRIO domain-containing protein OS=Panicum miliaceum OX=4540 GN=C2845_PM12G01840 PE=4 SV=1	G3DSA:3.40.525.10:FF:000011/1.0E-101/SEC14 cytosolic factor	NA
AJ81AG02560.1	AT5G42790.1	LOC_Os02g04100.1	RLM80030.1/0/proteasome subunit alpha type-1 [Panicum miliaceum]	P52428/2e-173/PSA1_ORYSJ Proteasome subunit alpha type-1 OS=Oryza sativa subsp. japonica OX=39947 GN=PAF1 PE=2 SV=1	sita:101772320/0.0/proteasome subunit alpha type-1; K02725 20S proteasome subunit alpha 6 [EC:3.4.25.1]	At5g42790/1e-136/[O] KOG0863 20S proteasome, regulatory subunit alpha type PSMA1/PRE5	A0A3L6QHW0/0.0/A0A3L6QHW0_PANMI Proteasome subunit alpha type OS=Panicum miliaceum OX=4540 GN=C2845_PM12G01850 PE=3 SV=1	cd03749/6.80996E-144/proteasome_alpha_type_1	biological_process:GO:0051603//proteolysis involved in cellular protein catabolic process;GO:0006511//ubiquitin-dependent protein catabolic process;cellular_component:GO:0019773//proteasome core complex, alpha-subunit complex;GO:0005839//proteasome core complex;
AJ81AG02570.1	AT1G05840.1	LOC_Os02g27360.1	RLM78020.1/0/hypothetical protein C2845_PM12G01860 [Panicum miliaceum]	Q4V3D2/6e-162/ASP36_ARATH Aspartic proteinase 36 OS=Arabidopsis thaliana OX=3702 GN=A36 PE=1 SV=1	atr:18429429/3e-117/aspartic proteinase-like protein 2; K00924 kinase [EC:2.7.1.-]	At1g05840/0.0/[O] KOG1339 Aspartyl protease	A0A3L6QCE5/0.0/A0A3L6QCE5_PANMI Peptidase A1 domain-containing protein OS=Panicum miliaceum OX=4540 GN=C2845_PM12G01860 PE=3 SV=1	G3DSA:2.40.70.10:FF:000028/1.5E-106/Eukaryotic aspartyl protease family protein	biological_process:GO:0006508//proteolysis;molecular_function:GO:0004190//aspartic-type endopeptidase activity;
AJ81AG02580.1	AT2G18245.1	LOC_Os02g04110.1	RLM79208.1/0/transmembrane protein 53 [Panicum miliaceum]	Q6DHN0/6e-21/TMM53_DANRE Transmembrane protein 53 OS=Danio rerio OX=7955 GN=tmem53 PE=2 SV=1	NA	At3g19970/9e-84/[S] KOG2521 Uncharacterized conserved protein	A0A3L6QER5/0.0/A0A3L6QER5_PANMI Transmembrane protein 53 OS=Panicum miliaceum OX=4540 GN=C2845_PM12G01870 PE=3 SV=1	PF05705/3.9E-70/Eukaryotic protein of unknown function (DUF829)	NA
AJ81AG02590.1	AT2G18250.1	LOC_Os02g04120.1	RLM80503.1/5.16221e-162/bifunctional coenzyme A synthase [Panicum miliaceum]	B9F2L1/8e-100/COAD2_ORYSJ Phosphopantetheine adenylyltransferase 2 OS=Oryza sativa subsp. japonica OX=39947 GN=Os02g0134000 PE=3 SV=1	sita:101770052/3e-108/phosphopantetheine adenylyltransferase 2; K02201 pantetheine-phosphate adenylyltransferase [EC:2.7.7.3]	At2g18250/5e-85/[R] KOG3351 Predicted nucleotidyltransferase	A0A3L6QIL4/4e-162/A0A3L6QIL4_PANMI Bifunctional coenzyme A synthase OS=Panicum miliaceum OX=4540 GN=C2845_PM12G01880 PE=4 SV=1	SSF52374/8.45E-18/Nucleotidylyl transferase	biological_process:GO:0009058//biosynthetic process;molecular_function:GO:0003824//catalytic activity;
AJ81AG02600.1	AT1G70420.1	LOC_Os02g04130.1	RLM78484.1/0/uncharacterized protein C2845_PM12G01890 [Panicum miliaceum]	NA	NA	NA	A0A3L6QCT7/0.0/A0A3L6QCT7_PANMI Uncharacterized protein OS=Panicum miliaceum OX=4540 GN=C2845_PM12G01890 PE=4 SV=1	mobidb-lite/-/consensus disorder prediction	NA
AJ81AG02610.1	AT5G14760.1	LOC_Os02g04170.2	RLM79404.1/0/hypothetical protein C2845_PM12G01900 [Panicum miliaceum]	Q6Z836/0.0/NADB_ORYSJ L-aspartate oxidase, chloroplastic OS=Oryza sativa subsp. japonica OX=39947 GN=Os02g0134400 PE=3 SV=1	sbi:8069937/0.0/L-aspartate oxidase, chloroplastic; K00278 L-aspartate oxidase [EC:1.4.3.16]	At5g14760/0.0/[C] KOG2403 Succinate dehydrogenase, flavoprotein subunit	A0A3L6QFK5/0.0/A0A3L6QFK5_PANMI L-aspartate oxidase OS=Panicum miliaceum OX=4540 GN=C2845_PM12G01900 PE=3 SV=1	G3DSA:3.50.50.60/2.7E-155/-	biological_process:GO:0009435//NAD biosynthetic process;molecular_function:GO:0008734//L-aspartate oxidase activity;GO:0016491//oxidoreductase activity;
AJ81AG02620.1	AT2G36330.1	LOC_Os02g04180.1	PUZ73966.1/0/hypothetical protein GQ55_1G028400 [Panicum hallii var. hallii]	B6TWJ1/8e-97/CSPLF_MAIZE CASP-like protein 4A1 OS=Zea mays OX=4577 PE=2 SV=2	NA	NA	A0A3L6QBX3/3e-150/A0A3L6QBX3_PANMI CASP-like protein OS=Panicum miliaceum OX=4540 GN=C2845_PM12G01910 PE=3 SV=1	mobidb-lite/-/consensus disorder prediction	NA
AJ81AG02630.1	NA	NA	PUZ73969.1/4.80766e-59/hypothetical protein GQ55_1G028500 [Panicum hallii var. hallii]	NA	NA	NA	A0A2T7F1K4/2e-41/A0A2T7F1K4_9POAL Uncharacterized protein OS=Panicum hallii var. hallii OX=1504633 GN=GQ55_1G028500 PE=4 SV=1	NA	NA
AJ81AG02640.2	AT3G18040.1	LOC_Os02g04230.1	RLM79879.1/0/mitogen-activated protein kinase 13-like isoform X1 [Panicum miliaceum]	Q0E459/0.0/MPK13_ORYSJ Mitogen-activated protein kinase 13 OS=Oryza sativa subsp. japonica OX=39947 GN=MPK13 PE=2 SV=1	sita:101767355/0.0/mitogen-activated protein kinase 13 isoform X4; K20538 mitogen-activated protein kinase 8 [EC:2.7.11.24]	At3g18040/0.0/[T] KOG0660 Mitogen-activated protein kinase	A0A3L6QI31/0.0/A0A3L6QI31_PANMI Mitogen-activated protein kinase OS=Panicum miliaceum OX=4540 GN=C2845_PM12G01950 PE=4 SV=1	PTHR24055/1.5E-109/MITOGEN-ACTIVATED PROTEIN KINASE	biological_process:GO:0006468//protein phosphorylation;molecular_function:GO:0005524//ATP binding;GO:0004672//protein kinase activity;GO:0004707//MAP kinase activity;
AJ81AG02650.1	AT1G02970.1	LOC_Os02g04240.1	RLM78701.1/0/hypothetical protein C2845_PM12G01960 [Panicum miliaceum]	Q6Z829/0.0/WEE1_ORYSJ Wee1-like protein kinase OS=Oryza sativa subsp. japonica OX=39947 GN=WEE1 PE=3 SV=1	sbi:8069939/0.0/wee1-like protein kinase; K06632 wee1-like protein kinase [EC:2.7.11.1]	At1g02970/5e-157/[D] KOG0601 Cyclin-dependent kinase WEE1	A0A3L6QDB5/0.0/A0A3L6QDB5_PANMI Protein kinase domain-containing protein OS=Panicum miliaceum OX=4540 GN=C2845_PM12G01960 PE=4 SV=1	mobidb-lite/-/consensus disorder prediction	biological_process:GO:0006468//protein phosphorylation;molecular_function:GO:0005524//ATP binding;GO:0004672//protein kinase activity;
AJ81AG02660.1	AT3G18180.1	LOC_Os02g04250.1	XP_025826410.1/0/protein O-linked-mannose beta-1,4-N-acetylglucosaminyltransferase 2-like [Panicum hallii] &gt;PAN03906.1 hypothetical protein PAHAL_1G028200 [Panicum hallii] &gt;PUZ73973.1 hypothetical protein GQ55_1G028800 [Panicum hallii var. hallii]	Q10I20/8e-118/XAT3_ORYSJ Alpha-1,3-arabinosyltransferase XAT3 OS=Oryza sativa subsp. japonica OX=39947 GN=XAT3 PE=1 SV=1	mus:103971468/1e-167/uncharacterized protein LOC103971468; K18207 protein O-mannose beta-1,4-N-acetylglucosaminyltransferase [EC:2.4.1.312]	At3g18180/7e-109/[S] KOG4698 Uncharacterized conserved protein	A0A2S3GL41/0.0/A0A2S3GL41_9POAL Uncharacterized protein OS=Panicum hallii OX=206008 GN=PAHAL_1G028200 PE=4 SV=1	mobidb-lite/-/consensus disorder prediction	molecular_function:GO:0016757//glycosyltransferase activity;
AJ81AG02670.1	AT5G11810.1	LOC_Os02g04260.1	RLM79534.1/0/hypothetical protein C2845_PM12G01980 [Panicum miliaceum]	NA	NA	NA	A0A3L6QFY0/0.0/A0A3L6QFY0_PANMI Uncharacterized protein OS=Panicum miliaceum OX=4540 GN=C2845_PM12G01980 PE=4 SV=1	PTHR35506/5.6E-110/OS02G0135600 PROTEIN	NA
AJ81AG02680.1	AT5G64420.1	LOC_Os02g04270.1	XP_025799895.1/0/myb-binding protein 1A-like protein [Panicum hallii] &gt;PAN03909.1 hypothetical protein PAHAL_1G028500 [Panicum hallii]	O60094/1e-18/DPO5_SCHPO rDNA transcriptional regulator pol5 OS=Schizosaccharomyces pombe (strain 972 / ATCC 24843) OX=284812 GN=pol5 PE=1 SV=2	sita:101765707/0.0/myb-binding protein 1A-like protein; K02331 DNA polymerase phi [EC:2.7.7.7]	At5g64420/0.0/[K] KOG1926 Predicted regulator of rRNA gene transcription (MYB-binding protein)	A0A2S3GLF0/0.0/A0A2S3GLF0_9POAL Uncharacterized protein OS=Panicum hallii OX=206008 GN=PAHAL_1G028500 PE=3 SV=1	mobidb-lite/-/consensus disorder prediction	biological_process:GO:0006355//regulation of transcription, DNA-templated;cellular_component:GO:0005730//nucleolus;molecular_function:GO:0003677//DNA binding;GO:0008134//transcription factor binding;
AJ81AG02690.1	NA	LOC_Os02g04325.1	RLM80835.1/3.11157e-132/hypothetical protein C2845_PM12G02000 [Panicum miliaceum]	NA	NA	NA	A0A3L6QLS6/3e-132/A0A3L6QLS6_PANMI CUE domain-containing protein OS=Panicum miliaceum OX=4540 GN=C2845_PM12G02000 PE=4 SV=1	G3DSA:1.10.8.10/2.8E-5/-	molecular_function:GO:0005515//protein binding;GO:0043130//ubiquitin binding;
AJ81AG02700.1	AT5G39790.1	LOC_Os02g04330.1	PUZ73979.1/0/hypothetical protein GQ55_1G029300 [Panicum hallii var. hallii]	Q94AX2/6e-93/PTST_ARATH Protein PTST, chloroplastic OS=Arabidopsis thaliana OX=3702 GN=PTST PE=1 SV=1	ota:OT_ostta03g04690/6e-09/5-AMP-activated protein kinase, beta subunit,interaction domain; K07199 5'-AMP-activated protein kinase, regulatory beta subunit	At5g39790/4e-87/[G] KOG1616 Protein involved in Snf1 protein kinase complex assembly	A0A2T7F1L3/0.0/A0A2T7F1L3_9POAL AMPK1_CBM domain-containing protein OS=Panicum hallii var. hallii OX=1504633 GN=GQ55_1G029300 PE=4 SV=1	mobidb-lite/-/consensus disorder prediction	NA
AJ81AG02710.1	NA	NA	RLM62092.1/1.61373e-37/ribosome inactivating protein precursor [Panicum miliaceum]	NA	NA	NA	A0A3L6PTM7/1e-37/A0A3L6PTM7_PANMI rRNA N-glycosidase OS=Panicum miliaceum OX=4540 GN=C2845_PM14G08880 PE=3 SV=1	mobidb-lite/-/consensus disorder prediction	NA
AJ81AG02720.1	NA	NA	NA	NA	NA	NA	NA	NA	NA
AJ81AG02730.1	AT1G64530.1	LOC_Os02g04340.1	XP_025823617.1/0/protein NLP3-like [Panicum hallii] &gt;PAN03915.1 hypothetical protein PAHAL_1G028800 [Panicum hallii]	Q8RWY4/2e-140/NLP6_ARATH Protein NLP6 OS=Arabidopsis thaliana OX=3702 GN=NLP6 PE=2 SV=2	nsy:104229842/1e-17/uncharacterized protein LOC104229842; K11838 ubiquitin carboxyl-terminal hydrolase 7 [EC:3.4.19.12]	At1g64530/9e-141/[R] LSE0422 A Homolog of regulator controlling development of symbiotic root nodules, contains Phox and Bem1p domain, and RWP-RK domain	A0A3L6QJT0/0.0/A0A3L6QJT0_PANMI Uncharacterized protein OS=Panicum miliaceum OX=4540 GN=C2845_PM12G02060 PE=4 SV=1	PS51745/20.31683/PB1 domain profile.	molecular_function:GO:0003700//DNA-binding transcription factor activity;GO:0005515//protein binding;
AJ81AG02740.1	AT2G20850.1	LOC_Os02g04430.1	XP_025799656.1/0/protein STRUBBELIG-RECEPTOR FAMILY 1-like [Panicum hallii] &gt;PAN03916.1 hypothetical protein PAHAL_1G028900 [Panicum hallii]	Q06BH3/2e-139/SRF1_ARATH Protein STRUBBELIG-RECEPTOR FAMILY 1 OS=Arabidopsis thaliana OX=3702 GN=SRF1 PE=1 SV=2	cpep:111785633/8e-103/protein STRUBBELIG-RECEPTOR FAMILY 7-like isoform X1; K04733 interleukin-1 receptor-associated kinase 4 [EC:2.7.11.1]	At2g20850/3e-140/[T] LSE0002 A Receptor protein kinase containing LRR repeats	A0A2S3GLM2/0.0/A0A2S3GLM2_9POAL Protein kinase domain-containing protein OS=Panicum hallii OX=206008 GN=PAHAL_1G028900 PE=4 SV=1	mobidb-lite/-/consensus disorder prediction	biological_process:GO:0006468//protein phosphorylation;molecular_function:GO:0004672//protein kinase activity;GO:0005515//protein binding;GO:0005524//ATP binding;
AJ81AG02750.1	AT3G33530.1	LOC_Os02g04440.2	XP_025808642.1/0/WD repeat-containing protein 11-like [Panicum hallii] &gt;PAN03922.1 hypothetical protein PAHAL_1G029000 [Panicum hallii]	F1QEB7/7e-66/WDR11_DANRE WD repeat-containing protein 11 OS=Danio rerio OX=7955 GN=wdr11 PE=2 SV=1	cpep:111798864/1e-18/peptide-N(4)-(N-acetyl-beta- glucosaminyl)asparagine amidase-like; K01456 peptide-N4-(N-acetyl-beta-glucosaminyl)asparagine amidase [EC:3.5.1.52]	At3g33530/0.0/[R] KOG1912 WD40 repeat protein	A0A2S3GKZ9/0.0/A0A2S3GKZ9_9POAL Uncharacterized protein OS=Panicum hallii OX=206008 GN=PAHAL_1G029000 PE=4 SV=1	SSF50998/2.12E-20/Quinoprotein alcohol dehydrogenase-like	molecular_function:GO:0005515//protein binding;
AJ81AG02760.1	AT3G10250.2	LOC_Os02g04450.1	PUZ73985.1/0/hypothetical protein GQ55_1G029900 [Panicum hallii var. hallii]	NA	ats:109769794/3e-39/uncharacterized protein LOC109769794; K01513 ectonucleotide pyrophosphatase/phosphodiesterase family member 1/3 [EC:3.1.4.1 3.6.1.9]	At3g10250/2e-94/[S] LSE0483 A Uncharacterized protein	A0A2T7F1N5/0.0/A0A2T7F1N5_9POAL Uncharacterized protein OS=Panicum hallii var. hallii OX=1504633 GN=GQ55_1G029900 PE=4 SV=1	PF09713/2.9E-26/Plant protein 1589 of unknown function (A_thal_3526)	NA
AJ81AG02770.1	AT2G43030.1	LOC_Os02g04460.1	XP_025796202.1/0/50S ribosomal protein L3, chloroplastic-like [Panicum hallii] &gt;PVH65581.1 hypothetical protein PAHAL_1G029200 [Panicum hallii]	P82191/3e-124/RK3_SPIOL 50S ribosomal protein L3, chloroplastic OS=Spinacia oleracea OX=3562 GN=RPL3 PE=1 SV=2	sita:101762479/2e-175/50S ribosomal protein L3, chloroplastic; K02906 large subunit ribosomal protein L3	At2g43030/2e-116/[J] KOG3141 Mitochondrial/chloroplast ribosomal protein L3	A0A2T8KTS8/0.0/A0A2T8KTS8_9POAL Uncharacterized protein OS=Panicum hallii OX=206008 GN=PAHAL_1G029200 PE=3 SV=1	SSF50447/1.41E-64/Translation proteins	biological_process:GO:0006412//translation;cellular_component:GO:0005840//ribosome;molecular_function:GO:0003735//structural constituent of ribosome;
AJ81AG02780.1	AT3G55200.1	LOC_Os02g04480.1	RLM79753.1/0/splicing factor 3B subunit 3-like [Panicum miliaceum]	P0DKL6/0.0/S130B_ARATH Spliceosome-associated protein 130 B OS=Arabidopsis thaliana OX=3702 GN=SAP130B PE=2 SV=1	sita:101756902/0.0/spliceosome-associated protein 130 A; K12830 splicing factor 3B subunit 3	At3g55220/0.0/[L] KOG1897 Damage-specific DNA binding complex, subunit DDB1	A0A3L6QGA0/0.0/A0A3L6QGA0_PANMI Splicing factor 3B subunit 3-like OS=Panicum miliaceum OX=4540 GN=C2845_PM12G02090 PE=4 SV=1	G3DSA:2.130.10.10/2.0E-229/-	cellular_component:GO:0005634//nucleus;molecular_function:GO:0005515//protein binding;GO:0003676//nucleic acid binding;
AJ81AG02790.1	NA	LOC_Os02g04490.1	RLM78617.1/2.71472e-150/putative histone acetyltransferase HAC-like 1 [Panicum miliaceum]	Q6YXY2/4e-30/HACL1_ORYSJ Probable histone acetyltransferase HAC-like 1 OS=Oryza sativa subsp. japonica OX=39947 GN=Os02g0137500 PE=3 SV=2	sbi:8069945/1e-37/probable histone acetyltransferase HAC-like 1; K04498 E1A/CREB-binding protein [EC:2.3.1.48]	NA	A0A2T7F1M3/5e-89/A0A2T7F1M3_9POAL Uncharacterized protein OS=Panicum hallii var. hallii OX=1504633 GN=GQ55_1G030200 PE=4 SV=1	NA	NA
AJ81AG02800.2	AT1G79000.1	LOC_Os02g04490.1	PUZ73993.1/0/hypothetical protein GQ55_1G030300 [Panicum hallii var. hallii]	Q6YXY2/0.0/HACL1_ORYSJ Probable histone acetyltransferase HAC-like 1 OS=Oryza sativa subsp. japonica OX=39947 GN=Os02g0137500 PE=3 SV=2	sita:101760993/0.0/probable histone acetyltransferase HAC-like 1 isoform X1; K04498 E1A/CREB-binding protein [EC:2.3.1.48]	At1g16710/0.0/[K] KOG1778 CREB binding protein/P300 and related TAZ Zn-finger proteins	A0A2T7F1N4/0.0/A0A2T7F1N4_9POAL Histone acetyltransferase OS=Panicum hallii var. hallii OX=1504633 GN=GQ55_1G030300 PE=4 SV=1	PF00569/3.1E-6/Zinc finger, ZZ type	biological_process:GO:0006355//regulation of transcription, DNA-templated;GO:0016573//histone acetylation;molecular_function:GO:0008270//zinc ion binding;GO:0004402//histone acetyltransferase activity;
AJ81AG02810.1	AT5G10910.1	LOC_Os02g04500.2	XP_025801691.1/0/uncharacterized protein LOC112881223 [Panicum hallii] &gt;PAN03931.1 hypothetical protein PAHAL_1G029900 [Panicum hallii]	Q9DCL4/5e-40/MET15_MOUSE 12S rRNA N4-methylcytidine methyltransferase OS=Mus musculus OX=10090 GN=Mettl15 PE=1 SV=2	obr:102705595/3e-172/ribosomal RNA small subunit methyltransferase H; K03438 16S rRNA (cytosine1402-N4)-methyltransferase [EC:2.1.1.199]	At5g10910/9e-134/[R] KOG2782 Putative SAM dependent methyltransferases	A0A2S3GLG7/0.0/A0A2S3GLG7_9POAL Uncharacterized protein OS=Panicum hallii OX=206008 GN=PAHAL_1G029900 PE=3 SV=1	SSF53335/1.2E-32/S-adenosyl-L-methionine-dependent methyltransferases	molecular_function:GO:0008168//methyltransferase activity;
AJ81AG02820.1	AT1G16720.1	LOC_Os06g49120.1	XP_025801679.1/0/uncharacterized protein LOC112881203 isoform X2 [Panicum hallii] &gt;PAN03932.1 hypothetical protein PAHAL_1G030000 [Panicum hallii]	Q8W4D6/7e-71/HC173_ARATH Protein HIGH CHLOROPHYLL FLUORESCENCE PHENOTYPE 173, chloroplastic OS=Arabidopsis thaliana OX=3702 GN=HCF173 PE=1 SV=1	NA	At4g33360/1e-06/[V] KOG1502 Flavonol reductase/cinnamoyl-CoA reductase	A0A3L6QAY4/0.0/A0A3L6QAY4_PANMI Uncharacterized protein OS=Panicum miliaceum OX=4540 GN=C2845_PM12G02630 PE=4 SV=1	mobidb-lite/-/consensus disorder prediction	NA
AJ81AG02830.1	AT1G16720.1	LOC_Os02g04510.1	PUZ73996.1/4.23296e-149/hypothetical protein GQ55_1G030500 [Panicum hallii var. hallii]	Q8W4D6/8e-129/HC173_ARATH Protein HIGH CHLOROPHYLL FLUORESCENCE PHENOTYPE 173, chloroplastic OS=Arabidopsis thaliana OX=3702 GN=HCF173 PE=1 SV=1	gra:105797721/2e-06/ATP-dependent zinc metalloprotease FTSH 10, mitochondrial; K08956 AFG3 family protein [EC:3.4.24.-]	At1g16720/4e-129/[G] KOG1203 Predicted dehydrogenase	A0A2T7F1P7/4e-149/A0A2T7F1P7_9POAL Uncharacterized protein OS=Panicum hallii var. hallii OX=1504633 GN=GQ55_1G030500 PE=4 SV=1	G3DSA:3.40.50.720/5.1E-24/-	NA
AJ81AG02840.1	AT3G47090.1	LOC_Os04g15630.1	RLM78333.1/0/putative receptor-like protein kinase [Panicum miliaceum]	C0LGP4/0.0/Y3475_ARATH Probable LRR receptor-like serine/threonine-protein kinase At3g47570 OS=Arabidopsis thaliana OX=3702 GN=At3g47570 PE=2 SV=1	bna:106407525/0.0/LRR receptor-like serine/threonine-protein kinase EFR; K13428 LRR receptor-like serine/threonine-protein kinase EFR [EC:2.7.11.1]	At3g47090/0.0/[T] LSE0002 A Receptor protein kinase containing LRR repeats	A0A2S3GLN6/0.0/A0A2S3GLN6_9POAL Protein kinase domain-containing protein OS=Panicum hallii OX=206008 GN=PAHAL_1G030100 PE=3 SV=1	SSF52047/3.37E-54/RNI-like	biological_process:GO:0006468//protein phosphorylation;molecular_function:GO:0005515//protein binding;GO:0004672//protein kinase activity;GO:0005524//ATP binding;
AJ81AG02850.1	AT3G22942.1	LOC_Os02g04520.1	XP_025798135.1/8.85184e-106/guanine nucleotide-binding protein subunit gamma 2-like [Panicum hallii] &gt;PAN03936.1 hypothetical protein PAHAL_1G030200 [Panicum hallii]	Q6YXX9/3e-56/GG2_ORYSJ Guanine nucleotide-binding protein subunit gamma 2 OS=Oryza sativa subsp. japonica OX=39947 GN=RGG2 PE=1 SV=1	var:108325975/1e-14/guanine nucleotide-binding protein subunit gamma 2; K07973 guanine nucleotide-binding protein subunit gamma, other	NA	A0A2S3GL67/8e-106/A0A2S3GL67_9POAL G protein gamma domain-containing protein OS=Panicum hallii OX=206008 GN=PAHAL_1G030200 PE=4 SV=1	mobidb-lite/-/consensus disorder prediction	biological_process:GO:0007186//G protein-coupled receptor signaling pathway;
AJ81AG02860.2	AT1G10930.1	LOC_Os04g35420.1	RLM80726.1/0/ATP-dependent DNA helicase Q-like 4A [Panicum miliaceum]	Q8L840/0.0/RQL4A_ARATH ATP-dependent DNA helicase Q-like 4A OS=Arabidopsis thaliana OX=3702 GN=RECQL4A PE=2 SV=1	sita:101759362/0.0/ATP-dependent DNA helicase Q-like 4A; K10901 bloom syndrome protein [EC:3.6.4.12]	At1g60930/0.0/[L] KOG0351 ATP-dependent DNA helicase	A0A3L6QMP5/0.0/A0A3L6QMP5_PANMI DNA helicase OS=Panicum miliaceum OX=4540 GN=C2845_PM12G02660 PE=3 SV=1	G3DSA:3.40.50.300/4.6E-66/-	biological_process:GO:0044237//cellular metabolic process;GO:0006281//DNA repair;GO:0006310//DNA recombination;GO:0006260//DNA replication;molecular_function:GO:0000166//nucleotide binding;GO:0003676//nucleic acid binding;GO:0043138//3'-5' DNA helicase activity;GO:0005524//ATP binding;GO:0004386//helicase activity;
AJ81AG02870.1	AT1G12040.1	LOC_Os02g04540.1	PUZ74000.1/0/hypothetical protein GQ55_1G031000 [Panicum hallii var. hallii]	O65375/1e-138/LRX1_ARATH Leucine-rich repeat extensin-like protein 1 OS=Arabidopsis thaliana OX=3702 GN=LRX1 PE=1 SV=1	cqi:110739554/3e-47/leucine-rich repeat extensin-like protein 1; K03006 DNA-directed RNA polymerase II subunit RPB1 [EC:2.7.7.6]	At1g12040/5e-139/[M] LSE0601 A Pollen extensin-like protein (Pex)	A0A2T7F1P6/0.0/A0A2T7F1P6_9POAL Uncharacterized protein OS=Panicum hallii var. hallii OX=1504633 GN=GQ55_1G031000 PE=4 SV=1	mobidb-lite/-/consensus disorder prediction	molecular_function:GO:0005515//protein binding;
AJ81AG02880.1	AT1G78995.1	LOC_Os02g04550.1	PUZ74001.1/2.74272e-101/hypothetical protein GQ55_1G031100 [Panicum hallii var. hallii]	NA	NA	NA	A0A2T7F1P0/2e-101/A0A2T7F1P0_9POAL Uncharacterized protein OS=Panicum hallii var. hallii OX=1504633 GN=GQ55_1G031100 PE=4 SV=1	PTHR36006/4.3E-46/BNAC02G25390D PROTEIN	NA
AJ81AG02890.1	AT5G58130.1	LOC_Os02g04560.1	RLM79542.1/0/uncharacterized protein C2845_PM12G02670 [Panicum miliaceum]	Q9FGT1/1e-65/ROS3_ARATH Protein REPRESSOR OF SILENCING 3 OS=Arabidopsis thaliana OX=3702 GN=ROS3 PE=2 SV=1	NA	NA	A0A3L6QIG1/0.0/A0A3L6QIG1_PANMI RRM domain-containing protein OS=Panicum miliaceum OX=4540 GN=C2845_PM12G02670 PE=4 SV=1	Coil/-/Coil	molecular_function:GO:0003723//RNA binding;GO:0003676//nucleic acid binding;
AJ81AG02900.1	AT3G13040.2	LOC_Os02g04640.1	RLM78819.1/0/protein PHR1-LIKE 1-like [Panicum miliaceum]	Q6YXZ4/0.0/PHR3_ORYSJ Protein PHOSPHATE STARVATION RESPONSE 3 OS=Oryza sativa subsp. japonica OX=39947 GN=PHR3 PE=2 SV=1	cqi:110698319/6e-14/two-component response regulator ARR12-like; K14491 two-component response regulator ARR-B family	At3g13040/2e-54/[RK] LSE0452 A MYB transcription factor	A0A3L6QET4/0.0/A0A3L6QET4_PANMI Protein PHR1-LIKE 1-like OS=Panicum miliaceum OX=4540 GN=C2845_PM12G02690 PE=4 SV=1	G3DSA:1.10.10.60:FF:000002/1.1E-32/Myb family transcription factor	molecular_function:GO:0003677//DNA binding;GO:0003700//DNA-binding transcription factor activity;
AJ81AG02910.1	AT5G58110.1	LOC_Os02g04650.1	PUZ74010.1/1.73197e-144/hypothetical protein GQ55_1G031500 [Panicum hallii var. hallii]	NA	NA	At5g58110/1e-76/[S] KOG2936 Uncharacterized conserved protein	A0A2T7F1Q6/1e-144/A0A2T7F1Q6_9POAL Aha1_N domain-containing protein OS=Panicum hallii var. hallii OX=1504633 GN=GQ55_1G031500 PE=3 SV=1	G3DSA:3.15.10.20/8.0E-28/-	molecular_function:GO:0051087//chaperone binding;GO:0051879//Hsp90 protein binding;GO:0001671//ATPase activator activity;
AJ81AG02920.1	AT4G31120.1	LOC_Os02g04660.1	RLM80873.1/0/protein arginine N-methyltransferase 5 isoform X1 [Panicum miliaceum]	Q6YXZ7/0.0/ANM5_ORYSJ Protein arginine N-methyltransferase 5 OS=Oryza sativa subsp. japonica OX=39947 GN=PRMT5 PE=2 SV=1	sita:101755713/0.0/protein arginine N-methyltransferase 5 isoform X1; K02516 type II protein arginine methyltransferase [EC:2.1.1.320]	At4g31120/0.0/[D] KOG0822 Protein kinase inhibitor	A0A3L6QJQ2/0.0/A0A3L6QJQ2_PANMI Protein arginine N-methyltransferase OS=Panicum miliaceum OX=4540 GN=C2845_PM12G02700 PE=3 SV=1	G3DSA:3.20.20.150:FF:000016/1.6E-154/Protein arginine N-methyltransferase	biological_process:GO:0035246//peptidyl-arginine N-methylation;GO:0006479//protein methylation;GO:0018216//peptidyl-arginine methylation;molecular_function:GO:0008168//methyltransferase activity;GO:0016274//protein-arginine N-methyltransferase activity;
AJ81AG02930.1	AT5G58090.1	LOC_Os02g04670.1	RLM78854.1/0/glucan endo-1,3-beta-glucosidase 6 [Panicum miliaceum]	Q93Z08/0.0/E136_ARATH Glucan endo-1,3-beta-glucosidase 6 OS=Arabidopsis thaliana OX=3702 GN=At5g58090 PE=2 SV=2	sita:101754762/0.0/glucan endo-1,3-beta-glucosidase 6; K19893 glucan endo-1,3-beta-glucosidase 5/6 [EC:3.2.1.39]	At5g58090/0.0/[MVG] LSE0111 A beta-1, 3 glucanase	A0A3L6QDX4/0.0/A0A3L6QDX4_PANMI Glucan endo-1,3-beta-D-glucosidase OS=Panicum miliaceum OX=4540 GN=C2845_PM12G02710 PE=3 SV=1	PTHR32227/2.4E-112/GLUCAN ENDO-1,3-BETA-GLUCOSIDASE BG1-RELATED-RELATED	biological_process:GO:0005975//carbohydrate metabolic process;molecular_function:GO:0004553//hydrolase activity, hydrolyzing O-glycosyl compounds;
AJ81AG02940.1	AT5G43270.3	LOC_Os02g04680.2	RLM78494.1/0/squamosa promoter-binding-like protein 3 isoform X2 [Panicum miliaceum]	A3A2Z8/2e-176/SPL3_ORYSJ Squamosa promoter-binding-like protein 3 OS=Oryza sativa subsp. japonica OX=39947 GN=SPL3 PE=2 SV=1	mdm:103413440/1e-20/uncharacterized protein LOC103413440 isoform X1; K13415 protein brassinosteroid insensitive 1 [EC:2.7.10.1 2.7.11.1]	NA	A0A3L6QCU6/0.0/A0A3L6QCU6_PANMI Squamosa promoter-binding-like protein 3 isoform X2 OS=Panicum miliaceum OX=4540 GN=C2845_PM12G02720 PE=4 SV=1	PS51141/31.812309/Zinc finger SBP-type profile.	cellular_component:GO:0005634//nucleus;molecular_function:GO:0003677//DNA binding;
AJ81AG02950.1	AT4G26870.1	LOC_Os02g04700.1	RLM79690.1/0/aspartate--tRNA ligase 2, cytoplasmic [Panicum miliaceum]	Q8H104/4e-88/SYDC1_ARATH Aspartate--tRNA ligase 1, cytoplasmic OS=Arabidopsis thaliana OX=3702 GN=At4g26870 PE=2 SV=1	sita:101753967/5e-162/aspartate--tRNA ligase 2, cytoplasmic; K22503 aspartyl-tRNA synthetase [EC:6.1.1.12]	At4g26870/1e-84/[J] KOG0556 Aspartyl-tRNA synthetase	A0A3L6QGV6/0.0/A0A3L6QGV6_PANMI Aspartyl-tRNA synthetase OS=Panicum miliaceum OX=4540 GN=C2845_PM12G02730 PE=4 SV=1	cd04320/2.00794E-38/AspRS_cyto_N	biological_process:GO:0006418//tRNA aminoacylation for protein translation;GO:0006422//aspartyl-tRNA aminoacylation;cellular_component:GO:0005737//cytoplasm;molecular_function:GO:0004815//aspartate-tRNA ligase activity;GO:0000166//nucleotide binding;GO:0004812//aminoacyl-tRNA ligase activity;GO:0003676//nucleic acid binding;GO:0005524//ATP binding;
AJ81AG02960.1	AT4G31180.2	LOC_Os02g04700.1	RLM79690.1/1.70798e-104/aspartate--tRNA ligase 2, cytoplasmic [Panicum miliaceum]	Q9M084/6e-77/SYDC2_ARATH Aspartate--tRNA ligase 2, cytoplasmic OS=Arabidopsis thaliana OX=3702 GN=IBI1 PE=1 SV=1	sita:101753967/1e-97/aspartate--tRNA ligase 2, cytoplasmic; K22503 aspartyl-tRNA synthetase [EC:6.1.1.12]	At4g31180/2e-77/[J] KOG0556 Aspartyl-tRNA synthetase	A0A3L6QGV6/1e-104/A0A3L6QGV6_PANMI Aspartyl-tRNA synthetase OS=Panicum miliaceum OX=4540 GN=C2845_PM12G02730 PE=4 SV=1	PF00152/1.1E-31/tRNA synthetases class II (D, K and N)	biological_process:GO:0006422//aspartyl-tRNA aminoacylation;GO:0006418//tRNA aminoacylation for protein translation;cellular_component:GO:0005737//cytoplasm;molecular_function:GO:0005524//ATP binding;GO:0004812//aminoacyl-tRNA ligase activity;GO:0004815//aspartate-tRNA ligase activity;GO:0000166//nucleotide binding;
AJ81AG02970.1	AT2G07050.1	LOC_Os02g04710.1	XP_025799924.1/0/cycloartenol synthase [Panicum hallii] &gt;PAN03957.1 hypothetical protein PAHAL_1G031700 [Panicum hallii]	Q6Z2X6/0.0/CAS_ORYSJ Cycloartenol synthase OS=Oryza sativa subsp. japonica OX=39947 GN=Os02g0139700 PE=1 SV=1	sita:101754363/0.0/cycloartenol synthase; K01853 cycloartenol synthase [EC:5.4.99.8]	At2g07050/0.0/[I] KOG0497 Oxidosqualene-lanosterol cyclase and related proteins	A0A2S3GLJ1/0.0/A0A2S3GLJ1_9POAL Terpene cyclase/mutase family member OS=Panicum hallii OX=206008 GN=PAHAL_1G031700 PE=3 SV=1	cd02892/0.0/SQCY_1	biological_process:GO:0016104//triterpenoid biosynthetic process;cellular_component:GO:0005811//lipid droplet;molecular_function:GO:0016866//intramolecular transferase activity;
AJ81AG02980.1	AT2G07050.1	LOC_Os02g04750.2	PAN03963.1/2.26153e-157/hypothetical protein PAHAL_1G031900 [Panicum hallii]	Q2R712/9e-100/ACBSY_ORYSJ Achilleol B synthase OS=Oryza sativa subsp. japonica OX=39947 GN=Os11g0285000 PE=1 SV=1	bdi:100827654/1e-107/achilleol B synthase; K19011 achilleol B synthase [EC:5.4.99.48]	At2g07050/5e-87/[I] KOG0497 Oxidosqualene-lanosterol cyclase and related proteins	A0A2S3GLI2/2e-157/A0A2S3GLI2_9POAL SQHop_cyclase_C domain-containing protein OS=Panicum hallii OX=206008 GN=PAHAL_1G031900 PE=3 SV=1	PS01074/-/Terpene synthases signature.	biological_process:GO:0016104//triterpenoid biosynthetic process;cellular_component:GO:0005811//lipid droplet;molecular_function:GO:0016866//intramolecular transferase activity;
AJ81AG02990.1	AT2G07050.1	LOC_Os11g35710.1	PAN03972.1/0/hypothetical protein PAHAL_1G031900 [Panicum hallii] &gt;PVH65591.1 hypothetical protein PAHAL_1G031900 [Panicum hallii]	Q2R712/0.0/ACBSY_ORYSJ Achilleol B synthase OS=Oryza sativa subsp. japonica OX=39947 GN=Os11g0285000 PE=1 SV=1	bdi:100827654/0.0/achilleol B synthase; K19011 achilleol B synthase [EC:5.4.99.48]	At2g07050/0.0/[I] KOG0497 Oxidosqualene-lanosterol cyclase and related proteins	A0A2S3GLJ2/0.0/A0A2S3GLJ2_9POAL Terpene cyclase/mutase family member OS=Panicum hallii OX=206008 GN=PAHAL_1G031900 PE=3 SV=1	G3DSA:1.50.10.20:FF:000002/1.7E-123/Terpene cyclase/mutase family member	biological_process:GO:0016104//triterpenoid biosynthetic process;cellular_component:GO:0005811//lipid droplet;molecular_function:GO:0016866//intramolecular transferase activity;
AJ81AG03000.1	AT2G43760.3	LOC_Os02g04740.1	XP_025801441.1/1.078e-133/molybdopterin synthase catalytic subunit [Panicum hallii] &gt;PAN03975.1 hypothetical protein PAHAL_1G032100 [Panicum hallii]	A2X0R4/2e-101/MOC2B_ORYSI Molybdopterin synthase catalytic subunit OS=Oryza sativa subsp. indica OX=39946 GN=MOCS2 PE=3 SV=1	sita:101786078/2e-109/molybdopterin synthase catalytic subunit; K03635 molybdopterin synthase catalytic subunit [EC:2.8.1.12]	At2g43760/4e-66/[H] KOG3307 Molybdopterin converting factor subunit 2	A0A2S3GL53/9e-134/A0A2S3GL53_9POAL Molybdopterin synthase catalytic subunit OS=Panicum hallii OX=206008 GN=PAHAL_1G032100 PE=3 SV=1	cd00756/1.09833E-54/MoaE	biological_process:GO:0006777//Mo-molybdopterin cofactor biosynthetic process;cellular_component:GO:0005829//cytosol;GO:0019008//molybdopterin synthase complex;molecular_function:GO:0030366//molybdopterin synthase activity;
AJ81AG03010.1	AT2G24390.1	LOC_Os02g04800.1	RLM78026.1/3.54823e-163/protein AIG2-like [Panicum miliaceum]	A8MRP2/2e-52/AIGLD_ARATH AIG2-like protein D OS=Arabidopsis thaliana OX=3702 GN=AIG2LD PE=2 SV=1	NA	At2g24390/3e-48/[V] LSE0465 A Regulator of pathogen resistance responses of RPS2 and RPM1 genes	A0A3L6QFB7/3e-163/A0A3L6QFB7_PANMI Protein AIG2-like OS=Panicum miliaceum OX=4540 GN=C2845_PM12G02770 PE=3 SV=1	PTHR31544/3.3E-58/AIG2-LIKE PROTEIN D	NA
AJ81AG03020.2	AT1G19220.1	LOC_Os02g04810.1	RLM80990.1/0/auxin response factor 5-like [Panicum miliaceum]	Q6Z2W3/0.0/ARFE_ORYSJ Auxin response factor 5 OS=Oryza sativa subsp. japonica OX=39947 GN=ARF5 PE=2 SV=2	bna:106425782/0.0/auxin response factor 7-like; K14486 auxin response factor	At1g19220/0.0/[TK] LSE0284 A Auxin response transcription factor	A0A3L6QKI8/0.0/A0A3L6QKI8_PANMI Auxin response factor OS=Panicum miliaceum OX=4540 GN=C2845_PM12G02780 PE=3 SV=1	mobidb-lite/-/consensus disorder prediction	biological_process:GO:0006355//regulation of transcription, DNA-templated;GO:0009725//response to hormone;cellular_component:GO:0005634//nucleus;molecular_function:GO:0005515//protein binding;GO:0003677//DNA binding;
AJ81AG03030.1	AT4G16130.1	LOC_Os02g04840.1	RLM78976.1/1.70454e-69/L-arabinokinase [Panicum miliaceum]	O23461/4e-50/ARAK_ARATH L-arabinokinase OS=Arabidopsis thaliana OX=3702 GN=ARA1 PE=1 SV=1	sita:101784886/2e-66/L-arabinokinase; K12446 L-arabinokinase [EC:2.7.1.46]	At4g16130/2e-50/[G] KOG0631 Galactokinase	A0A0A9GBN6/3e-70/A0A0A9GBN6_ARUDO GHMP_kinases_C domain-containing protein OS=Arundo donax OX=35708 PE=4 SV=1	PF08544/2.1E-4/GHMP kinases C terminal	NA
AJ81AG03040.1	AT4G16130.1	LOC_Os02g04840.1	RLM78976.1/0/L-arabinokinase [Panicum miliaceum]	O23461/0.0/ARAK_ARATH L-arabinokinase OS=Arabidopsis thaliana OX=3702 GN=ARA1 PE=1 SV=1	sita:101784886/0.0/L-arabinokinase; K12446 L-arabinokinase [EC:2.7.1.46]	At4g16130/0.0/[G] KOG0631 Galactokinase	A0A3L6QHY6/0.0/A0A3L6QHY6_PANMI L-arabinokinase OS=Panicum miliaceum OX=4540 GN=C2845_PM12G02790 PE=4 SV=1	SSF53756/1.59E-11/UDP-Glycosyltransferase/glycogen phosphorylase	molecular_function:GO:0005524//ATP binding;
AJ81AG03050.1	AT5G35320.1	LOC_Os02g04860.1	RLM78654.1/2.29377e-157/hypothetical protein C2845_PM12G02800 [Panicum miliaceum]	NA	NA	NA	A0A3L6QDB9/2e-157/A0A3L6QDB9_PANMI Uncharacterized protein OS=Panicum miliaceum OX=4540 GN=C2845_PM12G02800 PE=4 SV=1	mobidb-lite/-/consensus disorder prediction	NA
AJ81AG03060.1	AT1G33410.2	LOC_Os02g04970.1	RLM79483.1/0/hypothetical protein C2845_PM12G02820 [Panicum miliaceum]	Q9C811/0.0/NU160_ARATH Nuclear pore complex protein NUP160 OS=Arabidopsis thaliana OX=3702 GN=NUP160 PE=1 SV=2	sita:101783803/0.0/nuclear pore complex protein NUP160; K14303 nuclear pore complex protein Nup160	At1g33410/0.0/[YU] KOG4521 Nuclear pore complex, Nup160 component	A0A3L6QFJ2/0.0/A0A3L6QFJ2_PANMI DUF5311 domain-containing protein OS=Panicum miliaceum OX=4540 GN=C2845_PM12G02820 PE=4 SV=1	SSF50978/2.85E-5/WD40 repeat-like	molecular_function:GO:0005515//protein binding;
AJ81AG03070.1	AT2G41830.1	LOC_Os02g05040.1	XP_025808175.1/0/uncharacterized protein LOC112886451 isoform X1 [Panicum hallii] &gt;PAN03982.1 hypothetical protein PAHAL_1G032700 [Panicum hallii] &gt;PAN03983.1 hypothetical protein PAHAL_1G032700 [Panicum hallii] &gt;PAN03985.1 hypothetical protein PAHAL_1G032700 [Panicum hallii]	Q10MI0/5e-102/SRL2_ORYSJ Protein SEMI-ROLLED LEAF 2 OS=Oryza sativa subsp. japonica OX=39947 GN=SRL2 PE=2 SV=1	sita:101783143/0.0/uncharacterized protein LOC101783143 isoform X1; K21842 protein EFR3	At5g21080/3e-144/[R] KOG1877 Putative transmembrane protein cmp44E	A0A2S3GLK1/0.0/A0A2S3GLK1_9POAL Uncharacterized protein OS=Panicum hallii OX=206008 GN=PAHAL_1G032700 PE=4 SV=1	G3DSA:1.25.10.10/7.2E-6/-	NA
AJ81AG03080.1	AT2G41830.1	LOC_Os02g05040.1	XP_025808175.1/0/uncharacterized protein LOC112886451 isoform X1 [Panicum hallii] &gt;PAN03982.1 hypothetical protein PAHAL_1G032700 [Panicum hallii] &gt;PAN03983.1 hypothetical protein PAHAL_1G032700 [Panicum hallii] &gt;PAN03985.1 hypothetical protein PAHAL_1G032700 [Panicum hallii]	Q10MI0/5e-26/SRL2_ORYSJ Protein SEMI-ROLLED LEAF 2 OS=Oryza sativa subsp. japonica OX=39947 GN=SRL2 PE=2 SV=1	sita:101783143/0.0/uncharacterized protein LOC101783143 isoform X1; K21842 protein EFR3	At2g41830/3e-74/[R] KOG1877 Putative transmembrane protein cmp44E	A0A2S3GL83/0.0/A0A2S3GL83_9POAL Uncharacterized protein OS=Panicum hallii OX=206008 GN=PAHAL_1G032700 PE=4 SV=1	PTHR46087/2.0E-129/PUTATIVE, EXPRESSED-RELATED	NA
AJ81AG03090.1	AT3G20220.1	LOC_Os02g05050.1	RLM80300.1/1.35327e-94/hypothetical protein C2845_PM12G02840 [Panicum miliaceum]	P33080/7e-22/AX10A_SOYBN Auxin-induced protein X10A OS=Glycine max OX=3847 PE=2 SV=1	sita:101767771/2e-61/auxin-induced protein X10A; K14488 SAUR family protein	At5g20810/1e-20/[RT] LSE0432 A Auxin responsive protein	A0A3L6QIL9/1e-94/A0A3L6QIL9_PANMI Uncharacterized protein OS=Panicum miliaceum OX=4540 GN=C2845_PM12G02840 PE=3 SV=1	PTHR31374/1.2E-24/AUXIN-INDUCED PROTEIN-LIKE-RELATED	biological_process:GO:0009733//response to auxin;
AJ81AG03100.1	AT2G24400.1	LOC_Os02g05060.1	XP_004951913.1/2.38398e-86/auxin-induced protein X15 [Setaria italica] &gt;XP_025793415.1 auxin-induced protein X15-like [Panicum hallii] &gt;XP_034603987.1 auxin-induced protein X15-like [Setaria viridis] &gt;PUZ74033.1 hypothetical protein GQ55_1G033100 [Panicum hallii var. hallii] &gt;PAN03987.1 hypothetical protein PAHAL_1G032900 [Panicum hallii] &gt;PUZ74034.1 hypothetical protein GQ55_1G033…	P33082/8e-19/AXX15_SOYBN Auxin-induced protein X15 OS=Glycine max OX=3847 PE=2 SV=1	sita:101782724/2e-87/auxin-induced protein X15; K14488 SAUR family protein	At2g24400/2e-34/[RT] LSE0432 A Auxin responsive protein	A0A4V6DCT8/2e-86/A0A4V6DCT8_SETVI Uncharacterized protein OS=Setaria viridis OX=4556 GN=SEVIR_1G088500v2 PE=3 SV=1	PTHR31374/2.9E-25/AUXIN-INDUCED PROTEIN-LIKE-RELATED	biological_process:GO:0009733//response to auxin;
AJ81AG03110.1	AT1G55460.1	LOC_Os03g37330.1	RLM77947.1/0/antigenic determinant of rec-A protein [Panicum miliaceum]	Q75LU5/0.0/KIN17_ORYSJ KIN17-like protein OS=Oryza sativa subsp. japonica OX=39947 GN=KIN17 PE=2 SV=1	zma:100283771/0.0/antigenic determinant of rec-A protein; K13102 DNA/RNA-binding protein KIN17	At1g55460/3e-169/[A] KOG2837 Protein containing a U1-type Zn-finger and implicated in RNA splicing or processing	A0A3L6QDD9/0.0/A0A3L6QDD9_PANMI Antigenic determinant of rec-A protein OS=Panicum miliaceum OX=4540 GN=C2845_PM12G02860 PE=3 SV=1	G3DSA:2.30.30.30/8.2E-24/-	NA
AJ81AG03120.2	AT5G64270.1	LOC_Os02g05310.3	RLM79958.1/0/splicing factor 3B subunit 1 [Panicum miliaceum]	O57683/0.0/SF3B1_XENLA Splicing factor 3B subunit 1 OS=Xenopus laevis OX=8355 GN=sf3b1 PE=2 SV=1	sita:101780167/0.0/splicing factor 3B subunit 1; K12828 splicing factor 3B subunit 1	At5g64270/0.0/[A] KOG0213 Splicing factor 3b, subunit 1	A0A3L6QH28/0.0/A0A3L6QH28_PANMI Splicing factor 3B subunit 1 OS=Panicum miliaceum OX=4540 GN=C2845_PM12G02870 PE=3 SV=1	G3DSA:1.25.10.10:FF:000073/1.0E-208/Splicing factor 3b, subunit 1	biological_process:GO:0000245//spliceosomal complex assembly;molecular_function:GO:0003729//mRNA binding;
AJ81AG03130.1	AT3G45040.1	LOC_Os02g05320.1	PAN03993.1/0/hypothetical protein PAHAL_1G033200 [Panicum hallii] &gt;PUZ74040.1 hypothetical protein GQ55_1G033400 [Panicum hallii var. hallii]	F4J4C8/0.0/EVN_ARATH Dolichol kinase EVAN OS=Arabidopsis thaliana OX=3702 GN=EVN PE=2 SV=1	sita:101780167/0.0/splicing factor 3B subunit 1; K12828 splicing factor 3B subunit 1	At3g45040/0.0/[I] KOG2468 Dolichol kinase	A0A3L6QDW3/0.0/A0A3L6QDW3_PANMI Dolichol kinase OS=Panicum miliaceum OX=4540 GN=C2845_PM12G02880 PE=3 SV=1	PTHR13205/5.5E-156/TRANSMEMBRANE PROTEIN 15-RELATED	NA
AJ81AG03140.1	AT3G13920.1	LOC_Os02g05330.1	RLN08210.1/0/hypothetical protein C2845_PM11G14370 [Panicum miliaceum]	Q41741/0.0/IF4A_MAIZE Eukaryotic initiation factor 4A OS=Zea mays OX=4577 PE=2 SV=1	sita:101779371/0.0/eukaryotic initiation factor 4A; K03257 translation initiation factor 4A	At3g13920/0.0/[J] KOG0327 Translation initiation factor 4F, helicase subunit (eIF-4A) and related helicases	A0A3L6RS77/0.0/A0A3L6RS77_PANMI Uncharacterized protein OS=Panicum miliaceum OX=4540 GN=C2845_PM11G14370 PE=3 SV=1	PS51194/26.0098/Superfamilies 1 and 2 helicase C-terminal domain profile.	molecular_function:GO:0005524//ATP binding;GO:0003724//RNA helicase activity;GO:0003676//nucleic acid binding;
AJ81AG03150.1	AT4G01070.1	LOC_Os11g38650.1	RLM79644.1/0/UDP-glycosyltransferase 72B1-like [Panicum miliaceum]	Q9M156/2e-150/U72B1_ARATH UDP-glycosyltransferase 72B1 OS=Arabidopsis thaliana OX=3702 GN=UGT72B1 PE=1 SV=1	sita:101767370/0.0/UDP-glycosyltransferase 72B1; K08237 hydroquinone glucosyltransferase [EC:2.4.1.218]	At4g01070/1e-150/[GC] KOG1192 UDP-glucuronosyl and UDP-glucosyl transferase	A0A3L6QG92/0.0/A0A3L6QG92_PANMI Glycosyltransferase OS=Panicum miliaceum OX=4540 GN=C2845_PM12G02900 PE=3 SV=1	PF00201/7.2E-21/UDP-glucoronosyl and UDP-glucosyl transferase	molecular_function:GO:0008194//UDP-glycosyltransferase activity;
AJ81AG03160.1	AT2G20580.1	LOC_Os02g05340.1	PUZ74045.1/0/hypothetical protein GQ55_1G033700 [Panicum hallii var. hallii]	Q9SIV2/0.0/PSD2A_ARATH 26S proteasome non-ATPase regulatory subunit 2 homolog A OS=Arabidopsis thaliana OX=3702 GN=RPN1A PE=1 SV=2	sita:101778966/0.0/26S proteasome non-ATPase regulatory subunit 2 homolog A; K03028 26S proteasome regulatory subunit N1	At2g20580/0.0/[O] KOG2005 26S proteasome regulatory complex, subunit RPN1/PSMD2	A0A2T7F1T2/0.0/A0A2T7F1T2_9POAL 26S proteasome non-ATPase regulatory subunit 2 homolog OS=Panicum hallii var. hallii OX=1504633 GN=GQ55_1G033700 PE=3 SV=1	mobidb-lite/-/consensus disorder prediction	biological_process:GO:0042176//regulation of protein catabolic process;cellular_component:GO:0000502//proteasome complex;molecular_function:GO:0030234//enzyme regulator activity;
AJ81AG03170.1	AT5G24630.4	LOC_Os02g05440.1	RLM78817.1/0/DNA-binding protein BIN4 isoform X3 [Panicum miliaceum]	Q9FLU1/5e-56/BIN4_ARATH DNA-binding protein BIN4 OS=Arabidopsis thaliana OX=3702 GN=BIN4 PE=1 SV=2	NA	NA	A0A3L6QFU3/0.0/A0A3L6QFU3_PANMI DNA-binding protein BIN4 isoform X3 OS=Panicum miliaceum OX=4540 GN=C2845_PM12G02920 PE=4 SV=1	mobidb-lite/-/consensus disorder prediction	biological_process:GO:0042023//DNA endoreduplication;cellular_component:GO:0009330//DNA topoisomerase type II (double strand cut, ATP-hydrolyzing) complex;molecular_function:GO:0003690//double-stranded DNA binding;
AJ81AG03180.1	AT4G29940.2	LOC_Os02g05450.1	PUZ74050.1/0/hypothetical protein GQ55_1G034000 [Panicum hallii var. hallii]	P48785/7e-94/PRH_ARATH Pathogenesis-related homeodomain protein OS=Arabidopsis thaliana OX=3702 GN=PRH PE=2 SV=1	han:110929109/2e-47/pathogenesis-related homeodomain protein; K23573 dentin sialophosphoprotein	At4g29940_1/5e-69/[R] KOG4299 PHD Zn-finger protein	A0A2T7F1U1/0.0/A0A2T7F1U1_9POAL Uncharacterized protein OS=Panicum hallii var. hallii OX=1504633 GN=GQ55_1G034000 PE=3 SV=1	mobidb-lite/-/consensus disorder prediction	molecular_function:GO:0003677//DNA binding;
AJ81AG03190.1	AT5G57180.2	LOC_Os02g05470.1	PUZ74051.1/0/hypothetical protein GQ55_1G034100 [Panicum hallii var. hallii]	Q9LU68/4e-55/CIA2_ARATH Protein CHLOROPLAST IMPORT APPARATUS 2 OS=Arabidopsis thaliana OX=3702 GN=CIA2 PE=1 SV=1	pda:103709107/5e-08/two-component response regulator-like PRR37 isoform X1; K12129 pseudo-response regulator 7	At5g57180/2e-55/[K] KOG1601 GATA-4/5/6 transcription factors	A0A2T7F1U3/0.0/A0A2T7F1U3_9POAL CCT domain-containing protein OS=Panicum hallii var. hallii OX=1504633 GN=GQ55_1G034100 PE=4 SV=1	PF06203/2.7E-18/CCT motif	molecular_function:GO:0005515//protein binding;
AJ81AG03200.1	AT3G49010.3	LOC_Os06g02510.2	XP_025803786.1/4.15363e-152/60S ribosomal protein L13-2-like [Panicum hallii] &gt;PUZ74053.1 hypothetical protein GQ55_1G034200 [Panicum hallii var. hallii] &gt;RLM79273.1 60S ribosomal protein L13-2-like [Panicum miliaceum] &gt;PAN04009.1 hypothetical protein PAHAL_1G034600 [Panicum hallii] &gt;RLN03419.1 60S ribosomal protein L13-2-like [Panicum miliaceum] &gt;RLN21834.1 60S ribosomal protein L…	P41129/3e-127/RL132_BRANA 60S ribosomal protein L13-2 OS=Brassica napus OX=3708 PE=2 SV=1	sita:101767741/4e-151/60S ribosomal protein L13-2; K02873 large subunit ribosomal protein L13e	At3g49010/6e-119/[J] KOG3295 60S Ribosomal protein L13	A0A2S3GL50/4e-152/A0A2S3GL50_9POAL 60S ribosomal protein L13 OS=Panicum hallii OX=206008 GN=PAHAL_1G034600 PE=3 SV=1	PS01104/-/Ribosomal protein L13e signature.	biological_process:GO:0006412//translation;cellular_component:GO:0005840//ribosome;molecular_function:GO:0003735//structural constituent of ribosome;
AJ81AG03210.1	AT1G10210.2	LOC_Os02g05480.2	RLM80462.1/0/mitogen-activated protein kinase 3 isoform X1 [Panicum miliaceum]	Q6Z437/0.0/MPK3_ORYSJ Mitogen-activated protein kinase 3 OS=Oryza sativa subsp. japonica OX=39947 GN=MPK3 PE=2 SV=1	sita:101776640/0.0/mitogen-activated protein kinase 3; K20535 mitogen-activated protein kinase 1/2 [EC:2.7.11.24]	At1g10210/0.0/[T] KOG0660 Mitogen-activated protein kinase	A0A3L6QKY4/0.0/A0A3L6QKY4_PANMI Mitogen-activated protein kinase OS=Panicum miliaceum OX=4540 GN=C2845_PM12G02960 PE=3 SV=1	PS50011/44.611862/Protein kinase domain profile.	biological_process:GO:0006468//protein phosphorylation;molecular_function:GO:0004707//MAP kinase activity;GO:0004672//protein kinase activity;GO:0005524//ATP binding;
AJ81AG03220.1	AT4G31570.1	LOC_Os02g05490.1	RLM78448.1/0/hypothetical protein C2845_PM12G02970 [Panicum miliaceum]	NA	pda:103714118/0.0/golgin subfamily A member 4-like; K20478 golgin subfamily B member 1	NA	A0A3L6QCK1/0.0/A0A3L6QCK1_PANMI Uncharacterized protein OS=Panicum miliaceum OX=4540 GN=C2845_PM12G02970 PE=4 SV=1	PTHR43939/5.8E-261/COILED-COIL DOMAIN-CONTAINING PROTEIN 158	NA
AJ81AG03230.1	AT1G51560.1	LOC_Os02g05500.1	PUZ74055.1/0/hypothetical protein GQ55_1G034500 [Panicum hallii var. hallii]	NA	NA	NA	A0A2T7F1U4/0.0/A0A2T7F1U4_9POAL Uncharacterized protein OS=Panicum hallii var. hallii OX=1504633 GN=GQ55_1G034500 PE=4 SV=1	mobidb-lite/-/consensus disorder prediction	NA
AJ81AG03240.1	AT4G26020.1	LOC_Os02g05520.1	RLM79540.1/1.59173e-178/hypothetical protein C2845_PM12G02980 [Panicum miliaceum]	Q1PE49/4e-56/4ON1_ARATH Protein At-4/1 OS=Arabidopsis thaliana OX=3702 GN=At4g26020 PE=1 SV=1	NA	NA	A0A3L6QGG5/1e-178/A0A3L6QGG5_PANMI Uncharacterized protein OS=Panicum miliaceum OX=4540 GN=C2845_PM12G02980 PE=4 SV=1	Coil/-/Coil	NA
AJ81AG03250.1	AT2G27100.1	LOC_Os02g05610.1	RCV05492.1/0/hypothetical protein SETIT_1G089000v2 [Setaria italica]	Q9ZVD0/2e-64/SRRT_ARATH Serrate RNA effector molecule OS=Arabidopsis thaliana OX=3702 GN=SE PE=1 SV=2	sita:101775448/1e-64/calcium-transporting ATPase 5, plasma membrane-type; K01537 P-type Ca2+ transporter type 2C [EC:7.2.2.10]	At2g27100/2e-61/[R] KOG2295 C2H2 Zn-finger protein	A0A368PIM3/0.0/A0A368PIM3_SETIT C2H2-type domain-containing protein OS=Setaria italica OX=4555 GN=SETIT_1G089000v2 PE=3 SV=1	PF12066/4.2E-8/SERRATE/Ars2, N-terminal domain	biological_process:GO:0006397//mRNA processing;
AJ81AG03260.1	AT1G36730.1	LOC_Os09g15775.1	XP_025804773.1/0/eukaryotic translation initiation factor 5 [Panicum hallii] &gt;PAN04016.1 hypothetical protein PAHAL_1G035400 [Panicum hallii]	P55876/0.0/IF5_MAIZE Eukaryotic translation initiation factor 5 OS=Zea mays OX=4577 GN=EIF5 PE=2 SV=1	sbi:110431937/0.0/eukaryotic translation initiation factor 5; K03262 translation initiation factor 5	At1g36730/0.0/[J] KOG2767 Translation initiation factor 5 (eIF-5)	A0A2S3GLC8/0.0/A0A2S3GLC8_9POAL W2 domain-containing protein OS=Panicum hallii OX=206008 GN=PAHAL_1G035400 PE=3 SV=1	PTHR23001/4.9E-128/EUKARYOTIC TRANSLATION INITIATION FACTOR	biological_process:GO:0006413//translational initiation;molecular_function:GO:0005515//protein binding;GO:0003743//translation initiation factor activity;
AJ81AG03270.1	AT4G31540.1	LOC_Os02g05620.1	XP_025793963.1/0/exocyst complex component EXO70A1 [Panicum hallii] &gt;PAN04018.1 hypothetical protein PAHAL_1G035500 [Panicum hallii]	Q9LZD3/2e-68/E70A1_ARATH Exocyst complex component EXO70A1 OS=Arabidopsis thaliana OX=3702 GN=EXO70A1 PE=1 SV=1	sbi:8069970/0.0/exocyst complex component EXO70A1; K07195 exocyst complex component 7	At4g31540/0.0/[U] KOG2344 Exocyst component protein and related proteins	A0A2S3GLM4/0.0/A0A2S3GLM4_9POAL Exocyst subunit Exo70 family protein OS=Panicum hallii OX=206008 GN=PAHAL_1G035500 PE=3 SV=1	mobidb-lite/-/consensus disorder prediction	biological_process:GO:0006887//exocytosis;cellular_component:GO:0000145//exocyst;molecular_function:GO:0005546//phosphatidylinositol-4,5-bisphosphate binding;
AJ81AG03280.1	AT4G31750.1	LOC_Os02g05630.1	PUZ74061.1/0/hypothetical protein GQ55_1G035000 [Panicum hallii var. hallii]	Q67UX7/7e-174/P2C10_ORYSJ Probable protein phosphatase 2C 10 OS=Oryza sativa subsp. japonica OX=39947 GN=Os02g0149800 PE=2 SV=1	sita:101774627/0.0/probable protein phosphatase 2C 45; K17506 protein phosphatase 1L [EC:3.1.3.16]	At5g24940/4e-153/[T] KOG0698 Serine/threonine protein phosphatase	A0A3L6RUW0/0.0/A0A3L6RUW0_PANMI Protein-serine/threonine phosphatase OS=Panicum miliaceum OX=4540 GN=C2845_PM11G14470 PE=3 SV=1	mobidb-lite/-/consensus disorder prediction	molecular_function:GO:0043169//cation binding;
AJ81AG03290.1	AT4G37790.1	LOC_Os02g05640.1	RLM78085.1/2.00837e-174/putative homeobox-leucine zipper protein HOX26 [Panicum miliaceum]	Q5Z6F6/4e-36/HOX18_ORYSJ Homeobox-leucine zipper protein HOX18 OS=Oryza sativa subsp. japonica OX=39947 GN=HOX18 PE=2 SV=1	adu:107487610/5e-38/homeobox-leucine zipper protein HAT22; K09338 homeobox-leucine zipper protein	At3g60390/1e-35/[K] KOG0483 Transcription factor HEX, contains HOX and HALZ domains	A0A2T7F1W0/9e-142/A0A2T7F1W0_9POAL Homeobox domain-containing protein OS=Panicum hallii var. hallii OX=1504633 GN=GQ55_1G035200 PE=4 SV=1	SSF46689/3.63E-18/Homeodomain-like	biological_process:GO:0006355//regulation of transcription, DNA-templated;molecular_function:GO:0043565//sequence-specific DNA binding;GO:0003677//DNA binding;GO:0000981//DNA-binding transcription factor activity, RNA polymerase II-specific;
AJ81AG03300.1	NA	NA	PUZ74065.1/1.25801e-62/hypothetical protein GQ55_1G035300 [Panicum hallii var. hallii]	NA	NA	NA	A0A194YNQ4/2e-20/A0A194YNQ4_SORBI Uncharacterized protein OS=Sorghum bicolor OX=4558 GN=SORBI_3004G041700 PE=4 SV=1	mobidb-lite/-/consensus disorder prediction	NA
AJ81AG03310.1	AT5G51280.1	LOC_Os02g05660.1	RLM80938.1/0/hypothetical protein C2845_PM12G03020 [Panicum miliaceum]	Q0E3X4/0.0/RH35A_ORYSJ DEAD-box ATP-dependent RNA helicase 35A OS=Oryza sativa subsp. japonica OX=39947 GN=Os02g0150100 PE=2 SV=2	sbi:8082312/0.0/DEAD-box ATP-dependent RNA helicase 35A; K13116 ATP-dependent RNA helicase DDX41 [EC:3.6.4.13]	At5g51280/0.0/[A] KOG0341 DEAD-box protein abstrakt	A0A3L6QJY5/0.0/A0A3L6QJY5_PANMI RNA helicase OS=Panicum miliaceum OX=4540 GN=C2845_PM12G03020 PE=3 SV=1	G3DSA:3.40.50.300/1.7E-56/-	biological_process:GO:0000398//mRNA splicing, via spliceosome;molecular_function:GO:0005524//ATP binding;GO:0003676//nucleic acid binding;GO:0003724//RNA helicase activity;GO:0008270//zinc ion binding;
AJ81AG03320.1	NA	LOC_Os02g05670.1	PUZ74068.1/0/hypothetical protein GQ55_1G035500 [Panicum hallii var. hallii]	NA	NA	NA	A0A2T7F1W1/0.0/A0A2T7F1W1_9POAL CaM_binding domain-containing protein OS=Panicum hallii var. hallii OX=1504633 GN=GQ55_1G035500 PE=4 SV=1	mobidb-lite/-/consensus disorder prediction	molecular_function:GO:0005516//calmodulin binding;
AJ81AG03330.1	AT5G22140.1	LOC_Os02g05680.1	RLM78556.1/0/apoptosis-inducing factor 2-like [Panicum miliaceum]	Q54NS8/9e-44/AIFB_DICDI Apoptosis-inducing factor homolog B OS=Dictyostelium discoideum OX=44689 GN=aifB PE=3 SV=1	sita:101771911/0.0/apoptosis-inducing factor 2; K22745 apoptosis-inducing factor 2	At3g44190/1e-164/[C] KOG2495 NADH-dehydrogenase (ubiquinone)	A0A3L6QGQ0/0.0/A0A3L6QGQ0_PANMI Apoptosis-inducing factor 2-like OS=Panicum miliaceum OX=4540 GN=C2845_PM12G03040 PE=4 SV=1	G3DSA:3.50.50.100:FF:000006/2.7E-148/apoptosis-inducing factor 2	molecular_function:GO:0016491//oxidoreductase activity;
AJ81AG03340.1	AT5G24870.2	LOC_Os02g05692.1	PUZ74070.1/0/hypothetical protein GQ55_1G035700 [Panicum hallii var. hallii] &gt;PUZ74071.1 hypothetical protein GQ55_1G035700 [Panicum hallii var. hallii] &gt;PUZ74072.1 hypothetical protein GQ55_1G035700 [Panicum hallii var. hallii]	O49500/7e-37/MBR2_ARATH E3 ubiquitin-protein ligase MBR2 OS=Arabidopsis thaliana OX=3702 GN=MBR2 PE=1 SV=1	han:110879418/5e-41/E3 ubiquitin-protein ligase MBR2-like; K22753 E3 ubiquitin-protein ligase RNF6 [EC:2.3.2.27]	At1g65040/5e-07/[O] KOG0802 E3 ubiquitin ligase	A0A2T7F1W8/0.0/A0A2T7F1W8_9POAL RING-type domain-containing protein OS=Panicum hallii var. hallii OX=1504633 GN=GQ55_1G035700 PE=4 SV=1	mobidb-lite/-/consensus disorder prediction	molecular_function:GO:0061630//ubiquitin protein ligase activity;
AJ81AG03350.1	AT5G57360.1	LOC_Os02g05700.2	PUZ74074.1/0/hypothetical protein GQ55_1G035800 [Panicum hallii var. hallii] &gt;PUZ74075.1 hypothetical protein GQ55_1G035800 [Panicum hallii var. hallii] &gt;PUZ74076.1 hypothetical protein GQ55_1G035800 [Panicum hallii var. hallii]	Q5Z8K3/0.0/ADO1_ORYSJ Adagio-like protein 1 OS=Oryza sativa subsp. japonica OX=39947 GN=Os06g0694000 PE=2 SV=1	dosa:Os02t0150800-01/0.0/Os02g0150800, ZEITLUPE_1, ZTL1; Kelch-type beta propeller domain containing protein.; K12115 clock-associated PAS protein ZTL	At5g57360/0.0/[T] LSE3803 A LOV kelch protein involved in circadian clock mechanism	A0A2T7F1X2/0.0/A0A2T7F1X2_9POAL PAS domain-containing protein OS=Panicum hallii var. hallii OX=1504633 GN=GQ55_1G035800 PE=3 SV=1	G3DSA:2.120.10.80:FF:000005/4.0E-130/Putative LOV domain-containing protein	molecular_function:GO:0005515//protein binding;
AJ81AG03360.1	AT4G31410.2	LOC_Os02g05710.1	XP_025797911.1/0/uncharacterized protein LOC112877762 [Panicum hallii] &gt;XP_025797918.1 uncharacterized protein LOC112877762 [Panicum hallii] &gt;XP_025797927.1 uncharacterized protein LOC112877762 [Panicum hallii] &gt;PUZ74073.1 hypothetical protein GQ55_1G035900 [Panicum hallii var. hallii] &gt;PAN04033.1 hypothetical protein PAHAL_1G036600 [Panicum hallii] &gt;PAN04034.1 hypothetical protein…	NA	pxb:103958275/4e-33/alpha-mannosidase At3g26720-like; K01191 alpha-mannosidase [EC:3.2.1.24]	At4g31410/9e-87/[R] LSE0473 A C2H2 type Zn-finger protein	A0A2T7F1W9/0.0/A0A2T7F1W9_9POAL Uncharacterized protein OS=Panicum hallii var. hallii OX=1504633 GN=GQ55_1G035900 PE=4 SV=1	PTHR31197/2.7E-81/OS01G0612600 PROTEIN	NA
AJ81AG03370.1	AT2G32990.1	LOC_Os02g05744.1	RLM79991.1/0/endoglucanase 5-like [Panicum miliaceum]	Q67UW5/0.0/GUN5_ORYSJ Endoglucanase 5 OS=Oryza sativa subsp. japonica OX=39947 GN=Os02g0151300 PE=2 SV=1	dzi:111276122/0.0/endoglucanase 11-like; K01179 endoglucanase [EC:3.2.1.4]	At2g32990/0.0/[G] LSE0350 A Glycosyl hydrolase (endo-1, 4-beta-glucanase)	A0A3L6QH13/0.0/A0A3L6QH13_PANMI Endoglucanase OS=Panicum miliaceum OX=4540 GN=C2845_PM12G03080 PE=3 SV=1	PTHR22298/1.4E-207/ENDO-1,4-BETA-GLUCANASE	biological_process:GO:0005975//carbohydrate metabolic process;molecular_function:GO:0004553//hydrolase activity, hydrolyzing O-glycosyl compounds;
AJ81AG03380.1	AT2G24370.1	LOC_Os02g05820.1	RLM77985.1/0/U-box domain-containing protein 52-like [Panicum miliaceum]	Q9FKG6/7e-120/PUB52_ARATH U-box domain-containing protein 52 OS=Arabidopsis thaliana OX=3702 GN=PUB52 PE=2 SV=1	jre:109015625/3e-128/U-box domain-containing protein 34-like; K04733 interleukin-1 receptor-associated kinase 4 [EC:2.7.11.1]	At2g24370/3e-122/[T] LSE0060 A Protein kinase, contains USPA domains	A0A3L6QE66/0.0/A0A3L6QE66_PANMI U-box domain-containing protein 52-like OS=Panicum miliaceum OX=4540 GN=C2845_PM12G03090 PE=4 SV=1	mobidb-lite/-/consensus disorder prediction	biological_process:GO:0006468//protein phosphorylation;molecular_function:GO:0005524//ATP binding;GO:0004672//protein kinase activity;
AJ81AG03390.1	AT5G38410.1	LOC_Os02g05830.1	PUZ74081.1/1.22622e-131/hypothetical protein GQ55_1G036300 [Panicum hallii var. hallii]	P16031/6e-62/RBS_LARLA Ribulose bisphosphate carboxylase small subunit, chloroplastic OS=Larix laricina OX=3326 GN=RBCS PE=3 SV=1	sita:101763714/6e-104/ribulose bisphosphate carboxylase small chain, chloroplastic; K01602 ribulose-bisphosphate carboxylase small chain [EC:4.1.1.39]	NA	A0A2T7F1X7/1e-131/A0A2T7F1X7_9POAL Ribulose bisphosphate carboxylase small subunit OS=Panicum hallii var. hallii OX=1504633 GN=GQ55_1G036300 PE=3 SV=1	G3DSA:3.30.190.10/5.2E-55/Ribulose bisphosphate carboxylase, small subunit	NA
AJ81AG03400.1	AT4G30200.3	LOC_Os02g05840.1	RLM79127.1/0/VIN3-like protein 2 [Panicum miliaceum]	Q9SUM4/2e-139/VIL2_ARATH VIN3-like protein 2 OS=Arabidopsis thaliana OX=3702 GN=VIL2 PE=1 SV=1	NA	NA	A0A3L6QGP3/0.0/A0A3L6QGP3_PANMI VIN3-like protein 2 OS=Panicum miliaceum OX=4540 GN=C2845_PM12G03100 PE=4 SV=1	mobidb-lite/-/consensus disorder prediction	biological_process:GO:0040029//regulation of gene expression, epigenetic;
AJ81AG03410.1	NA	LOC_Os10g16880.1	RLM77946.1/3.94495e-144/hypothetical protein C2845_PM12G03110 [Panicum miliaceum]	Q99315/6e-22/YG31B_YEAST Transposon Ty3-G Gag-Pol polyprotein OS=Saccharomyces cerevisiae (strain ATCC 204508 / S288c) OX=559292 GN=TY3B-G PE=1 SV=3	ccaj:109806181/2e-42/neutral ceramidase-like; K12349 neutral ceramidase [EC:3.5.1.23]	At1g36590_2/3e-49/[R] KOG0017 FOG: Transposon-encoded proteins with TYA, reverse transcriptase, integrase domains in various combinations	A0A3L6QF42/3e-144/A0A3L6QF42_PANMI Integrase catalytic domain-containing protein OS=Panicum miliaceum OX=4540 GN=C2845_PM12G03110 PE=4 SV=1	PS50994/16.239166/Integrase catalytic domain profile.	biological_process:GO:0015074//DNA integration;molecular_function:GO:0003676//nucleic acid binding;
AJ81AG03420.1	NA	LOC_Os07g45195.1	VAH68222.1/5.05444e-117/unnamed protein product [Triticum turgidum subsp. durum]	NA	NA	NA	A0A0A9R689/3e-121/A0A0A9R689_ARUDO Uncharacterized protein OS=Arundo donax OX=35708 PE=4 SV=1	PTHR33065/2.1E-36/OS07G0486400 PROTEIN	NA
AJ81AG03430.1	NA	LOC_Os05g15240.1	PON61454.1/1.12185e-82/hypothetical protein PanWU01x14_145740 [Parasponia andersonii]	NA	csat:104753182/3e-08/E3 ubiquitin-protein ligase hel2; K22381 E3 ubiquitin-protein ligase ZNF598 [EC:2.3.2.27]	NA	A0A453NBR0/1e-120/A0A453NBR0_AEGTS Uncharacterized protein OS=Aegilops tauschii subsp. strangulata OX=200361 PE=4 SV=1	NA	NA
AJ81AG03440.1	AT1G53760.1	LOC_Os02g05870.1	RLM79482.1/0/hypothetical protein C2845_PM12G03150 [Panicum miliaceum]	O13942/4e-11/YEPC_SCHPO Uncharacterized protein C23H3.12c OS=Schizosaccharomyces pombe (strain 972 / ATCC 24843) OX=284812 GN=SPAC23H3.12c PE=4 SV=1	thj:104822767/6e-38/uncharacterized protein LOC104822767; K23362 ethanolamine phosphate phosphodiesterase [EC:3.1.-.-]	At1g53760/9e-94/[S] KOG4539 Uncharacterized conserved protein	A0A3L6QIA9/0.0/A0A3L6QIA9_PANMI Uncharacterized protein OS=Panicum miliaceum OX=4540 GN=C2845_PM12G03150 PE=4 SV=1	PTHR28062/1.1E-96/K+-H+ EXCHANGE-LIKE PROTEIN	NA
AJ81AG03450.2	AT2G40030.1	LOC_Os02g05880.1	RLM79836.1/0/DNA-directed RNA polymerase V subunit 1 [Panicum miliaceum]	Q5D869/0.0/NRPE1_ARATH DNA-directed RNA polymerase V subunit 1 OS=Arabidopsis thaliana OX=3702 GN=NRPE1 PE=1 SV=1	sita:101773134/0.0/DNA-directed RNA polymerase V subunit 1; K16251 DNA-directed RNA polymerase V subunit 1 [EC:2.7.7.6]	At2g40030/0.0/[K] KOG0260 RNA polymerase II, large subunit	A0A3L6QK89/0.0/A0A3L6QK89_PANMI DNA-directed RNA polymerase subunit OS=Panicum miliaceum OX=4540 GN=C2845_PM12G03160 PE=3 SV=1	mobidb-lite/-/consensus disorder prediction	biological_process:GO:0006351//transcription, DNA-templated;molecular_function:GO:0003899//DNA-directed 5'-3' RNA polymerase activity;GO:0003677//DNA binding;
AJ81AG03460.1	NA	LOC_Os02g05890.1	RLM78653.1/1.99583e-108/uncharacterized protein C2845_PM12G03170 [Panicum miliaceum]	Q0E3V2/1e-61/YL1_ORYSJ Protein YELLOW LEAF 1, choloroplastic OS=Oryza sativa subsp. japonica OX=39947 GN=YL1 PE=1 SV=1	NA	NA	A0A3L6QD68/2e-108/A0A3L6QD68_PANMI Uncharacterized protein OS=Panicum miliaceum OX=4540 GN=C2845_PM12G03170 PE=4 SV=1	mobidb-lite/-/consensus disorder prediction	NA
AJ81AG03470.1	AT3G13000.1	LOC_Os06g47770.1	RLM79238.1/0/uncharacterized protein C2845_PM12G03180 [Panicum miliaceum]	NA	NA	At3g13000/3e-136/[S] TWOG0168 Uncharacterized protein	A0A3L6QEV0/0.0/A0A3L6QEV0_PANMI Uncharacterized protein OS=Panicum miliaceum OX=4540 GN=C2845_PM12G03180 PE=4 SV=1	Coil/-/Coil	NA
AJ81AG03480.1	AT1G72300.1	LOC_Os02g05920.1	RLM78049.1/0/hypothetical protein C2845_PM12G03190 [Panicum miliaceum]	Q9C7S5/0.0/PSYR1_ARATH Tyrosine-sulfated glycopeptide receptor 1 OS=Arabidopsis thaliana OX=3702 GN=PSY1R PE=1 SV=1	thj:104807729/2e-161/protein BRASSINOSTEROID INSENSITIVE 1-like; K13415 protein brassinosteroid insensitive 1 [EC:2.7.10.1 2.7.11.1]	At1g72300/0.0/[T] LSE0002 A Receptor protein kinase containing LRR repeats	A0A3L6QCJ3/0.0/A0A3L6QCJ3_PANMI Protein kinase domain-containing protein OS=Panicum miliaceum OX=4540 GN=C2845_PM12G03190 PE=3 SV=1	PF08263/1.0E-7/Leucine rich repeat N-terminal domain	biological_process:GO:0006468//protein phosphorylation;molecular_function:GO:0005515//protein binding;GO:0004672//protein kinase activity;GO:0005524//ATP binding;
AJ81AG03490.1	AT1G72300.1	LOC_Os02g05930.1	PAN04052.1/0/hypothetical protein PAHAL_1G038000 [Panicum hallii]	Q8LPB4/0.0/PSKR1_DAUCA Phytosulfokine receptor 1 OS=Daucus carota OX=4039 GN=PSKR PE=1 SV=1	nnu:104605494/1e-139/systemin receptor SR160-like; K13415 protein brassinosteroid insensitive 1 [EC:2.7.10.1 2.7.11.1]	At2g02220/0.0/[T] LSE0002 A Receptor protein kinase containing LRR repeats	A0A2S3GL80/0.0/A0A2S3GL80_9POAL Protein kinase domain-containing protein OS=Panicum hallii OX=206008 GN=PAHAL_1G038000 PE=4 SV=1	PF00560/0.56/Leucine Rich Repeat	biological_process:GO:0006468//protein phosphorylation;molecular_function:GO:0005524//ATP binding;GO:0005515//protein binding;GO:0004672//protein kinase activity;
AJ81AG03500.1	NA	NA	NA	NA	NA	NA	NA	NA	NA
AJ81AG03510.1	AT1G72300.1	LOC_Os02g05930.1	XP_034589355.1/0/tyrosine-sulfated glycopeptide receptor 1-like [Setaria viridis]	Q9C7S5/0.0/PSYR1_ARATH Tyrosine-sulfated glycopeptide receptor 1 OS=Arabidopsis thaliana OX=3702 GN=PSY1R PE=1 SV=1	psom:113287096/1e-152/systemin receptor SR160-like; K13415 protein brassinosteroid insensitive 1 [EC:2.7.10.1 2.7.11.1]	At1g72300/0.0/[T] LSE0002 A Receptor protein kinase containing LRR repeats	A0A4V6DCM0/0.0/A0A4V6DCM0_SETVI Protein kinase domain-containing protein OS=Setaria viridis OX=4556 GN=SEVIR_1G083200v2 PE=3 SV=1	G3DSA:1.10.510.10/4.3E-59/Transferase(Phosphotransferase) domain 1	biological_process:GO:0006468//protein phosphorylation;molecular_function:GO:0005524//ATP binding;GO:0005515//protein binding;GO:0004672//protein kinase activity;
AJ81AG03520.1	AT1G72300.1	LOC_Os02g05910.1	XP_025804434.1/0/tyrosine-sulfated glycopeptide receptor 1-like [Panicum hallii] &gt;PVH65615.1 hypothetical protein PAHAL_1G038400 [Panicum hallii]	Q9C7S5/0.0/PSYR1_ARATH Tyrosine-sulfated glycopeptide receptor 1 OS=Arabidopsis thaliana OX=3702 GN=PSY1R PE=1 SV=1	cpep:111781774/9e-149/protein BRASSINOSTEROID INSENSITIVE 1; K13415 protein brassinosteroid insensitive 1 [EC:2.7.10.1 2.7.11.1]	At1g72300/0.0/[T] LSE0002 A Receptor protein kinase containing LRR repeats	A0A2T8KTY5/0.0/A0A2T8KTY5_9POAL Protein kinase domain-containing protein OS=Panicum hallii OX=206008 GN=PAHAL_1G038400 PE=3 SV=1	PS51450/7.357723/Leucine-rich repeat profile.	biological_process:GO:0006468//protein phosphorylation;molecular_function:GO:0005524//ATP binding;GO:0004672//protein kinase activity;GO:0005515//protein binding;
AJ81AG03530.1	AT1G17240.1	LOC_Os02g06070.1	XP_025804446.1/0/receptor-like protein 2 [Panicum hallii]	Q9SHI3/1e-150/RLP2_ARATH Receptor-like protein 2 OS=Arabidopsis thaliana OX=3702 GN=RLP2 PE=2 SV=1	psom:113355437/5e-82/LRR receptor-like serine/threonine-protein kinase FLS2; K13420 LRR receptor-like serine/threonine-protein kinase FLS2 [EC:2.7.11.1]	At1g17240/6e-151/[R] KOG0619 FOG: Leucine rich repeat	A0A3L6QK52/0.0/A0A3L6QK52_PANMI LRRNT_2 domain-containing protein OS=Panicum miliaceum OX=4540 GN=C2845_PM12G03240 PE=4 SV=1	G3DSA:3.80.10.10:FF:000530/3.8E-37/Receptor-like protein 2	molecular_function:GO:0005515//protein binding;
AJ81AG03540.1	AT1G72300.1	LOC_Os02g05910.1	PVH65617.1/0/hypothetical protein PAHAL_1G038700 [Panicum hallii]	Q9SHI3/1e-158/RLP2_ARATH Receptor-like protein 2 OS=Arabidopsis thaliana OX=3702 GN=RLP2 PE=2 SV=1	cann:107859253/7e-87/LRR receptor-like serine/threonine-protein kinase EFR; K13420 LRR receptor-like serine/threonine-protein kinase FLS2 [EC:2.7.11.1]	At1g17240/5e-159/[R] KOG0619 FOG: Leucine rich repeat	A0A2T8KTX2/0.0/A0A2T8KTX2_9POAL LRRNT_2 domain-containing protein OS=Panicum hallii OX=206008 GN=PAHAL_1G038700 PE=4 SV=1	PS51450/7.742758/Leucine-rich repeat profile.	molecular_function:GO:0005515//protein binding;
AJ81AG03550.1	AT1G17240.1	LOC_Os02g05920.1	RLM80989.1/0/receptor-like protein 2 [Panicum miliaceum]	Q9SHI3/9e-162/RLP2_ARATH Receptor-like protein 2 OS=Arabidopsis thaliana OX=3702 GN=RLP2 PE=2 SV=1	rcu:8261742/4e-84/LRR receptor-like serine/threonine-protein kinase EFR; K13420 LRR receptor-like serine/threonine-protein kinase FLS2 [EC:2.7.11.1]	At1g17240/4e-162/[R] KOG0619 FOG: Leucine rich repeat	A0A3L6QL29/0.0/A0A3L6QL29_PANMI Receptor-like protein 2 OS=Panicum miliaceum OX=4540 GN=C2845_PM12G03250 PE=4 SV=1	PTHR48052/6.0E-169/UNNAMED PRODUCT	molecular_function:GO:0005515//protein binding;
AJ81AG03560.1	AT2G45550.1	LOC_Os09g27500.1	RLM78189.1/0/cytochrome P450 76M5-like [Panicum miliaceum]	Q6YTF5/9e-143/C76M5_ORYSJ Cytochrome P450 76M5 OS=Oryza sativa subsp. japonica OX=39947 GN=CYP76M5 PE=1 SV=1	dosa:Os02t0571900-01/1e-138/Os02g0571900; Cytochrome P450 family protein.; K21718 oryzalexin E synthase [EC:1.14.14.122]	At2g45550/2e-129/[Q] KOG0156 Cytochrome P450 CYP2 subfamily	A0A3L6QCX9/0.0/A0A3L6QCX9_PANMI Cytochrome P450 76M5-like OS=Panicum miliaceum OX=4540 GN=C2845_PM12G03260 PE=3 SV=1	PTHR47950/2.0E-165/CYTOCHROME P450, FAMILY 76, SUBFAMILY C, POLYPEPTIDE 5-RELATED	molecular_function:GO:0005506//iron ion binding;GO:0004497//monooxygenase activity;GO:0016705//oxidoreductase activity, acting on paired donors, with incorporation or reduction of molecular oxygen;GO:0020037//heme binding;
AJ81AG03570.1	NA	LOC_Os08g43815.1	RLN08495.1/3.20098e-69/hypothetical protein C2845_PM11G14690 [Panicum miliaceum]	NA	NA	NA	A0A3L6RSD0/3e-69/A0A3L6RSD0_PANMI Uncharacterized protein OS=Panicum miliaceum OX=4540 GN=C2845_PM11G14690 PE=4 SV=1	NA	NA
AJ81AG03580.1	NA	LOC_Os08g43815.1	BAK05549.1/3.15348e-29/predicted protein [Hordeum vulgare subsp. vulgare]	NA	NA	NA	K3YXW2/2e-38/K3YXW2_SETIT Uncharacterized protein OS=Setaria italica OX=4555 PE=4 SV=1	NA	NA
AJ81AG03590.1	AT3G17450.1	LOC_Os05g24790.1	RLN21859.1/0/uncharacterized protein C2845_PM07G12500 [Panicum miliaceum]	NA	lsv:111904613/2e-84/uncharacterized protein LOC111904613; K14326 regulator of nonsense transcripts 1 [EC:3.6.4.-]	At3g17450/1e-74/[S] LSE0420 A Uncharacterized protein	A0A3L6SH04/0.0/A0A3L6SH04_PANMI DUF659 domain-containing protein OS=Panicum miliaceum OX=4540 GN=C2845_PM07G12500 PE=4 SV=1	PTHR32166/3.6E-51/OSJNBA0013A04.12 PROTEIN	NA
AJ81AG03600.1	NA	LOC_Os08g43815.1	PUZ74106.1/2.54062e-60/hypothetical protein GQ55_1G038700 [Panicum hallii var. hallii]	NA	NA	NA	A0A2T7F200/2e-60/A0A2T7F200_9POAL Uncharacterized protein OS=Panicum hallii var. hallii OX=1504633 GN=GQ55_1G038700 PE=4 SV=1	NA	NA
AJ81AG03610.1	NA	LOC_Os08g43815.1	BAK05549.1/4.33443e-32/predicted protein [Hordeum vulgare subsp. vulgare]	NA	NA	NA	K3YXW2/5e-39/K3YXW2_SETIT Uncharacterized protein OS=Setaria italica OX=4555 PE=4 SV=1	NA	NA
AJ81AG03620.2	AT2G17080.1	LOC_Os08g43960.1	XP_025800924.1/2.98788e-162/uncharacterized protein LOC112880495 [Panicum hallii] &gt;PVH65621.1 hypothetical protein PAHAL_1G039900 [Panicum hallii] &gt;PVH65622.1 hypothetical protein PAHAL_1G039900 [Panicum hallii] &gt;PVH65623.1 hypothetical protein PAHAL_1G039900 [Panicum hallii]	NA	NA	At2g17080/2e-22/[S] LSE0113 A Uncharacterized protein	A0A2T8KU13/3e-162/A0A2T8KU13_9POAL Uncharacterized protein OS=Panicum hallii OX=206008 GN=PAHAL_1G039900 PE=4 SV=1	PF03087/1.7E-29/Protein BPS1	biological_process:GO:0048367//shoot system development;GO:0048364//root development;
AJ81AG03630.1	NA	NA	PUZ74114.1/1.25961e-11/hypothetical protein GQ55_1G039500 [Panicum hallii var. hallii]	NA	NA	NA	A0A0E0AYQ0/4e-21/A0A0E0AYQ0_9ORYZ Uncharacterized protein OS=Oryza glumipatula OX=40148 PE=4 SV=1	mobidb-lite/-/consensus disorder prediction	NA
AJ81AG03640.1	NA	LOC_Os08g43815.1	XP_020155253.1/4.09301e-18/uncharacterized protein LOC109740606 isoform X4 [Aegilops tauschii subsp. tauschii]	NA	NA	NA	A0A0E0ENT1/2e-17/A0A0E0ENT1_9ORYZ Uncharacterized protein OS=Oryza meridionalis OX=40149 PE=4 SV=1	NA	NA
AJ81AG03650.1	AT1G72300.1	LOC_Os02g06090.1	PUZ74116.1/0/hypothetical protein GQ55_1G039700 [Panicum hallii var. hallii]	Q9SHI3/7e-159/RLP2_ARATH Receptor-like protein 2 OS=Arabidopsis thaliana OX=3702 GN=RLP2 PE=2 SV=1	cit:102614373/3e-81/probable LRR receptor-like serine/threonine-protein kinase At3g47570 isoform X1; K13420 LRR receptor-like serine/threonine-protein kinase FLS2 [EC:2.7.11.1]	At1g17240/3e-159/[R] KOG0619 FOG: Leucine rich repeat	A0A2T7F211/0.0/A0A2T7F211_9POAL LRRNT_2 domain-containing protein OS=Panicum hallii var. hallii OX=1504633 GN=GQ55_1G039700 PE=4 SV=1	PR00019/7.0E-6/Leucine-rich repeat signature	molecular_function:GO:0005515//protein binding;
AJ81AG03660.1	AT1G72300.1	LOC_Os02g06180.1	XP_012702430.1/0/receptor like protein 3 [Setaria italica] &gt;RCV05414.1 hypothetical protein SETIT_1G082500v2 [Setaria italica]	Q9SHI3/2e-148/RLP2_ARATH Receptor-like protein 2 OS=Arabidopsis thaliana OX=3702 GN=RLP2 PE=2 SV=1	egr:108958262/1e-72/LRR receptor-like serine/threonine-protein kinase GSO1; K13420 LRR receptor-like serine/threonine-protein kinase FLS2 [EC:2.7.11.1]	At1g17240/7e-149/[R] KOG0619 FOG: Leucine rich repeat	K3YQE5/0.0/K3YQE5_SETIT LRRNT_2 domain-containing protein OS=Setaria italica OX=4555 GN=105914643 PE=4 SV=1	G3DSA:3.80.10.10/3.7E-9/Ribonuclease Inhibitor	molecular_function:GO:0005515//protein binding;
AJ81AG03670.1	AT4G05050.1	LOC_Os06g46770.6	VAI44157.1/1.15218e-162/unnamed protein product [Triticum turgidum subsp. durum] &gt;VAI91762.1 unnamed protein product [Triticum turgidum subsp. durum]	P0CH33/2e-163/UBQ11_ARATH Polyubiquitin 11 OS=Arabidopsis thaliana OX=3702 GN=UBQ11 PE=2 SV=1	mus:103988173/1e-163/polyubiquitin 11; K08770 ubiquitin C	At4g05050/9e-164/[OR] KOG0001 Ubiquitin and ubiquitin-like proteins	A0A3B6U3H3/9e-163/A0A3B6U3H3_WHEAT Uncharacterized protein OS=Triticum aestivum OX=4565 PE=4 SV=1	SSF54236/3.05E-34/Ubiquitin-like	molecular_function:GO:0005515//protein binding;
AJ81AG03680.1	AT1G72300.1	LOC_Os02g05930.1	PUZ74119.1/0/hypothetical protein GQ55_1G040000 [Panicum hallii var. hallii]	Q9SHI3/1e-161/RLP2_ARATH Receptor-like protein 2 OS=Arabidopsis thaliana OX=3702 GN=RLP2 PE=2 SV=1	ath:AT5G46330/1e-76/FLS2; Leucine-rich receptor-like protein kinase family protein; K13420 LRR receptor-like serine/threonine-protein kinase FLS2 [EC:2.7.11.1]	At1g17240/6e-162/[R] KOG0619 FOG: Leucine rich repeat	A0A2T7F217/0.0/A0A2T7F217_9POAL LRRNT_2 domain-containing protein OS=Panicum hallii var. hallii OX=1504633 GN=GQ55_1G040000 PE=4 SV=1	PR00019/7.1E-6/Leucine-rich repeat signature	molecular_function:GO:0005515//protein binding;
AJ81AG03690.1	AT1G26750.1	LOC_Os12g10650.1	XP_025802725.1/0/uncharacterized protein LOC112881995 isoform X1 [Panicum hallii] &gt;PAN04088.1 hypothetical protein PAHAL_1G041000 [Panicum hallii]	NA	sita:101759554/2e-114/uncharacterized protein LOC101759554; K17402 small subunit ribosomal protein S23	NA	A0A2T7F221/0.0/A0A2T7F221_9POAL Uncharacterized protein OS=Panicum hallii var. hallii OX=1504633 GN=GQ55_1G040300 PE=4 SV=1	mobidb-lite/-/consensus disorder prediction	NA
AJ81AG03700.1	AT5G66170.3	LOC_Os02g06290.2	PUZ74124.1/2.98682e-86/hypothetical protein GQ55_1G040400 [Panicum hallii var. hallii]	Q9FKW8/3e-30/STR18_ARATH Thiosulfate sulfurtransferase 18 OS=Arabidopsis thaliana OX=3702 GN=STR18 PE=1 SV=1	sbi:8076082/2e-75/thiosulfate sulfurtransferase 16, chloroplastic; K22547 arsenate reductase [EC:1.20.4.1]	At5g66170/1e-30/[P] KOG1530 Rhodanese-related sulfurtransferase	A0A2T7F224/3e-86/A0A2T7F224_9POAL Rhodanese domain-containing protein OS=Panicum hallii var. hallii OX=1504633 GN=GQ55_1G040400 PE=4 SV=1	SSF52821/3.01E-24/Rhodanese/Cell cycle control phosphatase	molecular_function:GO:0003824//catalytic activity;
AJ81AG03710.1	AT5G08650.1	LOC_Os02g06300.1	XP_025802713.1/0/translation factor GUF1 homolog, chloroplastic [Panicum hallii] &gt;PAN04089.1 hypothetical protein PAHAL_1G041200 [Panicum hallii]	B9F2U5/0.0/GUFP_ORYSJ Translation factor GUF1 homolog, chloroplastic OS=Oryza sativa subsp. japonica OX=39947 GN=Os02g0157700 PE=3 SV=1	sita:101783801/0.0/translation factor GUF1 homolog, chloroplastic isoform X1; K21594 translation factor GUF1, mitochondrial [EC:3.6.5.-]	At5g08650/0.0/[J] KOG0462 Elongation factor-type GTP-binding protein	A0A2S3GLE8/0.0/A0A2S3GLE8_9POAL Translation factor GUF1 homolog, chloroplastic OS=Panicum hallii OX=206008 GN=PAHAL_1G041200 PE=3 SV=1	Coil/-/Coil	molecular_function:GO:0003924//GTPase activity;GO:0005525//GTP binding;
AJ81AG03720.1	AT3G53120.1	LOC_Os03g08770.2	XP_025797403.1/8.02353e-169/vacuolar protein-sorting-associated protein 37 homolog 1-like isoform X2 [Panicum hallii] &gt;XP_025797412.1 vacuolar protein-sorting-associated protein 37 homolog 1-like isoform X2 [Panicum hallii] &gt;PAN04091.1 hypothetical protein PAHAL_1G041400 [Panicum hallii] &gt;PAN04092.1 hypothetical protein PAHAL_1G041400 [Panicum hallii]	Q3EBL9/8e-77/VP372_ARATH Vacuolar protein-sorting-associated protein 37 homolog 2 OS=Arabidopsis thaliana OX=3702 GN=VPS37-2 PE=1 SV=1	sita:101759472/1e-154/vacuolar protein-sorting-associated protein 37 homolog 1 isoform X1; K12185 ESCRT-I complex subunit VPS37	At3g53120/6e-77/[S] KOG3270 Uncharacterized conserved protein	A0A2S3GLH5/7e-169/A0A2S3GLH5_9POAL VPS37 C-terminal domain-containing protein OS=Panicum hallii OX=206008 GN=PAHAL_1G041400 PE=3 SV=1	Coil/-/Coil	NA
AJ81AG03730.1	AT1G37140.1	LOC_Os02g06320.1	RLM78450.1/0/protein MEI2-like 7 [Panicum miliaceum]	Q6ET49/1e-37/OML7_ORYSJ Protein MEI2-like 7 OS=Oryza sativa subsp. japonica OX=39947 GN=OML7 PE=2 SV=1	cre:CHLREDRAFT_152680/3e-17/AML1; RNA-binding protein; K17579 protein phosphatase 1 regulatory subunit 42	At1g37140/1e-35/[D] KOG4660 Protein Mei2, essential for commitment to meiosis, and related proteins	A0A3L6QDK6/0.0/A0A3L6QDK6_PANMI Protein MEI2-like 7 OS=Panicum miliaceum OX=4540 GN=C2845_PM12G03370 PE=4 SV=1	mobidb-lite/-/consensus disorder prediction	molecular_function:GO:0003676//nucleic acid binding;
AJ81AG03740.1	AT1G13570.1	LOC_Os07g06900.1	RLN07608.1/2.5296e-68/hypothetical protein C2845_PM11G14770 [Panicum miliaceum]	Q9FZ70/3e-10/FDL1_ARATH F-box/FBD/LRR-repeat protein At1g13570 OS=Arabidopsis thaliana OX=3702 GN=At1g13570 PE=2 SV=1	egr:104451286/1e-14/LOW QUALITY PROTEIN: L-ascorbate oxidase; K00423 L-ascorbate oxidase [EC:1.10.3.3]	At1g13570/1e-10/[R] LSE0003 A F-box and FBD-domains	A0A3L6RPD5/2e-68/A0A3L6RPD5_PANMI Uncharacterized protein OS=Panicum miliaceum OX=4540 GN=C2845_PM11G14770 PE=4 SV=1	PS50181/9.470975/F-box domain profile.	molecular_function:GO:0005515//protein binding;
AJ81AG03750.1	NA	LOC_Os07g06900.1	RLN07608.1/1.51481e-118/hypothetical protein C2845_PM11G14770 [Panicum miliaceum]	NA	NA	NA	A0A0A9F0D8/6e-141/A0A0A9F0D8_ARUDO F-box domain-containing protein OS=Arundo donax OX=35708 PE=4 SV=1	SSF52058/3.2E-8/L domain-like	NA
AJ81AG03760.1	NA	LOC_Os06g50340.1	XP_025828704.1/0/leucine-rich repeat receptor-like kinase protein THICK TASSEL DWARF1 [Panicum hallii]	P0DL10/2e-173/TD1_MAIZE Leucine-rich repeat receptor-like kinase protein THICK TASSEL DWARF1 OS=Zea mays OX=4577 GN=TD1 PE=2 SV=1	dct:110102113/2e-133/leucine-rich repeat receptor-like kinase protein FLORAL ORGAN NUMBER1; K00924 kinase [EC:2.7.1.-]	At1g75820/6e-130/[T] LSE0002 A Receptor protein kinase containing LRR repeats	A0A2S3GLZ6/0.0/A0A2S3GLZ6_9POAL Protein kinase domain-containing protein OS=Panicum hallii OX=206008 GN=PAHAL_1G041700 PE=3 SV=1	PF08263/1.6E-4/Leucine rich repeat N-terminal domain	NA
AJ81AG03770.1	AT1G75820.1	LOC_Os03g56270.3	PUZ74131.1/2.71465e-36/hypothetical protein GQ55_1G040900 [Panicum hallii var. hallii]	P0DL10/6e-24/TD1_MAIZE Leucine-rich repeat receptor-like kinase protein THICK TASSEL DWARF1 OS=Zea mays OX=4577 GN=TD1 PE=2 SV=1	pmum:103321382/3e-23/receptor protein kinase CLAVATA1; K00924 kinase [EC:2.7.1.-]	At1g75820/1e-21/[T] LSE0002 A Receptor protein kinase containing LRR repeats	A0A2T7F222/2e-36/A0A2T7F222_9POAL Protein kinase domain-containing protein OS=Panicum hallii var. hallii OX=1504633 GN=GQ55_1G040900 PE=3 SV=1	G3DSA:3.30.200.20/1.2E-16/Phosphorylase Kinase; domain 1	biological_process:GO:0006468//protein phosphorylation;molecular_function:GO:0004672//protein kinase activity;GO:0005524//ATP binding;
AJ81AG03780.1	AT1G75820.1	LOC_Os06g50340.1	PVH65629.1/5.30187e-133/hypothetical protein PAHAL_1G042200 [Panicum hallii]	Q9SYQ8/2e-84/CLV1_ARATH Receptor protein kinase CLAVATA1 OS=Arabidopsis thaliana OX=3702 GN=CLV1 PE=1 SV=3	mus:103998829/2e-84/leucine-rich repeat receptor-like kinase protein FLORAL ORGAN NUMBER1; K00924 kinase [EC:2.7.1.-]	At1g75820/1e-84/[T] LSE0002 A Receptor protein kinase containing LRR repeats	A0A2T8KU14/5e-133/A0A2T8KU14_9POAL Protein kinase domain-containing protein OS=Panicum hallii OX=206008 GN=PAHAL_1G042200 PE=4 SV=1	PIRSF000654/5.1E-25/ILK	biological_process:GO:0006468//protein phosphorylation;molecular_function:GO:0005524//ATP binding;GO:0004672//protein kinase activity;
AJ81AG03790.1	AT3G11830.1	LOC_Os06g47320.1	RLM80394.1/0/hypothetical protein C2845_PM12G03400 [Panicum miliaceum]	Q9SF16/0.0/TCPH_ARATH T-complex protein 1 subunit eta OS=Arabidopsis thaliana OX=3702 GN=CCT7 PE=1 SV=1	sbi:8076085/0.0/T-complex protein 1 subunit eta; K09499 T-complex protein 1 subunit eta	At3g11830/0.0/[O] KOG0361 Chaperonin complex component, TCP-1 eta subunit (CCT7)	A0A3L6QIG8/0.0/A0A3L6QIG8_PANMI CCT-eta OS=Panicum miliaceum OX=4540 GN=C2845_PM12G03400 PE=3 SV=1	PF00118/3.7E-158/TCP-1/cpn60 chaperonin family	biological_process:GO:0006457//protein folding;molecular_function:GO:0005524//ATP binding;GO:0016887//ATP hydrolysis activity;GO:0051082//unfolded protein binding;
AJ81AG03800.1	AT3G20290.2	LOC_Os02g06340.1	PAN04100.1/0/hypothetical protein PAHAL_1G042000 [Panicum hallii]	Q94CF0/0.0/EHD1_ARATH EH domain-containing protein 1 OS=Arabidopsis thaliana OX=3702 GN=EHD1 PE=1 SV=1	sita:101785678/0.0/EH domain-containing protein 1; K12483 EH domain-containing protein 1	At3g20290/0.0/[TU] KOG1954 Endocytosis/signaling protein EHD1	A0A2S3GLB0/0.0/A0A2S3GLB0_9POAL Uncharacterized protein OS=Panicum hallii OX=206008 GN=PAHAL_1G042000 PE=4 SV=1	PF16880/7.4E-15/N-terminal EH-domain containing protein	molecular_function:GO:0005509//calcium ion binding;GO:0005515//protein binding;GO:0005525//GTP binding;
AJ81AG03810.1	NA	NA	PUZ74133.1/6.79971e-155/hypothetical protein GQ55_1G041100 [Panicum hallii var. hallii]	NA	NA	NA	A0A2T7F229/2e-53/A0A2T7F229_9POAL Uncharacterized protein OS=Panicum hallii var. hallii OX=1504633 GN=GQ55_1G041100 PE=4 SV=1	mobidb-lite/-/consensus disorder prediction	NA
AJ81AG03820.1	NA	NA	PUZ65253.1/3.32588e-15/hypothetical protein GQ55_3G208600 [Panicum hallii var. hallii]	NA	NA	NA	A0A2T7EBP3/3e-15/A0A2T7EBP3_9POAL Uncharacterized protein OS=Panicum hallii var. hallii OX=1504633 GN=GQ55_3G208600 PE=4 SV=1	PTHR34303/1.2E-9/OS01G0890400 PROTEIN-RELATED	NA
AJ81AG03830.1	AT4G02480.1	LOC_Os11g43970.1	RLM80877.1/0/uncharacterized protein C2845_PM12G03430 [Panicum miliaceum]	NA	NA	At1g64110/1e-09/[O] KOG0737 AAA+-type ATPase	A0A3L6QLL7/0.0/A0A3L6QLL7_PANMI Uncharacterized protein OS=Panicum miliaceum OX=4540 GN=C2845_PM12G03430 PE=4 SV=1	PTHR45644/2.6E-24/AAA ATPASE, PUTATIVE (AFU_ORTHOLOGUE AFUA_2G12920)-RELATED-RELATED	NA
AJ81AG03840.1	NA	NA	RLM80877.1/1.0988e-101/uncharacterized protein C2845_PM12G03430 [Panicum miliaceum]	NA	NA	NA	A0A3L6QLL7/1e-88/A0A3L6QLL7_PANMI Uncharacterized protein OS=Panicum miliaceum OX=4540 GN=C2845_PM12G03430 PE=4 SV=1	NA	NA
AJ81AG03850.1	AT1G35330.1	LOC_Os11g04281.1	OEL27323.1/5.77853e-36/hypothetical protein BAE44_0011658 [Dichanthelium oligosanthes]	Q9LQX2/6e-15/MPSR1_ARATH E3 ubiquitin-protein ligase MPSR1 OS=Arabidopsis thaliana OX=3702 GN=MPSR1 PE=1 SV=1	sita:101781401/8e-36/E3 ubiquitin-protein ligase RNF181; K22378 E3 ubiquitin-protein ligase RNF181 [EC:2.3.2.27]	HsM6005912/3e-09/[O] KOG0802 E3 ubiquitin ligase	A0A1E5VQC3/5e-36/A0A1E5VQC3_9POAL RING-type domain-containing protein OS=Dichanthelium oligosanthes OX=888268 GN=BAE44_0011658 PE=4 SV=1	SM00184/5.0E-7/ring_2	NA
AJ81AG03860.1	AT3G54690.1	LOC_Os02g06360.1	XP_025798788.1/0/probable arabinose 5-phosphate isomerase [Panicum hallii] &gt;PAN04106.1 hypothetical protein PAHAL_1G042500 [Panicum hallii]	Q9M1T1/3e-161/SETH3_ARATH Probable arabinose 5-phosphate isomerase OS=Arabidopsis thaliana OX=3702 GN=SETH3 PE=2 SV=1	zma:100384615/0.0/uncharacterized protein LOC100384615; K06041 arabinose-5-phosphate isomerase [EC:5.3.1.13]	NA	A0A2S3GLF7/0.0/A0A2S3GLF7_9POAL Uncharacterized protein OS=Panicum hallii OX=206008 GN=PAHAL_1G042500 PE=3 SV=1	PTHR47476/3.9E-174/-	biological_process:GO:0005975//carbohydrate metabolic process;GO:1901135//carbohydrate derivative metabolic process;molecular_function:GO:0016853//isomerase activity;GO:0097367//carbohydrate derivative binding;
AJ81AG03870.1	AT1G71260.1	LOC_Os02g06370.1	XP_025798789.1/7.05882e-166/single-stranded DNA-binding protein WHY2, mitochondrial [Panicum hallii] &gt;PAN04107.1 hypothetical protein PAHAL_1G042600 [Panicum hallii]	D9J034/1e-76/WHY2_SOLTU Single-stranded DNA-binding protein WHY2, mitochondrial OS=Solanum tuberosum OX=4113 GN=WHY2 PE=1 SV=1	cvr:CHLNCDRAFT_134820/1e-18/hypothetical protein; K14573 nucleolar protein 4	NA	A0A2S3GLT5/6e-166/A0A2S3GLT5_9POAL Uncharacterized protein OS=Panicum hallii OX=206008 GN=PAHAL_1G042600 PE=3 SV=1	PF08536/3.9E-56/Whirly transcription factor	biological_process:GO:0006952//defense response;GO:0006355//regulation of transcription, DNA-templated;molecular_function:GO:0003697//single-stranded DNA binding;GO:0003677//DNA binding;
AJ81AG03880.1	AT3G50220.1	LOC_Os02g06380.1	PUZ74144.1/0/hypothetical protein GQ55_1G042000 [Panicum hallii var. hallii]	Q9SNE5/2e-84/IRX15_ARATH Protein IRREGULAR XYLEM 15 OS=Arabidopsis thaliana OX=3702 GN=IRX15 PE=2 SV=1	vra:106760943/9e-56/glucuronoxylan 4-O-methyltransferase 1; K18801 glucuronoxylan 4-O-methyltransferase [EC:2.1.1.112]	At3g50220/8e-85/[S] LSE0394 A Uncharacterized protein	A0A2T7F240/0.0/A0A2T7F240_9POAL Polysacc_synt_4 domain-containing protein OS=Panicum hallii var. hallii OX=1504633 GN=GQ55_1G042000 PE=4 SV=1	G3DSA:3.40.50.150/2.6E-5/Vaccinia Virus protein VP39	biological_process:GO:0045492//xylan biosynthetic process;
AJ81AG03890.1	AT5G47830.1	LOC_Os02g06390.1	RLM79932.1/3.82677e-124/hypothetical protein C2845_PM12G03450 [Panicum miliaceum]	NA	boe:106327840/3e-11/uncharacterized protein LOC106327840 isoform X1; K21777 G2/mitotic-specific cyclin-B, other	NA	A0A3L6QJK2/3e-124/A0A3L6QJK2_PANMI Uncharacterized protein OS=Panicum miliaceum OX=4540 GN=C2845_PM12G03450 PE=4 SV=1	mobidb-lite/-/consensus disorder prediction	NA
AJ81AG03900.1	AT3G26370.1	LOC_Os02g06400.1	RLM79578.1/0/uncharacterized protein C2845_PM12G03460 [Panicum miliaceum]	Q9LIN9/0.0/PAGR_ARATH Protein PECTIC ARABINOGALACTAN SYNTHESIS-RELATED OS=Arabidopsis thaliana OX=3702 GN=PAGR PE=2 SV=1	bvg:104896138/3e-84/uncharacterized protein At1g04910-like; K23280 rhamnogalacturonan I rhamnosyltransferase [EC:2.4.1.351]	At3g26370/0.0/[S] LSE0400 A Predicted auxin-independent growth regulator	A0A3L6QFY3/0.0/A0A3L6QFY3_PANMI O-fucosyltransferase family protein OS=Panicum miliaceum OX=4540 GN=C2845_PM12G03460 PE=3 SV=1	cd11299/1.16307E-146/O-FucT_plant	NA
AJ81AG03910.1	AT1G15330.1	LOC_Os02g06410.1	XP_025798775.1/0/SNF1-related protein kinase regulatory subunit gamma-like PV42a [Panicum hallii] &gt;XP_025798776.1 SNF1-related protein kinase regulatory subunit gamma-like PV42a [Panicum hallii] &gt;PAN04112.1 hypothetical protein PAHAL_1G043000 [Panicum hallii]	Q9XI37/5e-122/PV42A_ARATH SNF1-related protein kinase regulatory subunit gamma-like PV42a OS=Arabidopsis thaliana OX=3702 GN=PV42A PE=2 SV=1	qsu:112019371/3e-71/SNF1-related protein kinase regulatory subunit gamma-like PV42a; K07200 5'-AMP-activated protein kinase, regulatory gamma subunit	At1g15330/2e-122/[C] KOG1764 5'-AMP-activated protein kinase, gamma subunit	A0A2S3GLI5/0.0/A0A2S3GLI5_9POAL Uncharacterized protein OS=Panicum hallii OX=206008 GN=PAHAL_1G043000 PE=4 SV=1	PF00571/2.6E-8/CBS domain	NA
AJ81AG03920.1	NA	NA	XP_015695055.1/1.53926e-34/PREDICTED: uncharacterized protein LOC107304623 isoform X1 [Oryza brachyantha]	NA	NA	NA	A0A0A9VRC8/2e-54/A0A0A9VRC8_ARUDO Uncharacterized protein OS=Arundo donax OX=35708 PE=4 SV=1	Coil/-/Coil	NA
AJ81AG03930.1	NA	LOC_Os07g06900.1	PAN04130.2/5.57126e-101/hypothetical protein PAHAL_1G043200 [Panicum hallii]	NA	NA	NA	A0A2S3GLU2/5e-101/A0A2S3GLU2_9POAL Uncharacterized protein OS=Panicum hallii OX=206008 GN=PAHAL_1G043200 PE=4 SV=1	PTHR34145/1.5E-28/OS02G0105600 PROTEIN	NA
AJ81AG03940.1	AT1G79910.1	LOC_Os02g06430.1	RLM80767.1/0/uncharacterized protein C2845_PM12G03470 [Panicum miliaceum]	Q54I39/2e-12/IST1L_DICDI IST1-like protein OS=Dictyostelium discoideum OX=44689 GN=DDB_G0289029 PE=3 SV=1	mus:103989415/6e-72/uncharacterized protein LOC103989415; K19476 vacuolar protein sorting-associated protein IST1	At1g79910/7e-51/[Z] KOG2027 Spindle pole body protein	A0A3L6QLB9/0.0/A0A3L6QLB9_PANMI Uncharacterized protein OS=Panicum miliaceum OX=4540 GN=C2845_PM12G03470 PE=3 SV=1	mobidb-lite/-/consensus disorder prediction	biological_process:GO:0015031//protein transport;
AJ81AG03950.1	NA	LOC_Os02g06440.1	PUZ74149.1/3.58328e-42/hypothetical protein GQ55_1G042500 [Panicum hallii var. hallii]	NA	NA	NA	A0A194YMT3/1e-39/A0A194YMT3_SORBI Uncharacterized protein OS=Sorghum bicolor OX=4558 GN=SORBI_3004G048100 PE=4 SV=1	PTHR37900/1.7E-22/-	NA
AJ81AG03960.1	AT3G46860.1	LOC_Os06g21540.1	RLM80507.1/1.32865e-110/hypothetical protein C2845_PM12G03480 [Panicum miliaceum]	P20076/1e-08/IER1_SOLLC Ethylene-responsive proteinase inhibitor 1 OS=Solanum lycopersicum OX=4081 PE=3 SV=1	NA	NA	A0A3L6QKM2/1e-110/A0A3L6QKM2_PANMI Uncharacterized protein OS=Panicum miliaceum OX=4540 GN=C2845_PM12G03480 PE=3 SV=1	PTHR33091/6.7E-17/PROTEIN, PUTATIVE, EXPRESSED-RELATED	biological_process:GO:0009611//response to wounding;molecular_function:GO:0004867//serine-type endopeptidase inhibitor activity;
AJ81AG03970.1	AT3G08950.1	LOC_Os02g06480.2	RLM78489.1/0/hypothetical protein C2845_PM12G03490 [Panicum miliaceum]	Q8VYP0/8e-121/SCO11_ARATH Protein SCO1 homolog 1, mitochondrial OS=Arabidopsis thaliana OX=3702 GN=HCC1 PE=1 SV=1	sita:101754760/0.0/protein SCO1 homolog 1, mitochondrial; K07152 protein SCO1	At3g08950/1e-120/[C] KOG2792 Putative cytochrome C oxidase assembly protein	A0A3L6QDS4/0.0/A0A3L6QDS4_PANMI Thioredoxin domain-containing protein OS=Panicum miliaceum OX=4540 GN=C2845_PM12G03490 PE=3 SV=1	PTHR12151/3.4E-98/ELECTRON TRANSPORT PROTIN SCO1/SENC FAMILY MEMBER	NA
AJ81AG03980.1	AT3G46960.1	LOC_Os02g06500.1	RLM79406.1/0/ATP-dependent RNA helicase SKI2 [Panicum miliaceum]	F4JAA5/0.0/SKI2_ARATH DExH-box ATP-dependent RNA helicase DExH11 OS=Arabidopsis thaliana OX=3702 GN=SKI2 PE=1 SV=1	sita:101755575/0.0/DExH-box ATP-dependent RNA helicase DExH11; K12599 antiviral helicase SKI2 [EC:3.6.4.-]	At3g46960/0.0/[A] KOG0947 Cytoplasmic exosomal RNA helicase SKI2, DEAD-box superfamily	A0A3L6QJ26/0.0/A0A3L6QJ26_PANMI ATP-dependent RNA helicase SKI2 OS=Panicum miliaceum OX=4540 GN=C2845_PM12G03500 PE=4 SV=1	PF17911/9.9E-12/Ski2 N-terminal region	biological_process:GO:0006401//RNA catabolic process;molecular_function:GO:0003724//RNA helicase activity;GO:0003676//nucleic acid binding;GO:0005524//ATP binding;GO:0003723//RNA binding;
AJ81AG03990.1	AT1G64260.1	LOC_Os11g44180.1	TVU45798.1/2.73027e-45/hypothetical protein EJB05_05301 [Eragrostis curvula]	NA	fve:101300290/2e-12/uncharacterized LOC101300290; K17086 transmembrane 9 superfamily member 2/4	At3g30170/3e-13/[R] TWOG0131 mutator-like transposase	A0A5J9WCA9/2e-45/A0A5J9WCA9_9POAL SWIM-type domain-containing protein OS=Eragrostis curvula OX=38414 GN=EJB05_05301 PE=4 SV=1	mobidb-lite/-/consensus disorder prediction	molecular_function:GO:0008270//zinc ion binding;
AJ81AG04000.1	AT5G54280.1	LOC_Os02g06510.1	RLM78214.1/0/hypothetical protein C2845_PM12G03510 [Panicum miliaceum]	F4I507/9e-19/MYO3_ARATH Myosin-3 OS=Arabidopsis thaliana OX=3702 GN=VIII-A PE=2 SV=1	gsj:114376739/1e-21/myosin-2-like; K10357 myosin V	At1g50360/2e-20/[Z] KOG0160 Myosin class V heavy chain	A0A3L6QC26/0.0/A0A3L6QC26_PANMI Uncharacterized protein OS=Panicum miliaceum OX=4540 GN=C2845_PM12G03510 PE=4 SV=1	mobidb-lite/-/consensus disorder prediction	NA
AJ81AG04010.5	AT1G78750.1	LOC_Os02g06520.1	PUZ74159.1/0/hypothetical protein GQ55_1G043200 [Panicum hallii var. hallii]	Q9ZV93/3e-16/FDL10_ARATH F-box/FBD/LRR-repeat protein At1g78750 OS=Arabidopsis thaliana OX=3702 GN=At1g78750 PE=2 SV=1	NA	At1g78750/1e-16/[R] LSE0003 A F-box and FBD-domains	A0A2T7F269/0.0/A0A2T7F269_9POAL FBD domain-containing protein OS=Panicum hallii var. hallii OX=1504633 GN=GQ55_1G043200 PE=4 SV=1	G3DSA:1.20.1280.50/1.4E-6/-	molecular_function:GO:0005515//protein binding;
AJ81AG04020.1	NA	NA	RLN38579.1/3.51637e-20/F-box protein [Panicum miliaceum]	NA	NA	NA	A0A3L6TE04/3e-20/A0A3L6TE04_PANMI F-box protein OS=Panicum miliaceum OX=4540 GN=C2845_PM01G16990 PE=4 SV=1	mobidb-lite/-/consensus disorder prediction	NA
AJ81AG04030.1	AT5G58740.1	LOC_Os01g47770.1	XP_025798701.1/3.22872e-56/nudC domain-containing protein 2-like isoform X6 [Panicum hallii]	NA	NA	At5g58740/2e-42/[T] KOG2265 Nuclear distribution protein NUDC	A0A2S3GLE4/4e-56/A0A2S3GLE4_9POAL CS domain-containing protein OS=Panicum hallii OX=206008 GN=PAHAL_1G044300 PE=4 SV=1	PTHR12356/1.0E-24/NUCLEAR MOVEMENT PROTEIN NUDC	NA
AJ81AG04040.1	AT1G11260.1	LOC_Os02g06540.1	RLM80605.1/0/sugar carrier protein C-like [Panicum miliaceum]	Q6ZKF0/0.0/MST5_ORYSJ Sugar transport protein MST5 OS=Oryza sativa subsp. japonica OX=39947 GN=MST5 PE=2 SV=1	sot:102593131/1e-55/inositol transporter 1; K08150 MFS transporter, SP family, solute carrier family 2 (myo-inositol transporter), member 13	CE27184/4e-42/[G] KOG0569 Permease of the major facilitator superfamily	A0A3L6QL62/0.0/A0A3L6QL62_PANMI Sugar carrier protein C-like OS=Panicum miliaceum OX=4540 GN=C2845_PM12G03530 PE=3 SV=1	PS00216/-/Sugar transport proteins signature 1.	biological_process:GO:0055085//transmembrane transport;cellular_component:GO:0016020//membrane;molecular_function:GO:0022857//transmembrane transporter activity;GO:0015144//carbohydrate transmembrane transporter activity;
AJ81AG04050.1	AT5G07070.1	LOC_Os01g60910.2	PUZ74169.1/2.62185e-68/hypothetical protein GQ55_1G043900 [Panicum hallii var. hallii] &gt;PUZ74170.1 hypothetical protein GQ55_1G043900 [Panicum hallii var. hallii] &gt;PUZ74171.1 hypothetical protein GQ55_1G043900 [Panicum hallii var. hallii]	Q6H7U5/7e-46/CIPKQ_ORYSJ CBL-interacting protein kinase 26 OS=Oryza sativa subsp. japonica OX=39947 GN=CIPK26 PE=2 SV=1	sita:101757993/8e-59/CBL-interacting protein kinase 26; K07198 5'-AMP-activated protein kinase, catalytic alpha subunit [EC:2.7.11.11]	At5g07070/2e-31/[T] KOG0583 Serine/threonine protein kinase	A0A2T7F277/2e-68/A0A2T7F277_9POAL Non-specific serine/threonine protein kinase OS=Panicum hallii var. hallii OX=1504633 GN=GQ55_1G043900 PE=3 SV=1	cd12195/1.15034E-24/CIPK_C	NA
AJ81AG04060.1	AT5G07070.1	LOC_Os02g06570.2	XP_025827503.1/2.14384e-118/CBL-interacting protein kinase 26-like [Panicum hallii] &gt;XP_025827509.1 CBL-interacting protein kinase 26-like [Panicum hallii] &gt;XP_025827514.1 CBL-interacting protein kinase 26-like [Panicum hallii] &gt;PAN04139.1 hypothetical protein PAHAL_1G044900 [Panicum hallii] &gt;PVH65641.1 hypothetical protein PAHAL_1G044900 [Panicum hallii] &gt;PVH65642.1 hypothetical p…	Q6H7U5/7e-113/CIPKQ_ORYSJ CBL-interacting protein kinase 26 OS=Oryza sativa subsp. japonica OX=39947 GN=CIPK26 PE=2 SV=1	sbi:8076093/6e-118/CBL-interacting protein kinase 26; K07198 5'-AMP-activated protein kinase, catalytic alpha subunit [EC:2.7.11.11]	At5g58380/2e-100/[T] KOG0583 Serine/threonine protein kinase	A0A2T7F277/2e-118/A0A2T7F277_9POAL Non-specific serine/threonine protein kinase OS=Panicum hallii var. hallii OX=1504633 GN=GQ55_1G043900 PE=3 SV=1	G3DSA:1.10.510.10:FF:000571/2.6E-44/Maternal embryonic leucine zipper kinase	biological_process:GO:0006468//protein phosphorylation;molecular_function:GO:0004672//protein kinase activity;GO:0005524//ATP binding;
AJ81AG04070.1	AT5G54650.2	LOC_Os02g06580.1	XP_025827473.1/0/formin-like protein 10 isoform X1 [Panicum hallii] &gt;PAN04135.1 hypothetical protein PAHAL_1G045000 [Panicum hallii] &gt;PAN04137.1 hypothetical protein PAHAL_1G045000 [Panicum hallii]	O23373/5e-138/FH3_ARATH Formin-like protein 3 OS=Arabidopsis thaliana OX=3702 GN=FH3 PE=2 SV=3	ini:109178291/1e-131/formin-like protein 5; K02184 formin 2	At3g25500/2e-105/[TZ] KOG1922 Rho GTPase effector BNI1 and related formins	A0A2S3GM16/0.0/A0A2S3GM16_9POAL Formin-like protein OS=Panicum hallii OX=206008 GN=PAHAL_1G045000 PE=3 SV=1	mobidb-lite/-/consensus disorder prediction	biological_process:GO:0030036//actin cytoskeleton organization;GO:0045010//actin nucleation;molecular_function:GO:0003779//actin binding;GO:0051015//actin filament binding;
AJ81AG04080.1	AT3G21810.1	LOC_Os02g06584.2	PUZ74173.1/0/hypothetical protein GQ55_1G044200 [Panicum hallii var. hallii]	Q6H7U2/0.0/C3H13_ORYSJ Zinc finger CCCH domain-containing protein 13 OS=Oryza sativa subsp. japonica OX=39947 GN=Os02g0161200 PE=2 SV=1	NA	NA	A0A2T7F266/0.0/A0A2T7F266_9POAL C3H1-type domain-containing protein OS=Panicum hallii var. hallii OX=1504633 GN=GQ55_1G044200 PE=4 SV=1	mobidb-lite/-/consensus disorder prediction	molecular_function:GO:0046872//metal ion binding;
AJ81AG04090.1	AT3G21810.1	LOC_Os02g06584.2	PUZ74175.1/0/hypothetical protein GQ55_1G044300 [Panicum hallii var. hallii]	Q6H7U2/2e-175/C3H13_ORYSJ Zinc finger CCCH domain-containing protein 13 OS=Oryza sativa subsp. japonica OX=39947 GN=Os02g0161200 PE=2 SV=1	NA	NA	A0A2T8KU00/0.0/A0A2T8KU00_9POAL C3H1-type domain-containing protein OS=Panicum hallii OX=206008 GN=PAHAL_1G045200 PE=4 SV=1	mobidb-lite/-/consensus disorder prediction	molecular_function:GO:0046872//metal ion binding;
AJ81AG04100.1	NA	LOC_Os08g16580.1	RLM78720.1/1.07802e-62/zinc finger CCCH domain-containing protein 13-like isoform X1 [Panicum miliaceum]	Q6JN47/6e-21/EIX1_SOLLC Receptor-like protein EIX1 OS=Solanum lycopersicum OX=4081 GN=EIX1 PE=2 SV=2	sly:543900/4e-20/Eix1; receptor-like protein EIX1 precursor; K13466 EIX receptor 1/2	At4g04220/3e-16/[R] KOG0619 FOG: Leucine rich repeat	A0A3L6QEA4/9e-63/A0A3L6QEA4_PANMI Zinc finger CCCH domain-containing protein 13-like isoform X1 OS=Panicum miliaceum OX=4540 GN=C2845_PM12G03570 PE=4 SV=1	PTHR48065/6.8E-35/OS10G0469600 PROTEIN	molecular_function:GO:0005515//protein binding;
AJ81AG04110.1	AT4G11290.1	LOC_Os02g06630.1	PUZ74177.1/0/hypothetical protein GQ55_1G044400 [Panicum hallii var. hallii]	Q9SUT2/4e-129/PER39_ARATH Peroxidase 39 OS=Arabidopsis thaliana OX=3702 GN=PER39 PE=1 SV=1	sita:101760583/0.0/peroxidase 39; K00430 peroxidase [EC:1.11.1.7]	At4g11290/2e-129/[R] TWOG0189 Peroxidase	A0A2T7F283/0.0/A0A2T7F283_9POAL Peroxidase OS=Panicum hallii var. hallii OX=1504633 GN=GQ55_1G044400 PE=3 SV=1	PS00436/-/Peroxidases active site signature.	biological_process:GO:0006979//response to oxidative stress;GO:0042744//hydrogen peroxide catabolic process;molecular_function:GO:0020037//heme binding;GO:0004601//peroxidase activity;
AJ81AG04120.1	AT4G05320.1	LOC_Os04g53620.1	VAI55730.1/4.0639e-152/unnamed protein product [Triticum turgidum subsp. durum]	Q1EC66/3e-152/UBQ3_ARATH Polyubiquitin 3 OS=Arabidopsis thaliana OX=3702 GN=UBQ3 PE=2 SV=1	tcc:18589750/2e-151/polyubiquitin 3; K08770 ubiquitin C	At5g03240/1e-152/[OR] KOG0001 Ubiquitin and ubiquitin-like proteins	A0A287QJL0/2e-151/A0A287QJL0_HORVV Uncharacterized protein OS=Hordeum vulgare subsp. vulgare OX=112509 PE=4 SV=1	G3DSA:3.10.20.90/7.1E-8/-	molecular_function:GO:0005515//protein binding;
AJ81AG04130.1	AT4G04900.1	LOC_Os02g06660.1	RLM79541.1/3.81363e-115/CRIB domain-containing protein RIC10-like [Panicum miliaceum]	Q9M0Y9/2e-18/RIC10_ARATH CRIB domain-containing protein RIC10 OS=Arabidopsis thaliana OX=3702 GN=RIC10 PE=2 SV=1	NA	NA	A0A3L6QFP3/3e-115/A0A3L6QFP3_PANMI CRIB domain-containing protein RIC10-like OS=Panicum miliaceum OX=4540 GN=C2845_PM12G03580 PE=4 SV=1	PTHR47846/4.9E-61/OS06G0681300 PROTEIN-RELATED	NA
AJ81AG04140.1	AT3G20570.1	LOC_Os02g06670.1	RLM78329.1/0/hypothetical protein C2845_PM12G03590 [Panicum miliaceum]	Q9T076/2e-32/ENL2_ARATH Early nodulin-like protein 2 OS=Arabidopsis thaliana OX=3702 GN=At4g27520 PE=1 SV=1	mesc:110631210/4e-06/vacuolar-sorting protein BRO1-like; K12200 programmed cell death 6-interacting protein	At3g20570/5e-44/[S] LSE0042 A Uncharacterized plastocyanin-like protein, probably non-copper-binding	A0A3L6QDB0/0.0/A0A3L6QDB0_PANMI Phytocyanin domain-containing protein OS=Panicum miliaceum OX=4540 GN=C2845_PM12G03590 PE=4 SV=1	SSF49503/5.48E-30/Cupredoxins	molecular_function:GO:0009055//electron transfer activity;
AJ81AG04150.1	AT3G20570.1	LOC_Os02g06670.1	RLM80879.1/7.11916e-145/early nodulin-like protein 1 [Panicum miliaceum]	Q9T076/2e-27/ENL2_ARATH Early nodulin-like protein 2 OS=Arabidopsis thaliana OX=3702 GN=At4g27520 PE=1 SV=1	ppp:112280981/1e-10/L-type lectin-domain containing receptor kinase VI.2-like isoform X1; K04733 interleukin-1 receptor-associated kinase 4 [EC:2.7.11.1]	At3g20570/9e-40/[S] LSE0042 A Uncharacterized plastocyanin-like protein, probably non-copper-binding	A0A3L6QKS8/6e-145/A0A3L6QKS8_PANMI Early nodulin-like protein 1 OS=Panicum miliaceum OX=4540 GN=C2845_PM12G03600 PE=4 SV=1	PF02298/2.8E-20/Plastocyanin-like domain	molecular_function:GO:0009055//electron transfer activity;
AJ81AG04160.1	AT3G11510.1	LOC_Os02g06700.2	XP_004951862.1/3.81539e-105/40S ribosomal protein S14-2 [Setaria italica] &gt;XP_025818122.1 40S ribosomal protein S14-2 [Panicum hallii] &gt;XP_034589470.1 40S ribosomal protein S14-2 [Setaria viridis] &gt;RLM80057.1 40S ribosomal protein S14-2 [Panicum miliaceum] &gt;PAN04155.1 hypothetical protein PAHAL_1G046200 [Panicum hallii] &gt;RCV05366.1 hypothetical protein SETIT_1G078300v2 [Setaria ita…	Q9CAX6/5e-94/RS142_ARATH 40S ribosomal protein S14-2 OS=Arabidopsis thaliana OX=3702 GN=RPS14B PE=1 SV=1	sita:101762478/4e-106/40S ribosomal protein S14-2; K02955 small subunit ribosomal protein S14e	At3g11510/2e-94/[J] KOG0407 40S ribosomal protein S14	A0A4U6W868/3e-105/A0A4U6W868_SETVI Uncharacterized protein OS=Setaria viridis OX=4556 GN=SEVIR_1G077000v2 PE=3 SV=1	MF_01310/20.885508/30S ribosomal protein S11 [rpsK].	biological_process:GO:0006412//translation;cellular_component:GO:0005840//ribosome;molecular_function:GO:0003735//structural constituent of ribosome;
AJ81AG04170.1	NA	NA	RLM78045.1/8.67585e-64/hypothetical protein C2845_PM12G03620 [Panicum miliaceum]	NA	NA	NA	A0A2T7F2A1/6e-51/A0A2T7F2A1_9POAL Uncharacterized protein OS=Panicum hallii var. hallii OX=1504633 GN=GQ55_1G045400 PE=4 SV=1	PTHR35101/6.1E-32/OS02G0162600 PROTEIN	NA
AJ81AG04180.1	AT1G58230.1	LOC_Os02g06720.1	PUZ74194.1/0/hypothetical protein GQ55_1G045900 [Panicum hallii var. hallii]	F4I9T0/0.0/BCHB_ARATH BEACH domain-containing protein B OS=Arabidopsis thaliana OX=3702 GN=BCHB PE=4 SV=1	nsy:104224986/0.0/BEACH domain-containing protein lvsC isoform X1; K23286 neurobeachin-like protein 1/2	At1g58240/0.0/[U] KOG1787 Kinase A-anchor protein Neurobeachin and related BEACH and WD40 repeat proteins	A0A2T7F293/0.0/A0A2T7F293_9POAL Uncharacterized protein OS=Panicum hallii var. hallii OX=1504633 GN=GQ55_1G045900 PE=4 SV=1	PS50294/10.970139/Trp-Asp (WD) repeats circular profile.	molecular_function:GO:0005515//protein binding;
AJ81AG04190.1	AT2G32460.1	LOC_Os06g46560.1	PUZ74195.1/0/hypothetical protein GQ55_1G046000 [Panicum hallii var. hallii]	O80883/1e-58/MB101_ARATH Transcription factor MYB101 OS=Arabidopsis thaliana OX=3702 GN=MYB101 PE=1 SV=1	ats:109757549/2e-86/LOC109757549; transcription factor MYB104-like; K09422 transcription factor MYB, plant	At2g32460/5e-59/[K] KOG0048 Transcription factor, Myb superfamily	A0A2T7F294/0.0/A0A2T7F294_9POAL Uncharacterized protein OS=Panicum hallii var. hallii OX=1504633 GN=GQ55_1G046000 PE=4 SV=1	mobidb-lite/-/consensus disorder prediction	molecular_function:GO:0003824//catalytic activity;
AJ81AG04200.1	AT1G05170.2	LOC_Os02g06840.1	RLM78776.1/0/putative beta-1,3-galactosyltransferase 2 [Panicum miliaceum]	A8MRC7/0.0/B3GT2_ARATH Probable beta-1,3-galactosyltransferase 2 OS=Arabidopsis thaliana OX=3702 GN=B3GALT2 PE=2 SV=1	sita:101763954/0.0/probable beta-1,3-galactosyltransferase 2 isoform X1; K20855 beta-1,3-galactosyltransferase 1/2/3/4/5/7/8 [EC:2.4.1.-]	At1g05170/0.0/[G] KOG2288 Galactosyltransferases	A0A3L6QHC6/0.0/A0A3L6QHC6_PANMI Hexosyltransferase OS=Panicum miliaceum OX=4540 GN=C2845_PM12G03680 PE=3 SV=1	PF13334/2.5E-31/Domain of unknown function (DUF4094)	biological_process:GO:0006486//protein glycosylation;cellular_component:GO:0016020//membrane;molecular_function:GO:0016758//hexosyltransferase activity;
AJ81AG04210.1	NA	LOC_Os02g06850.1	RLM79955.1/1.89431e-60/uncharacterized protein C2845_PM12G03690 [Panicum miliaceum]	NA	NA	NA	A0A3L6QJE7/2e-60/A0A3L6QJE7_PANMI Uncharacterized protein OS=Panicum miliaceum OX=4540 GN=C2845_PM12G03690 PE=4 SV=1	PTHR35495/3.7E-24/OS06G0679600 PROTEIN	NA
AJ81AG04220.1	AT5G56310.1	LOC_Os02g06880.1	XP_025807821.1/0/pentatricopeptide repeat-containing protein At5g56310-like isoform X1 [Panicum hallii] &gt;XP_025807831.1 pentatricopeptide repeat-containing protein At5g56310-like isoform X1 [Panicum hallii] &gt;XP_025807839.1 pentatricopeptide repeat-containing protein At5g56310-like isoform X1 [Panicum hallii] &gt;XP_025807847.1 pentatricopeptide repeat-containing protein At5g56310-like isofo…	Q9FMA1/6e-85/PP433_ARATH Pentatricopeptide repeat-containing protein At5g56310 OS=Arabidopsis thaliana OX=3702 GN=PCMP-E13 PE=2 SV=1	ini:109158657/3e-78/pentatricopeptide repeat-containing protein At3g62890-like; K03452 magnesium/proton exchanger	At5g56310/3e-85/[R] KOG4197 FOG: PPR repeat	A0A3L6RT54/0.0/A0A3L6RT54_PANMI Pentatricopeptide repeat-containing protein OS=Panicum miliaceum OX=4540 GN=C2845_PM11G15230 PE=4 SV=1	PF20431/1.6E-9/E motif	molecular_function:GO:0005515//protein binding;
AJ81AG04230.1	NA	NA	PUZ74199.1/2.21633e-83/hypothetical protein GQ55_1G046500 [Panicum hallii var. hallii]	NA	NA	NA	A0A2T7F2A7/2e-83/A0A2T7F2A7_9POAL Uncharacterized protein OS=Panicum hallii var. hallii OX=1504633 GN=GQ55_1G046500 PE=4 SV=1	NA	NA
AJ81AG04240.1	AT1G50670.1	LOC_Os02g06890.1	XP_025807916.1/1.19508e-155/ubiquitin thioesterase OTU1 [Panicum hallii] &gt;PAN04174.1 hypothetical protein PAHAL_1G047300 [Panicum hallii] &gt;PUZ74200.1 hypothetical protein GQ55_1G046600 [Panicum hallii var. hallii] &gt;RLM79912.1 ubiquitin thioesterase OTU1 [Panicum miliaceum]	Q9LPT6/6e-131/OTU2_ARATH OVARIAN TUMOR DOMAIN-containing deubiquitinating enzyme 2 OS=Arabidopsis thaliana OX=3702 GN=OTU2 PE=1 SV=1	sita:101765577/5e-153/ubiquitin thioesterase OTU1; K13719 ubiquitin thioesterase OTU1 [EC:3.1.2.-]	At1g50670/2e-131/[TO] KOG3288 OTU-like cysteine protease	A0A2S3GLW9/1e-155/A0A2S3GLW9_9POAL Ubiquitin thioesterase OTU1 OS=Panicum hallii OX=206008 GN=PAHAL_1G047300 PE=4 SV=1	PF02338/2.7E-7/OTU-like cysteine protease	NA
AJ81AG04250.1	AT1G30330.2	LOC_Os02g06910.1	RLM78733.1/0/auxin response factor 6-like isoform X1 [Panicum miliaceum]	Q6H6V4/0.0/ARFF_ORYSJ Auxin response factor 6 OS=Oryza sativa subsp. japonica OX=39947 GN=ARF6 PE=1 SV=1	nau:109241662/0.0/auxin response factor 5; K14486 auxin response factor	At5g37020/0.0/[TK] LSE0284 A Auxin response transcription factor	A0A3L6QDF3/0.0/A0A3L6QDF3_PANMI Auxin response factor OS=Panicum miliaceum OX=4540 GN=C2845_PM12G03720 PE=3 SV=1	PF02362/3.4E-22/B3 DNA binding domain	biological_process:GO:0006355//regulation of transcription, DNA-templated;GO:0009725//response to hormone;cellular_component:GO:0005634//nucleus;molecular_function:GO:0005515//protein binding;GO:0003677//DNA binding;
AJ81AG04260.2	AT1G16670.1	LOC_Os02g06930.1	XP_025811326.1/0/cold-responsive protein kinase 1-like isoform X1 [Panicum hallii] &gt;XP_025811335.1 cold-responsive protein kinase 1-like isoform X1 [Panicum hallii] &gt;XP_025811341.1 cold-responsive protein kinase 1-like isoform X1 [Panicum hallii] &gt;XP_025811347.1 cold-responsive protein kinase 1-like isoform X1 [Panicum hallii] &gt;PAN04177.1 hypothetical protein PAHAL_1G047500 [Panicum h…	Q93YN1/1e-152/CRPK1_ARATH Cold-responsive protein kinase 1 OS=Arabidopsis thaliana OX=3702 GN=CRPK1 PE=1 SV=1	qsu:111992179/4e-159/cold-responsive protein kinase 1-like; K04733 interleukin-1 receptor-associated kinase 4 [EC:2.7.11.1]	At1g16670/6e-129/[T] KOG1187 Serine/threonine protein kinase	A0A2T8KU02/0.0/A0A2T8KU02_9POAL Protein kinase domain-containing protein OS=Panicum hallii OX=206008 GN=PAHAL_1G047500 PE=3 SV=1	PS50011/35.636772/Protein kinase domain profile.	biological_process:GO:0006468//protein phosphorylation;molecular_function:GO:0004672//protein kinase activity;GO:0005524//ATP binding;
AJ81AG04270.1	NA	NA	NA	NA	NA	NA	NA	NA	NA
AJ81AG04280.1	AT1G56020.1	LOC_Os02g06960.1	RLM80753.1/0/zinc finger CCCH domain-containing protein 18-like [Panicum miliaceum]	NA	NA	NA	A0A3L6QJC6/0.0/A0A3L6QJC6_PANMI Zinc finger CCCH domain-containing protein 18-like OS=Panicum miliaceum OX=4540 GN=C2845_PM12G03730 PE=4 SV=1	mobidb-lite/-/consensus disorder prediction	NA
AJ81AG04290.1	NA	LOC_Os02g06970.1	PUZ74206.1/6.61741e-70/hypothetical protein GQ55_1G047000 [Panicum hallii var. hallii]	NA	NA	NA	A0A2T7F2A0/6e-70/A0A2T7F2A0_9POAL Uncharacterized protein OS=Panicum hallii var. hallii OX=1504633 GN=GQ55_1G047000 PE=4 SV=1	NA	NA
AJ81AG04300.1	NA	NA	PUZ74208.1/4.74362e-27/hypothetical protein GQ55_1G047200 [Panicum hallii var. hallii]	NA	NA	NA	A0A4U6WIH9/4e-10/A0A4U6WIH9_SETVI Uncharacterized protein OS=Setaria viridis OX=4556 GN=SEVIR_1G074700v2 PE=4 SV=1	NA	NA
AJ81AG04310.1	AT3G23290.2	LOC_Os06g46030.1	RLM78243.1/0/hypothetical protein C2845_PM12G03750 [Panicum miliaceum]	Q0E3M2/2e-84/G1L1_ORYSJ Protein G1-like1 OS=Oryza sativa subsp. japonica OX=39947 GN=G1L1 PE=1 SV=1	sbi:110435403/2e-64/mitogen-activated protein kinase kinase 5-like; K13413 mitogen-activated protein kinase kinase 4/5 [EC:2.7.12.2]	At1g07090/1e-78/[S] LSE0408 A Uncharacterized protein	A0A3L6QC03/0.0/A0A3L6QC03_PANMI ALOG domain-containing protein OS=Panicum miliaceum OX=4540 GN=C2845_PM12G03750 PE=3 SV=1	mobidb-lite/-/consensus disorder prediction	NA
AJ81AG04320.1	AT2G25710.2	LOC_Os02g07040.2	RLM80256.1/0/biotin--protein ligase 2-like [Panicum miliaceum]	Q9SL92/2e-134/HCS1_ARATH Biotin--protein ligase 1, chloroplastic OS=Arabidopsis thaliana OX=3702 GN=HCS1 PE=1 SV=2	sita:101769375/0.0/biotin--protein ligase 2; K01942 biotin---protein ligase [EC:6.3.4.9 6.3.4.10 6.3.4.11 6.3.4.15]	At2g25710/1e-125/[H] KOG1536 Biotin holocarboxylase synthetase/biotin-protein ligase	A0A3L6QLF7/0.0/A0A3L6QLF7_PANMI Biotin--protein ligase 2-like OS=Panicum miliaceum OX=4540 GN=C2845_PM12G03760 PE=3 SV=1	PS51733/24.792566/Biotinyl protein ligase (BPL) and lipoyl protein ligase (LPL) catalytic domain profile.	molecular_function:GO:0004077//biotin-[acetyl-CoA-carboxylase] ligase activity;
AJ81AG04330.1	AT1G79230.3	LOC_Os02g07044.1	XP_025824518.1/0/thiosulfate/3-mercaptopyruvate sulfurtransferase 1, mitochondrial-like isoform X1 [Panicum hallii] &gt;XP_025824526.1 thiosulfate/3-mercaptopyruvate sulfurtransferase 1, mitochondrial-like isoform X1 [Panicum hallii] &gt;PUZ74215.1 hypothetical protein GQ55_1G047500 [Panicum hallii var. hallii] &gt;PAN04188.1 hypothetical protein PAHAL_1G048300 [Panicum hallii] &gt;PAN04189.1 hyp…	O64530/3e-155/STR1_ARATH Thiosulfate/3-mercaptopyruvate sulfurtransferase 1, mitochondrial OS=Arabidopsis thaliana OX=3702 GN=STR1 PE=1 SV=1	sita:101768696/0.0/thiosulfate/3-mercaptopyruvate sulfurtransferase 1, mitochondrial; K01011 thiosulfate/3-mercaptopyruvate sulfurtransferase [EC:2.8.1.1 2.8.1.2]	At1g79230/1e-155/[V] KOG1529 Mercaptopyruvate sulfurtransferase/thiosulfate sulfurtransferase	A0A2T7F2B0/0.0/A0A2T7F2B0_9POAL Sulfurtransferase OS=Panicum hallii var. hallii OX=1504633 GN=GQ55_1G047500 PE=4 SV=1	G3DSA:3.40.250.10:FF:000019/5.9E-83/Sulfurtransferase	molecular_function:GO:0004792//thiosulfate sulfurtransferase activity;GO:0016783//sulfurtransferase activity;
AJ81AG04340.1	AT4G20770.1	LOC_Os02g07050.1	XP_025824508.1/0/pentatricopeptide repeat-containing protein At4g20770 [Panicum hallii]	Q9SVH0/0.0/PP329_ARATH Pentatricopeptide repeat-containing protein At4g20770 OS=Arabidopsis thaliana OX=3702 GN=PCMP-E35 PE=3 SV=2	nnu:104601551/9e-122/pentatricopeptide repeat-containing protein DOT4, chloroplastic-like; K17710 pentatricopeptide repeat domain-containing protein 1	At4g20770/0.0/[R] KOG4197 FOG: PPR repeat	A0A3L6RRL6/0.0/A0A3L6RRL6_PANMI Pentatricopeptide repeat-containing protein OS=Panicum miliaceum OX=4540 GN=C2845_PM11G15320 PE=4 SV=1	PS51375/11.32308/Pentatricopeptide (PPR) repeat profile.	molecular_function:GO:0005515//protein binding;
AJ81AG04350.1	AT5G39150.1	LOC_Os02g29000.1	PAN04193.1/4.15763e-152/hypothetical protein PAHAL_1G048500 [Panicum hallii]	Q9FIC6/2e-78/GL117_ARATH Germin-like protein subfamily 1 member 17 OS=Arabidopsis thaliana OX=3702 GN=At5g39150 PE=2 SV=1	vvi:109124153/1e-07/thioredoxin reductase 1-like; K00384 thioredoxin reductase (NADPH) [EC:1.8.1.9]	At5g39150/8e-79/[V] LSE0346 A Germin/oxalate oxidase	A0A2S3GLK5/4e-141/A0A2S3GLK5_9POAL Germin-like protein OS=Panicum hallii OX=206008 GN=PAHAL_1G048500 PE=3 SV=1	PR00325/1.6E-24/Germin signature	molecular_function:GO:0030145//manganese ion binding;
AJ81AG04360.1	AT5G62700.1	LOC_Os02g07060.1	XP_025817889.1/0/tubulin beta chain [Panicum hallii] &gt;PAN04194.1 hypothetical protein PAHAL_1G048600 [Panicum hallii] &gt;PUZ74220.1 hypothetical protein GQ55_1G047800 [Panicum hallii var. hallii]	Q9ZPP0/0.0/TBB1_ELEIN Tubulin beta-1 chain OS=Eleusine indica OX=29674 GN=TUBB1 PE=2 SV=1	sita:101767882/0.0/tubulin beta chain; K07375 tubulin beta	At5g62700/0.0/[Z] KOG1375 Beta tubulin	A0A2S3GLY4/0.0/A0A2S3GLY4_9POAL Tubulin beta chain OS=Panicum hallii OX=206008 GN=PAHAL_1G048600 PE=3 SV=1	SM00864/8.5E-70/Tubulin_4	biological_process:GO:0007017//microtubule-based process;cellular_component:GO:0005874//microtubule;molecular_function:GO:0005200//structural constituent of cytoskeleton;GO:0003924//GTPase activity;GO:0005525//GTP binding;
AJ81AG04370.4	AT3G54230.2	LOC_Os02g07070.1	XP_025803069.1/0/SUPPRESSOR OF ABI3-5 isoform X1 [Panicum hallii] &gt;PAN04198.1 hypothetical protein PAHAL_1G048800 [Panicum hallii]	F4JCU0/0.0/SUA_ARATH SUPPRESSOR OF ABI3-5 OS=Arabidopsis thaliana OX=3702 GN=SUA PE=1 SV=2	sita:101766396/0.0/SUPPRESSOR OF ABI3-5 isoform X1; K13094 RNA-binding protein 5/10	At3g54230/8e-166/[R] KOG0154 RNA-binding protein RBM5 and related proteins, contain G-patch and RRM domains	A0A2S3GLY2/0.0/A0A2S3GLY2_9POAL Uncharacterized protein OS=Panicum hallii OX=206008 GN=PAHAL_1G048800 PE=4 SV=1	mobidb-lite/-/consensus disorder prediction	molecular_function:GO:0003676//nucleic acid binding;GO:0003723//RNA binding;
AJ81AG04380.1	AT1G56150.1	LOC_Os02g07110.1	RLM78304.1/3.8569e-72/uncharacterized protein C2845_PM12G03820 [Panicum miliaceum]	Q9SGU2/3e-27/SAU71_ARATH Auxin-responsive protein SAUR71 OS=Arabidopsis thaliana OX=3702 GN=SAUR71 PE=2 SV=1	zma:103654889/1e-46/auxin-responsive protein SAUR71; K14488 SAUR family protein	At1g56150/1e-27/[RT] LSE0432 A Auxin responsive protein	A0A3L6QCB3/3e-72/A0A3L6QCB3_PANMI Uncharacterized protein OS=Panicum miliaceum OX=4540 GN=C2845_PM12G03820 PE=3 SV=1	PF02519/5.9E-22/Auxin responsive protein	biological_process:GO:0009733//response to auxin;
AJ81AG04390.1	AT2G02560.2	LOC_Os02g07120.1	RLM79499.1/0/cullin-associated NEDD8-dissociated protein 1 [Panicum miliaceum]	Q8L5Y6/0.0/CAND1_ARATH Cullin-associated NEDD8-dissociated protein 1 OS=Arabidopsis thaliana OX=3702 GN=CAND1 PE=1 SV=1	sita:101765297/0.0/cullin-associated NEDD8-dissociated protein 1; K17263 cullin-associated NEDD8-dissociated protein 1	At2g02560/0.0/[R] KOG1824 TATA-binding protein-interacting protein	A0A3L6QH17/0.0/A0A3L6QH17_PANMI Cullin-associated NEDD8-dissociated protein 1 OS=Panicum miliaceum OX=4540 GN=C2845_PM12G03830 PE=3 SV=1	mobidb-lite/-/consensus disorder prediction	biological_process:GO:0010265//SCF complex assembly;
AJ81AG04400.1	AT1G21840.1	LOC_Os02g07150.1	PUZ74235.1/2.7682e-167/hypothetical protein GQ55_1G048300 [Panicum hallii var. hallii] &gt;PUZ74236.1 hypothetical protein GQ55_1G048300 [Panicum hallii var. hallii] &gt;PUZ74241.1 hypothetical protein GQ55_1G048300 [Panicum hallii var. hallii] &gt;PUZ74242.1 hypothetical protein GQ55_1G048300 [Panicum hallii var. hallii]	Q0E3L5/6e-145/UREF_ORYSJ Urease accessory protein F OS=Oryza sativa subsp. japonica OX=39947 GN=UREF PE=2 SV=2	sita:101764910/3e-161/urease accessory protein F; K03188 urease accessory protein	NA	A0A2T7F2D4/2e-167/A0A2T7F2D4_9POAL Uncharacterized protein OS=Panicum hallii var. hallii OX=1504633 GN=GQ55_1G048300 PE=4 SV=1	PF01730/3.1E-20/UreF	biological_process:GO:0006807//nitrogen compound metabolic process;molecular_function:GO:0016151//nickel cation binding;
AJ81AG04410.1	NA	LOC_Os04g54759.1	RLM80322.1/7.18106e-179/hypothetical protein C2845_PM12G03850 [Panicum miliaceum]	NA	NA	NA	A0A3L6QKK5/6e-179/A0A3L6QKK5_PANMI Uncharacterized protein OS=Panicum miliaceum OX=4540 GN=C2845_PM12G03850 PE=4 SV=1	PTHR33065/2.1E-55/OS07G0486400 PROTEIN	NA
AJ81AG04420.1	AT1G06570.1	LOC_Os02g07160.1	RLM80806.1/0/4-hydroxyphenylpyruvate dioxygenase-like [Panicum miliaceum]	O48604/0.0/HPPD_HORVU 4-hydroxyphenylpyruvate dioxygenase OS=Hordeum vulgare OX=4513 PE=2 SV=1	sita:101764497/0.0/4-hydroxyphenylpyruvate dioxygenase; K00457 4-hydroxyphenylpyruvate dioxygenase [EC:1.13.11.27]	At1g06570/0.0/[E] KOG0638 4-hydroxyphenylpyruvate dioxygenase	A0A3L6QMX4/0.0/A0A3L6QMX4_PANMI 4-hydroxyphenylpyruvate dioxygenase OS=Panicum miliaceum OX=4540 GN=C2845_PM12G03880 PE=3 SV=1	PIRSF009283/1.8E-101/4HPP_dioxygenase	biological_process:GO:0009072//aromatic amino acid family metabolic process;molecular_function:GO:0016701//oxidoreductase activity, acting on single donors with incorporation of molecular oxygen;GO:0003868//4-hydroxyphenylpyruvate dioxygenase activity;
AJ81AG04430.1	AT1G06660.1	LOC_Os02g07180.1	RLM78795.1/0/protein JASON-like isoform X2 [Panicum miliaceum]	F4IDQ5/2e-17/JASON_ARATH Protein JASON OS=Arabidopsis thaliana OX=3702 GN=JASON PE=2 SV=1	han:110897364/2e-12/protein JASON-like isoform X1; K23573 dentin sialophosphoprotein	NA	A0A3L6QGC8/0.0/A0A3L6QGC8_PANMI Protein JASON-like isoform X2 OS=Panicum miliaceum OX=4540 GN=C2845_PM12G03890 PE=4 SV=1	mobidb-lite/-/consensus disorder prediction	biological_process:GO:0007142//male meiosis II;
AJ81AG04440.1	AT3G06880.1	LOC_Os02g07190.1	RLM80144.1/0/hypothetical protein C2845_PM12G03900 [Panicum miliaceum]	C6L7U1/2e-57/LIN1_LOTJA Putative E3 ubiquitin-protein ligase LIN-1 OS=Lotus japonicus OX=34305 GN=CERBERUS PE=2 SV=2	NA	NA	A0A3L6QHQ2/0.0/A0A3L6QHQ2_PANMI Uncharacterized protein OS=Panicum miliaceum OX=4540 GN=C2845_PM12G03900 PE=4 SV=1	SSF48371/4.56E-10/ARM repeat	NA
AJ81AG04450.1	AT3G05320.1	LOC_Os02g07200.2	RLM78972.1/0/uncharacterized protein C2845_PM12G03910 [Panicum miliaceum]	Q9MA87/1e-171/OFT23_ARATH O-fucosyltransferase 23 OS=Arabidopsis thaliana OX=3702 GN=OFUT23 PE=2 SV=1	NA	At3g05320/6e-172/[S] LSE0400 A Predicted auxin-independent growth regulator	A0A3L6QGW5/0.0/A0A3L6QGW5_PANMI O-fucosyltransferase family protein OS=Panicum miliaceum OX=4540 GN=C2845_PM12G03910 PE=3 SV=1	PTHR37220/2.8E-241/O-FUCOSYLTRANSFERASE 23	NA
AJ81AG04460.1	AT3G22260.1	LOC_Os02g07210.3	RLM79319.1/1.45563e-171/hypothetical protein C2845_PM12G03920 [Panicum miliaceum]	Q0V869/4e-102/OTU11_ARATH OVARIAN TUMOR DOMAIN-containing deubiquitinating enzyme 11 OS=Arabidopsis thaliana OX=3702 GN=OTU11 PE=2 SV=1	ota:OT_ostta03g04650/5e-49/Ovarian tumour, otubain; K12655 OTU domain-containing protein 5 [EC:3.4.19.12]	At3g02070/2e-93/[TO] KOG2605 OTU (ovarian tumor)-like cysteine protease	A0A3L6QGJ4/1e-171/A0A3L6QGJ4_PANMI OTU domain-containing protein OS=Panicum miliaceum OX=4540 GN=C2845_PM12G03920 PE=4 SV=1	SSF54001/6.87E-32/Cysteine proteinases	NA
AJ81AG04470.1	AT4G19830.1	LOC_Os02g07220.1	RLM78128.1/2.36399e-148/peptidylprolyl isomerase, FKBP-type family protein [Panicum miliaceum]	O81864/1e-88/FK171_ARATH Peptidyl-prolyl cis-trans isomerase FKBP17-1, chloroplastic OS=Arabidopsis thaliana OX=3702 GN=FKBP17-1 PE=2 SV=1	ccav:112519241/5e-14/peptidyl-prolyl cis-trans isomerase FKBP62-like; K09571 FK506-binding protein 4/5 [EC:5.2.1.8]	At4g19830/4e-89/[O] KOG0552 FKBP-type peptidyl-prolyl cis-trans isomerase	A0A3L6QBP0/2e-148/A0A3L6QBP0_PANMI Peptidylprolyl isomerase OS=Panicum miliaceum OX=4540 GN=C2845_PM12G03930 PE=4 SV=1	G3DSA:3.10.50.40/7.7E-34/-	molecular_function:GO:0003755//peptidyl-prolyl cis-trans isomerase activity;
AJ81AG04480.1	AT5G08280.1	LOC_Os02g07230.1	XP_025816649.1/0/porphobilinogen deaminase, chloroplastic [Panicum hallii] &gt;PAN04228.1 hypothetical protein PAHAL_1G050200 [Panicum hallii] &gt;PUZ74254.1 hypothetical protein GQ55_1G049600 [Panicum hallii var. hallii]	Q6H6D2/0.0/HEM3_ORYSJ Porphobilinogen deaminase, chloroplastic OS=Oryza sativa subsp. japonica OX=39947 GN=HEMC PE=2 SV=1	sita:101760178/0.0/porphobilinogen deaminase, chloroplastic; K01749 hydroxymethylbilane synthase [EC:2.5.1.61]	At5g08280/2e-175/[H] KOG2892 Porphobilinogen deaminase	A0A2S3GLH7/0.0/A0A2S3GLH7_9POAL Hydroxymethylbilane synthase OS=Panicum hallii OX=206008 GN=PAHAL_1G050200 PE=3 SV=1	G3DSA:3.30.160.40/2.9E-23/-	biological_process:GO:0018160//peptidyl-pyrromethane cofactor linkage;GO:0033014//tetrapyrrole biosynthetic process;molecular_function:GO:0004418//hydroxymethylbilane synthase activity;
AJ81AG04490.1	AT2G39440.1	LOC_Os02g07240.1	RLM80504.1/8.82693e-121/hypothetical protein C2845_PM12G03950 [Panicum miliaceum]	Q9CQ18/1e-11/RNH2C_MOUSE Ribonuclease H2 subunit C OS=Mus musculus OX=10090 GN=Rnaseh2c PE=1 SV=1	sita:101759764/7e-92/ribonuclease H2 subunit C; K10745 ribonuclease H2 subunit C	Hs14149885/3e-12/[S] TWOG0642 Uncharacterized conserved protein	A0A3L6QIU6/8e-121/A0A3L6QIU6_PANMI Uncharacterized protein OS=Panicum miliaceum OX=4540 GN=C2845_PM12G03950 PE=4 SV=1	cd09271/9.39575E-39/RNase_H2-C	biological_process:GO:0006401//RNA catabolic process;cellular_component:GO:0032299//ribonuclease H2 complex;
AJ81AG04500.1	NA	NA	RLM80868.1/1.23108e-76/uncharacterized protein C2845_PM12G03960 [Panicum miliaceum]	NA	NA	NA	A0A3L6QJQ5/1e-76/A0A3L6QJQ5_PANMI Uncharacterized protein OS=Panicum miliaceum OX=4540 GN=C2845_PM12G03960 PE=4 SV=1	mobidb-lite/-/consensus disorder prediction	NA
AJ81AG04510.1	AT1G56180.1	LOC_Os02g07250.1	XP_025795761.1/0/uncharacterized protein LOC112875959 [Panicum hallii] &gt;PAN04232.1 hypothetical protein PAHAL_1G050600 [Panicum hallii]	NA	NA	NA	A0A2S3GLN4/0.0/A0A2S3GLN4_9POAL Uncharacterized protein OS=Panicum hallii OX=206008 GN=PAHAL_1G050600 PE=4 SV=1	SSF140990/2.62E-14/FtsH protease domain-like	biological_process:GO:0006508//proteolysis;molecular_function:GO:0004176//ATP-dependent peptidase activity;GO:0005524//ATP binding;GO:0004222//metalloendopeptidase activity;
AJ81AG04520.1	NA	NA	PUZ74259.1/5.96176e-20/hypothetical protein GQ55_1G050000 [Panicum hallii var. hallii]	NA	NA	NA	A0A2T7F2G5/5e-20/A0A2T7F2G5_9POAL Uncharacterized protein OS=Panicum hallii var. hallii OX=1504633 GN=GQ55_1G050000 PE=4 SV=1	mobidb-lite/-/consensus disorder prediction	NA
AJ81AG04530.1	NA	LOC_Os02g12480.3	PUZ74259.1/1.88049e-60/hypothetical protein GQ55_1G050000 [Panicum hallii var. hallii]	NA	NA	NA	A0A2T7F2G5/2e-60/A0A2T7F2G5_9POAL Uncharacterized protein OS=Panicum hallii var. hallii OX=1504633 GN=GQ55_1G050000 PE=4 SV=1	PF20100/3.1E-8/Family of unknown function (DUF6490)	NA
AJ81AG04540.1	AT1G23290.1	LOC_Os07g42170.1	RLM80035.1/1.46822e-102/hypothetical protein C2845_PM12G03980 [Panicum miliaceum]	Q9LR33/7e-83/R27A2_ARATH 60S ribosomal protein L27a-2 OS=Arabidopsis thaliana OX=3702 GN=RPL27AB PE=2 SV=1	sita:101758959/3e-98/60S ribosomal protein L27a-2; K02900 large subunit ribosomal protein L27Ae	At1g23290/3e-83/[J] KOG1742 60s ribosomal protein L15/L27	A0A3L6QJL8/1e-102/A0A3L6QJL8_PANMI Ribosomal_L18e/L15P domain-containing protein OS=Panicum miliaceum OX=4540 GN=C2845_PM12G03980 PE=3 SV=1	PTHR11721/7.3E-71/60S RIBOSOMAL PROTEIN L27A	biological_process:GO:0006412//translation;cellular_component:GO:0005840//ribosome;GO:0015934//large ribosomal subunit;molecular_function:GO:0003735//structural constituent of ribosome;
AJ81AG04550.1	AT1G79550.2	LOC_Os02g07260.1	XP_025798748.1/0/phosphoglycerate kinase, cytosolic [Panicum hallii] &gt;PAN04235.1 hypothetical protein PAHAL_1G050900 [Panicum hallii] &gt;PUZ74261.1 hypothetical protein GQ55_1G050200 [Panicum hallii var. hallii] &gt;RLM78850.1 phosphoglycerate kinase, cytosolic [Panicum miliaceum]	P12783/0.0/PGKY_WHEAT Phosphoglycerate kinase, cytosolic OS=Triticum aestivum OX=4565 PE=2 SV=1	sita:101759360/0.0/phosphoglycerate kinase, cytosolic; K00927 phosphoglycerate kinase [EC:2.7.2.3]	At1g79550/0.0/[G] KOG1367 3-phosphoglycerate kinase	A0A2S3GLR3/0.0/A0A2S3GLR3_9POAL Phosphoglycerate kinase OS=Panicum hallii OX=206008 GN=PAHAL_1G050900 PE=3 SV=1	PR00477/7.2E-99/Phosphoglycerate kinase family signature	biological_process:GO:0006096//glycolytic process;molecular_function:GO:0004618//phosphoglycerate kinase activity;
AJ81AG04560.1	AT1G31190.1	LOC_Os02g07350.1	XP_025806097.1/0/pentatricopeptide repeat-containing protein At2g35130 [Panicum hallii]	O82178/0.0/PP186_ARATH Pentatricopeptide repeat-containing protein At2g35130 OS=Arabidopsis thaliana OX=3702 GN=At2g35130 PE=3 SV=1	zma:100384405/0.0/PCO088312; uncharacterized protein LOC100384405; K01092 myo-inositol-1(or 4)-monophosphatase [EC:3.1.3.25]	At2g35130/0.0/[R] KOG4197 FOG: PPR repeat	A0A3L6RSX7/0.0/A0A3L6RSX7_PANMI Pentatricopeptide repeat-containing protein OS=Panicum miliaceum OX=4540 GN=C2845_PM11G15520 PE=3 SV=1	PS51375/11.465577/Pentatricopeptide (PPR) repeat profile.	biological_process:GO:0046854//phosphatidylinositol phosphate biosynthetic process;GO:0046855//inositol phosphate dephosphorylation;molecular_function:GO:0005515//protein binding;GO:0008934//inositol monophosphate 1-phosphatase activity;
AJ81AG04570.1	NA	LOC_Os06g48790.1	RLM78555.1/7.83088e-163/hypothetical protein C2845_PM12G04010 [Panicum miliaceum]	NA	NA	NA	A0A3L6QFN8/2e-112/A0A3L6QFN8_PANMI Uncharacterized protein OS=Panicum miliaceum OX=4540 GN=C2845_PM12G04010 PE=4 SV=1	PF12274/3.1E-8/Protein of unknown function (DUF3615)	NA
AJ81AG04580.1	NA	LOC_Os03g49070.1	OEL23395.1/0/hypothetical protein BAE44_0015585 [Dichanthelium oligosanthes]	NA	NA	NA	A0A1E5VEB7/0.0/A0A1E5VEB7_9POAL Uncharacterized protein OS=Dichanthelium oligosanthes OX=888268 GN=BAE44_0015585 PE=4 SV=1	PTHR33120/1.6E-125/EXPRESSED PROTEIN-RELATED	NA
AJ81AG04590.1	AT2G35120.1	LOC_Os02g07410.1	XP_025797286.1/3.62433e-134/uncharacterized protein LOC112877256 [Panicum hallii]	O82179/2e-82/GCSH2_ARATH Glycine cleavage system H protein 2, mitochondrial OS=Arabidopsis thaliana OX=3702 GN=GDH2 PE=2 SV=1	sita:101756656/6e-112/glycine cleavage system H protein 2, mitochondrial; K02437 glycine cleavage system H protein	At2g35120/1e-82/[E] KOG3373 Glycine cleavage system H protein (lipoate-binding)	A0A2S3GLR1/2e-129/A0A2S3GLR1_9POAL Lipoyl-binding domain-containing protein OS=Panicum hallii OX=206008 GN=PAHAL_1G051200 PE=3 SV=1	TIGR00527/4.5E-51/gcvH: glycine cleavage system H protein	biological_process:GO:0019464//glycine decarboxylation via glycine cleavage system;cellular_component:GO:0005960//glycine cleavage complex;
AJ81AG04600.1	AT5G23260.2	LOC_Os02g07430.1	RLM80100.1/0/MADS-box protein ZMM17 [Panicum miliaceum]	Q8VWM8/1e-157/M17_MAIZE MADS-box protein ZMM17 OS=Zea mays OX=4577 GN=M17 PE=2 SV=1	zma:542013/8e-157/zmm17; MADS-box protein ZMM17; K09260 MADS-box transcription enhancer factor 2A	At1g26310/2e-44/[K] KOG0014 MADS box transcription factor	A0A3L6QI29/0.0/A0A3L6QI29_PANMI MADS-box protein ZMM17 OS=Panicum miliaceum OX=4540 GN=C2845_PM12G04050 PE=4 SV=1	SSF55455/5.89E-32/SRF-like	biological_process:GO:0045944//positive regulation of transcription by RNA polymerase II;GO:0006355//regulation of transcription, DNA-templated;cellular_component:GO:0005634//nucleus;molecular_function:GO:0003677//DNA binding;GO:0000977//RNA polymerase II transcription regulatory region sequence-specific DNA binding;GO:0003700//DNA-binding transcription factor activity;GO:0046983//protein dimeriz…
AJ81AG04610.2	AT1G56170.2	LOC_Os02g07450.2	RLN09486.1/0/hypothetical protein C2845_PM11G15610 [Panicum miliaceum]	Q655V5/3e-122/NFYC4_ORYSJ Nuclear transcription factor Y subunit C-4 OS=Oryza sativa subsp. japonica OX=39947 GN=NFYC4 PE=1 SV=1	zma:100273685/9e-132/nuclear transcription factor Y subunit C-2; K08066 nuclear transcription factor Y, gamma	At1g56170/2e-74/[K] KOG1657 CCAAT-binding factor, subunit C (HAP5)	A0A2S3GLP4/0.0/A0A2S3GLP4_9POAL CBFD_NFYB_HMF domain-containing protein OS=Panicum hallii OX=206008 GN=PAHAL_1G051600 PE=4 SV=1	mobidb-lite/-/consensus disorder prediction	molecular_function:GO:0003677//DNA binding;GO:0046982//protein heterodimerization activity;
AJ81AG04620.1	AT4G19980.1	LOC_Os06g45610.1	PUZ74272.1/1.41199e-81/hypothetical protein GQ55_1G051200 [Panicum hallii var. hallii]	NA	NA	NA	A0A2T7F2G4/1e-81/A0A2T7F2G4_9POAL Uncharacterized protein OS=Panicum hallii var. hallii OX=1504633 GN=GQ55_1G051200 PE=4 SV=1	PTHR33168/3.1E-13/STRESS INDUCED PROTEIN-RELATED	NA
AJ81AG04630.2	AT1G16290.1	LOC_Os02g07480.1	PUZ74273.1/0/hypothetical protein GQ55_1G051300 [Panicum hallii var. hallii]	NA	NA	NA	A0A2T7F2G2/0.0/A0A2T7F2G2_9POAL Uncharacterized protein OS=Panicum hallii var. hallii OX=1504633 GN=GQ55_1G051300 PE=4 SV=1	PTHR37179/7.4E-212/TRANSGLYCOSYLASE	NA
AJ81AG04640.1	AT1G79530.1	LOC_Os02g07490.1	XP_025825619.1/0/glyceraldehyde-3-phosphate dehydrogenase GAPCP1, chloroplastic-like [Panicum hallii] &gt;PAN04250.1 hypothetical protein PAHAL_1G051900 [Panicum hallii]	Q9SAJ6/0.0/G3PP1_ARATH Glyceraldehyde-3-phosphate dehydrogenase GAPCP1, chloroplastic OS=Arabidopsis thaliana OX=3702 GN=GAPCP1 PE=1 SV=1	zma:100282981/0.0/pco070235b; uncharacterized protein LOC100282981; K00134 glyceraldehyde 3-phosphate dehydrogenase [EC:1.2.1.12]	At1g79530/0.0/[G] KOG0657 Glyceraldehyde 3-phosphate dehydrogenase	A0A2S3GLK8/0.0/A0A2S3GLK8_9POAL Glyceraldehyde-3-phosphate dehydrogenase OS=Panicum hallii OX=206008 GN=PAHAL_1G051900 PE=3 SV=1	PF02800/5.0E-70/Glyceraldehyde 3-phosphate dehydrogenase, C-terminal domain	biological_process:GO:0006006//glucose metabolic process;molecular_function:GO:0050661//NADP binding;GO:0016620//oxidoreductase activity, acting on the aldehyde or oxo group of donors, NAD or NADP as acceptor;GO:0051287//NAD binding;
AJ81AG04650.1	NA	NA	RLM78732.1/3.37065e-47/hypothetical protein C2845_PM12G04110 [Panicum miliaceum]	NA	NA	NA	A0A3L6QG82/3e-47/A0A3L6QG82_PANMI Uncharacterized protein OS=Panicum miliaceum OX=4540 GN=C2845_PM12G04110 PE=4 SV=1	NA	NA
AJ81AG04660.1	NA	NA	PUZ74277.1/5.43193e-44/hypothetical protein GQ55_1G051700 [Panicum hallii var. hallii]	NA	NA	NA	A0A2T7F2I7/5e-44/A0A2T7F2I7_9POAL Uncharacterized protein OS=Panicum hallii var. hallii OX=1504633 GN=GQ55_1G051700 PE=4 SV=1	NA	NA
AJ81AG04670.1	NA	LOC_Os02g07550.1	PUZ74278.1/1.62475e-69/hypothetical protein GQ55_1G051800 [Panicum hallii var. hallii]	Q8H6Q0/4e-08/DEF2_PETHY Floral defensin-like protein 2 OS=Petunia hybrida OX=4102 GN=D2 PE=1 SV=1	NA	NA	A0A2T7F2I1/5e-61/A0A2T7F2I1_9POAL Uncharacterized protein OS=Panicum hallii var. hallii OX=1504633 GN=GQ55_1G051800 PE=4 SV=1	cd00107/0.00682577/Knot1	biological_process:GO:0006952//defense response;
AJ81AG04680.1	NA	NA	PAN04254.1/2.58947e-67/hypothetical protein PAHAL_1G052300 [Panicum hallii] &gt;PUZ74279.1 hypothetical protein GQ55_1G051900 [Panicum hallii var. hallii]	NA	NA	NA	A0A2S3GM89/2e-67/A0A2S3GM89_9POAL Uncharacterized protein OS=Panicum hallii OX=206008 GN=PAHAL_1G052300 PE=4 SV=1	G3DSA:3.30.30.10/1.1E-5/-	NA
AJ81AG04690.1	NA	LOC_Os02g07624.1	RLM79565.1/2.47879e-35/hypothetical protein C2845_PM12G04130 [Panicum miliaceum]	O65740/1e-09/DEF2_CAPAN Defensin J1-2 OS=Capsicum annuum OX=4072 PE=1 SV=1	NA	NA	A0A3L6QIA4/2e-35/A0A3L6QIA4_PANMI Uncharacterized protein OS=Panicum miliaceum OX=4540 GN=C2845_PM12G04130 PE=4 SV=1	PF00304/8.6E-9/Gamma-thionin family	biological_process:GO:0006952//defense response;
AJ81AG04700.1	AT5G63660.1	LOC_Os02g07624.1	RLM79195.1/1.03645e-73/hypothetical protein C2845_PM12G04140 [Panicum miliaceum]	O65740/3e-10/DEF2_CAPAN Defensin J1-2 OS=Capsicum annuum OX=4072 PE=1 SV=1	NA	NA	A0A3L6QHB4/9e-74/A0A3L6QHB4_PANMI Uncharacterized protein OS=Panicum miliaceum OX=4540 GN=C2845_PM12G04140 PE=4 SV=1	PTHR33147/3.6E-10/DEFENSIN-LIKE PROTEIN 1	NA
AJ81AG04710.1	AT5G44790.1	LOC_Os02g07630.1	XP_025814387.1/0/cation-transporting ATPase HMA5-like [Panicum hallii] &gt;PAN04257.1 hypothetical protein PAHAL_1G052600 [Panicum hallii]	A0A0P0X004/0.0/HMA9_ORYSJ Cation-transporting ATPase HMA5 OS=Oryza sativa subsp. japonica OX=39947 GN=HMA9 PE=2 SV=1	sbi:8077184/0.0/copper-transporting ATPase RAN1; K17686 P-type Cu+ transporter [EC:7.2.2.8]	At5g44790/0.0/[P] KOG0207 Cation transport ATPase	A0A2S3GLK0/0.0/A0A2S3GLK0_9POAL Uncharacterized protein OS=Panicum hallii OX=206008 GN=PAHAL_1G052600 PE=3 SV=1	TIGR00003/1.6E-10/TIGR00003: copper ion binding protein	biological_process:GO:0006812//cation transport;cellular_component:GO:0016020//membrane;molecular_function:GO:0005507//copper ion binding;GO:0000166//nucleotide binding;GO:0016887//ATP hydrolysis activity;GO:0046872//metal ion binding;GO:0019829//ATPase-coupled cation transmembrane transporter activity;GO:0005524//ATP binding;
AJ81AG04720.1	AT1G31040.1	LOC_Os06g45540.1	XP_025792782.1/0/uncharacterized protein LOC112873899 [Panicum hallii] &gt;PAN04259.1 hypothetical protein PAHAL_1G052800 [Panicum hallii]	Q1G3Q4/8e-67/RITF1_ARATH Protein RGF1 INDUCIBLE TRANSCRIPTION FACTOR 1 OS=Arabidopsis thaliana OX=3702 GN=RITF1 PE=1 SV=1	NA	At3g60670/1e-59/[R] LSE0429 A B-Box Zn-finger protein	A0A2S3GLJ6/0.0/A0A2S3GLJ6_9POAL B box-type domain-containing protein OS=Panicum hallii OX=206008 GN=PAHAL_1G052800 PE=4 SV=1	mobidb-lite/-/consensus disorder prediction	molecular_function:GO:0008270//zinc ion binding;
AJ81AG04730.1	AT2G35035.1	LOC_Os02g07670.1	XP_025815520.1/0/urease accessory protein D isoform X1 [Panicum hallii] &gt;PAN04260.1 hypothetical protein PAHAL_1G052900 [Panicum hallii]	E0ZS45/8e-178/URED_ORYSI Urease accessory protein D OS=Oryza sativa subsp. indica OX=39946 GN=URED PE=2 SV=1	vvi:100250903/3e-137/urease accessory protein D; K03190 urease accessory protein	NA	A0A2S3GM26/0.0/A0A2S3GM26_9POAL Uncharacterized protein OS=Panicum hallii OX=206008 GN=PAHAL_1G052900 PE=3 SV=1	PTHR33643/2.6E-122/UREASE ACCESSORY PROTEIN D	biological_process:GO:0006807//nitrogen compound metabolic process;molecular_function:GO:0016151//nickel cation binding;
AJ81AG04740.1	AT1G48120.1	LOC_Os04g22370.1	XP_025798144.1/8.81147e-72/protein MAIN-LIKE 1-like [Panicum hallii]	Q9LNG5/2e-21/PPP7L_ARATH Serine/threonine-protein phosphatase 7 long form homolog OS=Arabidopsis thaliana OX=3702 GN=MAIL3 PE=2 SV=1	ats:109783187/2e-22/uncharacterized protein LOC109783187; K11816 indole-3-pyruvate monooxygenase [EC:1.14.13.168]	At2g25010/3e-20/[R] LSE0149 A Predicted mutator-like transposase	A0A5J9UP73/1e-47/A0A5J9UP73_9POAL PMD domain-containing protein (Fragment) OS=Eragrostis curvula OX=38414 GN=EJB05_27860 PE=4 SV=1	PTHR46033/9.4E-21/PROTEIN MAIN-LIKE 2	NA
AJ81AG04750.1	AT4G15110.1	LOC_Os02g07680.1	PUZ74288.1/0/hypothetical protein GQ55_1G052600 [Panicum hallii var. hallii]	O48921/0.0/C97B2_SOYBN Cytochrome P450 97B2, chloroplastic OS=Glycine max OX=3847 GN=CYP97B2 PE=2 SV=1	obr:102720684/1e-110/protein LUTEIN DEFICIENT 5, chloroplastic; K15747 beta-ring hydroxylase [EC:1.14.-.-]	At4g15110/0.0/[QI] KOG0157 Cytochrome P450 CYP4/CYP19/CYP26 subfamilies	A0A2T7F2I9/0.0/A0A2T7F2I9_9POAL Uncharacterized protein OS=Panicum hallii var. hallii OX=1504633 GN=GQ55_1G052600 PE=3 SV=1	PTHR24291/4.1E-63/CYTOCHROME P450 FAMILY 4	molecular_function:GO:0020037//heme binding;GO:0004497//monooxygenase activity;GO:0016705//oxidoreductase activity, acting on paired donors, with incorporation or reduction of molecular oxygen;GO:0005506//iron ion binding;
AJ81AG04760.1	AT4G15120.1	LOC_Os02g07690.1	RLM79795.1/7.0247e-162/VQ motif-containing protein 22-like [Panicum miliaceum]	Q9LIE6/2e-08/VQ22_ARATH VQ motif-containing protein 22 OS=Arabidopsis thaliana OX=3702 GN=VQ22 PE=2 SV=1	NA	NA	A0A3L6QIY4/6e-162/A0A3L6QIY4_PANMI VQ motif-containing protein 22-like OS=Panicum miliaceum OX=4540 GN=C2845_PM12G04210 PE=4 SV=1	mobidb-lite/-/consensus disorder prediction	NA
AJ81AG04770.1	AT2G32260.1	LOC_Os02g07720.2	PUZ74291.1/0/hypothetical protein GQ55_1G052800 [Panicum hallii var. hallii]	Q9ZV56/1e-150/CCT1_ARATH Choline-phosphate cytidylyltransferase 1 OS=Arabidopsis thaliana OX=3702 GN=CCT1 PE=1 SV=1	sita:101785003/0.0/choline-phosphate cytidylyltransferase 1; K00968 choline-phosphate cytidylyltransferase [EC:2.7.7.15]	At2g32260/4e-151/[I] KOG2804 Phosphorylcholine transferase/cholinephosphate cytidylyltransferase	A0A2T7F2H5/0.0/A0A2T7F2H5_9POAL CTP_transf_like domain-containing protein OS=Panicum hallii var. hallii OX=1504633 GN=GQ55_1G052800 PE=3 SV=1	G3DSA:3.40.50.620/5.0E-87/HUPs	biological_process:GO:0009058//biosynthetic process;molecular_function:GO:0003824//catalytic activity;
AJ81AG04780.1	AT5G44730.2	LOC_Os02g07730.1	XP_025826997.1/1.72454e-64/haloacid dehalogenase-like hydrolase domain-containing protein 3 [Panicum hallii] &gt;PAN04266.1 hypothetical protein PAHAL_1G053400 [Panicum hallii] &gt;PAN04267.1 hypothetical protein PAHAL_1G053400 [Panicum hallii] &gt;PVH65692.1 hypothetical protein PAHAL_1G053400 [Panicum hallii]	NA	NA	At5g44730/1e-42/[R] KOG3085 Predicted hydrolase (HAD superfamily)	A0A2S3GLL8/1e-64/A0A2S3GLL8_9POAL Uncharacterized protein OS=Panicum hallii OX=206008 GN=PAHAL_1G053400 PE=4 SV=1	PTHR47105/2.5E-37/OS02G0173600 PROTEIN	NA
AJ81AG04790.1	AT1G54310.2	LOC_Os02g07740.1	PUZ74294.1/1.35911e-119/hypothetical protein GQ55_1G053000 [Panicum hallii var. hallii] &gt;PVH65693.1 hypothetical protein PAHAL_1G053500 [Panicum hallii]	NA	NA	NA	A0A2T8KU16/1e-119/A0A2T8KU16_9POAL Methyltrans_SAM domain-containing protein OS=Panicum hallii OX=206008 GN=PAHAL_1G053500 PE=4 SV=1	cd11572/4.66609E-27/RlmI_M_like	NA
AJ81AG04800.1	AT1G54320.1	LOC_Os02g07750.1	RLM79437.1/0/ALA-interacting subunit 3 [Panicum miliaceum]	Q9SLK2/1e-172/ALIS3_ARATH ALA-interacting subunit 3 OS=Arabidopsis thaliana OX=3702 GN=ALIS3 PE=1 SV=1	NA	At1g54320/4e-173/[DKT] KOG2952 Cell cycle control protein	A0A3L6QHL7/0.0/A0A3L6QHL7_PANMI ALA-interacting subunit OS=Panicum miliaceum OX=4540 GN=C2845_PM12G04240 PE=3 SV=1	mobidb-lite/-/consensus disorder prediction	cellular_component:GO:0016020//membrane;
AJ81AG04810.1	AT1G79440.1	LOC_Os02g07760.1	XP_025791798.1/0/succinate-semialdehyde dehydrogenase, mitochondrial [Panicum hallii] &gt;PAN04270.1 hypothetical protein PAHAL_1G053700 [Panicum hallii]	B9F3B6/0.0/SSDH_ORYSJ Succinate-semialdehyde dehydrogenase, mitochondrial OS=Oryza sativa subsp. japonica OX=39947 GN=ALDH5F1 PE=3 SV=1	sita:101782853/0.0/succinate-semialdehyde dehydrogenase, mitochondrial; K17761 succinate-semialdehyde dehydrogenase, mitochondrial [EC:1.2.1.24]	At1g79440/0.0/[C] KOG2451 Aldehyde dehydrogenase	A0A2S3GLT0/0.0/A0A2S3GLT0_9POAL Succinate-semialdehyde dehydrogenase OS=Panicum hallii OX=206008 GN=PAHAL_1G053700 PE=3 SV=1	G3DSA:3.40.605.10:FF:000026/9.0E-11/Aldehyde dehydrogenase, putative	biological_process:GO:0006081//cellular aldehyde metabolic process;GO:0009450//gamma-aminobutyric acid catabolic process;molecular_function:GO:0016491//oxidoreductase activity;GO:0009013//succinate-semialdehyde dehydrogenase [NAD(P)+] activity;GO:0016620//oxidoreductase activity, acting on the aldehyde or oxo group of donors, NAD or NADP as acceptor;
AJ81AG04820.1	AT1G79430.2	LOC_Os02g07770.1	XP_025799290.1/0/myb family transcription factor APL [Panicum hallii] &gt;PAN04272.1 hypothetical protein PAHAL_1G053900 [Panicum hallii] &gt;PUZ74297.1 hypothetical protein GQ55_1G053400 [Panicum hallii var. hallii]	E5L8F7/2e-130/IPN2_LOTJA Myb family transcription factor IPN2 OS=Lotus japonicus OX=34305 GN=IPN2 PE=1 SV=1	cqi:110698319/3e-14/two-component response regulator ARR12-like; K14491 two-component response regulator ARR-B family	At1g79430/6e-105/[RK] LSE0452 A MYB transcription factor	A0A2S3GLK6/0.0/A0A2S3GLK6_9POAL HTH myb-type domain-containing protein OS=Panicum hallii OX=206008 GN=PAHAL_1G053900 PE=4 SV=1	PF00249/1.5E-6/Myb-like DNA-binding domain	molecular_function:GO:0003700//DNA-binding transcription factor activity;GO:0003677//DNA binding;
AJ81AG04830.1	AT1G27360.4	LOC_Os06g45310.1	RLM79081.1/0/squamosa promoter-binding-like protein 4 [Panicum miliaceum]	Q653Z5/6e-100/SPL11_ORYSJ Squamosa promoter-binding-like protein 11 OS=Oryza sativa subsp. japonica OX=39947 GN=SPL11 PE=2 SV=1	mdm:103413440/7e-20/uncharacterized protein LOC103413440 isoform X1; K13415 protein brassinosteroid insensitive 1 [EC:2.7.10.1 2.7.11.1]	NA	A0A3L6QEF9/0.0/A0A3L6QEF9_PANMI Squamosa promoter-binding-like protein 4 OS=Panicum miliaceum OX=4540 GN=C2845_PM12G04270 PE=4 SV=1	PF03110/7.0E-30/SBP domain	cellular_component:GO:0005634//nucleus;molecular_function:GO:0003677//DNA binding;
AJ81AG04840.1	AT2G24360.1	LOC_Os02g07790.1	RLM77900.1/0/serine/threonine-protein kinase HT1 [Panicum miliaceum]	Q9ZQ31/0.0/STY13_ARATH Serine/threonine-protein kinase STY13 OS=Arabidopsis thaliana OX=3702 GN=STY13 PE=1 SV=2	ghi:107936964/1e-86/serine/threonine-protein kinase STY46-like; K17535 serine/threonine-protein kinase TNNI3K [EC:2.7.11.1]	At4g31170/0.0/[T] KOG0192 Tyrosine kinase specific for activated (GTP-bound) p21cdc42Hs	A0A3L6QC25/0.0/A0A3L6QC25_PANMI Serine/threonine-protein kinase HT1 OS=Panicum miliaceum OX=4540 GN=C2845_PM12G04280 PE=4 SV=1	PS00108/-/Serine/Threonine protein kinases active-site signature.	biological_process:GO:0006468//protein phosphorylation;molecular_function:GO:0005524//ATP binding;GO:0004672//protein kinase activity;
AJ81AG04850.1	AT4G31270.1	LOC_Os02g07800.1	XP_025826309.1/0/trihelix transcription factor ASR3 isoform X1 [Panicum hallii] &gt;PAN04276.1 hypothetical protein PAHAL_1G054200 [Panicum hallii]	Q8VZ20/1e-08/ASR3_ARATH Trihelix transcription factor ASR3 OS=Arabidopsis thaliana OX=3702 GN=ASR3 PE=1 SV=1	NA	NA	A0A2S3GM47/0.0/A0A2S3GM47_9POAL Myb-like domain-containing protein OS=Panicum hallii OX=206008 GN=PAHAL_1G054200 PE=4 SV=1	PS50090/6.585638/Myb-like domain profile.	NA
AJ81AG04860.1	AT1G50610.1	LOC_Os02g07810.1	RLM78642.1/0/hypothetical protein C2845_PM12G04300 [Panicum miliaceum]	C0LGR9/3e-168/Y4312_ARATH Probable LRR receptor-like serine/threonine-protein kinase At4g31250 OS=Arabidopsis thaliana OX=3702 GN=At4g31250 PE=1 SV=1	cam:101512156/5e-167/pollen receptor-like kinase 2; K04733 interleukin-1 receptor-associated kinase 4 [EC:2.7.11.1]	At4g31250_1/2e-167/[T] LSE0002 A Receptor protein kinase containing LRR repeats	A0A3L6QFZ1/0.0/A0A3L6QFZ1_PANMI Protein kinase domain-containing protein OS=Panicum miliaceum OX=4540 GN=C2845_PM12G04300 PE=4 SV=1	PTHR48007/7.0E-177/LEUCINE-RICH REPEAT RECEPTOR-LIKE PROTEIN KINASE PXC1	biological_process:GO:0006468//protein phosphorylation;molecular_function:GO:0004672//protein kinase activity;GO:0005515//protein binding;GO:0005524//ATP binding;
AJ81AG04870.1	AT4G25880.2	LOC_Os12g38590.1	RLM79957.1/0/uncharacterized protein C2845_PM12G04310 [Panicum miliaceum]	Q9ZW02/8e-92/PUM3_ARATH Pumilio homolog 3 OS=Arabidopsis thaliana OX=3702 GN=APUM3 PE=1 SV=1	sbi:8060722/3e-161/pumilio homolog 1; K17943 pumilio RNA-binding family	At2g29140/3e-92/[J] KOG1488 Translational repressor Pumilio/PUF3 and related RNA-binding proteins (Puf superfamily)	A0A3L6QJ39/0.0/A0A3L6QJ39_PANMI PUM-HD domain-containing protein OS=Panicum miliaceum OX=4540 GN=C2845_PM12G04310 PE=4 SV=1	cd07920/4.16855E-122/Pumilio	molecular_function:GO:0003723//RNA binding;
AJ81AG04880.1	AT1G74940.1	LOC_Os02g07820.1	PUZ74304.1/5.2722e-154/hypothetical protein GQ55_1G054000 [Panicum hallii var. hallii]	Q8GRN0/2e-24/FLZ13_ARATH FCS-Like Zinc finger 13 OS=Arabidopsis thaliana OX=3702 GN=FLZ13 PE=1 SV=1	NA	At1g74940/8e-25/[S] LSE0472 A Uncharacterized protein	A0A2T7F2L5/5e-154/A0A2T7F2L5_9POAL FLZ-type domain-containing protein OS=Panicum hallii var. hallii OX=1504633 GN=GQ55_1G054000 PE=3 SV=1	PS51795/23.154257/Zinc finger FLZ-type profile.	NA
AJ81AG04890.1	AT4G10310.1	LOC_Os02g07830.1	XP_025817660.1/0/probable cation transporter HKT6 [Panicum hallii] &gt;PVH65696.1 hypothetical protein PAHAL_1G054900 [Panicum hallii]	Q6H501/0.0/HKT6_ORYSJ Probable cation transporter HKT6 OS=Oryza sativa subsp. japonica OX=39947 GN=HKT6 PE=2 SV=2	NA	At4g10310/5e-81/[P] KOG1341 Na+/K+ transporter	A0A2T8KU47/0.0/A0A2T8KU47_9POAL Uncharacterized protein OS=Panicum hallii OX=206008 GN=PAHAL_1G054900 PE=3 SV=1	PTHR31064/1.9E-127/POTASSIUM TRANSPORT PROTEIN DDB_G0292412-RELATED	biological_process:GO:0006812//cation transport;GO:0055085//transmembrane transport;molecular_function:GO:0008324//cation transmembrane transporter activity;
AJ81AG04900.1	AT5G24800.1	LOC_Os02g07840.1	RLM80422.1/0/basic leucine zipper 9-like isoform X1 [Panicum miliaceum]	Q6H500/4e-141/RSBZ4_ORYSJ bZIP transcription factor RISBZ4 OS=Oryza sativa subsp. japonica OX=39947 GN=RISBZ4 PE=2 SV=2	tcc:18598227/4e-11/protein ABSCISIC ACID-INSENSITIVE 5; K14432 ABA responsive element binding factor	At5g24800/1e-46/[KR] LSE0037 A R2R3-type MYB transcription factors/VIP1, involved in Agrobacterium VirE2 nuclear import and infectivity	A0A3L6QKU8/0.0/A0A3L6QKU8_PANMI Basic leucine zipper 9-like isoform X1 OS=Panicum miliaceum OX=4540 GN=C2845_PM12G04340 PE=4 SV=1	PS50217/11.18531/Basic-leucine zipper (bZIP) domain profile.	biological_process:GO:0006355//regulation of transcription, DNA-templated;molecular_function:GO:0003700//DNA-binding transcription factor activity;
AJ81AG04910.1	AT4G30130.1	LOC_Os02g07850.1	RLM78406.1/0/hypothetical protein C2845_PM12G04350 [Panicum miliaceum]	A0A178VBJ0/4e-24/APSR1_ARATH Protein ALTERED PHOSPHATE STARVATION RESPONSE 1 OS=Arabidopsis thaliana OX=3702 GN=APSR1 PE=2 SV=1	lang:109332961/4e-10/26S proteasome non-ATPase regulatory subunit 4 homolog; K03029 26S proteasome regulatory subunit N10	At2g19090/5e-70/[S] LSE0370 A Predicted bZip-like transcription factor	A0A3L6QGB0/0.0/A0A3L6QGB0_PANMI Uncharacterized protein OS=Panicum miliaceum OX=4540 GN=C2845_PM12G04350 PE=4 SV=1	mobidb-lite/-/consensus disorder prediction	NA
AJ81AG04920.1	AT1G78900.2	LOC_Os06g45120.1	RLM79606.1/0/V-type proton ATPase catalytic subunit A [Panicum miliaceum]	P31405/0.0/VATA_GOSHI V-type proton ATPase catalytic subunit A OS=Gossypium hirsutum OX=3635 GN=CVA69.24 PE=2 SV=1	sita:101778282/0.0/V-type proton ATPase catalytic subunit A; K02145 V-type H+-transporting ATPase subunit A [EC:7.1.2.2]	At1g78900/0.0/[C] KOG1352 Vacuolar H+-ATPase V1 sector, subunit A	A0A3L6QJL9/0.0/A0A3L6QJL9_PANMI V-ATPase 69 kDa subunit OS=Panicum miliaceum OX=4540 GN=C2845_PM12G04360 PE=3 SV=1	cd01134/0.0/V_A-ATPase_A	biological_process:GO:0046034//ATP metabolic process;GO:1902600//proton transmembrane transport;cellular_component:GO:0033180//proton-transporting V-type ATPase, V1 domain;molecular_function:GO:0046961//proton-transporting ATPase activity, rotational mechanism;GO:0005524//ATP binding;
AJ81AG04930.1	AT4G31350.2	LOC_Os02g07880.1	RLM80790.1/0/uncharacterized protein C2845_PM12G04370 [Panicum miliaceum]	Q65XS5/4e-55/BC10_ORYSJ Glycosyltransferase BC10 OS=Oryza sativa subsp. japonica OX=39947 GN=BC10 PE=1 SV=1	aof:109838687/2e-16/uncharacterized protein LOC109838687; K07466 replication factor A1	At4g25870/3e-158/[S] LSE0353 A Uncharacterized protein	A0A3L6QJZ4/0.0/A0A3L6QJZ4_PANMI Uncharacterized protein OS=Panicum miliaceum OX=4540 GN=C2845_PM12G04370 PE=4 SV=1	PF02485/1.3E-80/Core-2/I-Branching enzyme	cellular_component:GO:0016020//membrane;molecular_function:GO:0016757//glycosyltransferase activity;
AJ81AG04940.1	AT5G57200.1	LOC_Os02g07900.1	RLM78579.1/0/putative clathrin assembly protein [Panicum miliaceum]	Q9LVD8/2e-178/CAP7_ARATH Putative clathrin assembly protein At5g57200 OS=Arabidopsis thaliana OX=3702 GN=At5g57200 PE=3 SV=1	lja:Lj4g3v1881980.2/3e-148/Lj4g3v1881980.2; -; K20043 clathrin coat assembly protein AP180	At5g57200/7e-179/[TU] KOG0251 Clathrin assembly protein AP180 and related proteins, contain ENTH domain	A0A2S3GM56/0.0/A0A2S3GM56_9POAL ENTH domain-containing protein OS=Panicum hallii OX=206008 GN=PAHAL_1G055400 PE=4 SV=1	SSF89009/5.49E-29/GAT-like domain	biological_process:GO:0072583//clathrin-dependent endocytosis;GO:0048268//clathrin coat assembly;cellular_component:GO:0030136//clathrin-coated vesicle;molecular_function:GO:0005543//phospholipid binding;GO:0030276//clathrin binding;GO:0005545//1-phosphatidylinositol binding;
AJ81AG04950.1	AT4G30010.1	LOC_Os02g07910.1	RLM80061.1/4.50216e-63/uncharacterized protein C2845_PM12G04390 [Panicum miliaceum]	NA	NA	NA	A0A3L6QH90/4e-63/A0A3L6QH90_PANMI Uncharacterized protein OS=Panicum miliaceum OX=4540 GN=C2845_PM12G04390 PE=4 SV=1	PTHR36059/8.7E-37/OS02G0175800 PROTEIN	NA
AJ81AG04960.1	AT2G19270.1	LOC_Os02g07920.1	RLM78217.1/0/proline-rich protein PRCC [Panicum miliaceum]	NA	sita:101775562/0.0/proline-rich protein PRCC; K13105 proline-rich protein PRCC	At2g19270/1e-41/[D] KOG3903 Mitotic checkpoint protein PRCC	A0A3L6QE50/0.0/A0A3L6QE50_PANMI Proline-rich protein PRCC OS=Panicum miliaceum OX=4540 GN=C2845_PM12G04400 PE=4 SV=1	mobidb-lite/-/consensus disorder prediction	NA
AJ81AG04970.1	AT3G21890.1	LOC_Os02g07930.1	RLM80727.1/7.9264e-142/B-box zinc finger family protein [Panicum miliaceum]	Q9LJB7/2e-16/BBX32_ARATH B-box zinc finger protein 32 OS=Arabidopsis thaliana OX=3702 GN=BBX32 PE=1 SV=1	ath:AT5G15840/6e-07/CO; B-box type zinc finger protein with CCT domain-containing protein; K12135 zinc finger protein CONSTANS	At3g21150/9e-17/[R] LSE0152 A Flowering-time protein CONSTANS and related B-box Zn-finger family proteins	A0A3L6QL78/7e-142/A0A3L6QL78_PANMI B-box zinc finger family protein OS=Panicum miliaceum OX=4540 GN=C2845_PM12G04410 PE=4 SV=1	cd19821/1.59169E-13/Bbox1_BBX-like	molecular_function:GO:0008270//zinc ion binding;
AJ81AG04980.1	AT4G03390.1	LOC_Os02g07960.3	PUZ74318.1/0/hypothetical protein GQ55_1G055100 [Panicum hallii var. hallii]	Q06BH3/0.0/SRF1_ARATH Protein STRUBBELIG-RECEPTOR FAMILY 1 OS=Arabidopsis thaliana OX=3702 GN=SRF1 PE=1 SV=2	cmos:111452877/2e-150/protein STRUBBELIG-RECEPTOR FAMILY 7-like isoform X1; K04733 interleukin-1 receptor-associated kinase 4 [EC:2.7.11.1]	At4g03390/0.0/[T] LSE0002 A Receptor protein kinase containing LRR repeats	A0A2S3GLM8/0.0/A0A2S3GLM8_9POAL Protein kinase domain-containing protein OS=Panicum hallii OX=206008 GN=PAHAL_1G055800 PE=4 SV=1	mobidb-lite/-/consensus disorder prediction	biological_process:GO:0006468//protein phosphorylation;molecular_function:GO:0005515//protein binding;GO:0004672//protein kinase activity;GO:0005524//ATP binding;
AJ81AG04990.1	NA	NA	NA	NA	NA	NA	NA	NA	NA
AJ81AG05000.1	NA	LOC_Os04g40030.1	PVH35450.1/7.76155e-14/hypothetical protein PAHAL_7G189000 [Panicum hallii] &gt;PVH35451.1 hypothetical protein PAHAL_7G189000 [Panicum hallii]	NA	NA	NA	A0A2T8ICP4/7e-14/A0A2T8ICP4_9POAL Uncharacterized protein OS=Panicum hallii OX=206008 GN=PAHAL_7G189000 PE=4 SV=1	mobidb-lite/-/consensus disorder prediction	NA
AJ81AG05010.1	AT4G29850.1	LOC_Os02g07980.1	XP_025813409.1/4.44896e-66/transmembrane protein 230-like [Panicum hallii] &gt;PAN04298.1 hypothetical protein PAHAL_1G056100 [Panicum hallii] &gt;PUZ74321.1 hypothetical protein GQ55_1G055400 [Panicum hallii var. hallii]	Q5E975/2e-14/TM230_BOVIN Transmembrane protein 230 OS=Bos taurus OX=9913 GN=TMEM230 PE=2 SV=1	NA	At4g29850/6e-48/[S] KOG4753 Predicted membrane protein	A0A2S3GM54/4e-66/A0A2S3GM54_9POAL Transmembrane protein 230 OS=Panicum hallii OX=206008 GN=PAHAL_1G056100 PE=3 SV=1	PTHR15664/4.1E-34/C20ORF30 PROTEIN	NA
AJ81AG05020.1	NA	LOC_Os02g08000.1	PAN04299.1/9.69584e-83/hypothetical protein PAHAL_1G056200 [Panicum hallii] &gt;PUZ74322.1 hypothetical protein GQ55_1G055500 [Panicum hallii var. hallii]	NA	NA	NA	A0A2S3GLT4/8e-83/A0A2S3GLT4_9POAL Uncharacterized protein OS=Panicum hallii OX=206008 GN=PAHAL_1G056200 PE=4 SV=1	PTHR35162/2.1E-14/OS08G0516600 PROTEIN	NA
AJ81AG05030.1	AT5G57110.2	LOC_Os04g51610.1	RLM78946.1/0/calcium-transporting ATPase 8, plasma membrane-type-like [Panicum miliaceum]	Q7X8B5/0.0/ACA5_ORYSJ Calcium-transporting ATPase 5, plasma membrane-type OS=Oryza sativa subsp. japonica OX=39947 GN=ACA5 PE=1 SV=2	sita:101773685/0.0/calcium-transporting ATPase 5, plasma membrane-type; K01537 P-type Ca2+ transporter type 2C [EC:7.2.2.10]	At5g57110/0.0/[P] KOG0204 Calcium transporting ATPase	A0A3L6QHV9/0.0/A0A3L6QHV9_PANMI Calcium-transporting ATPase OS=Panicum miliaceum OX=4540 GN=C2845_PM12G04430 PE=3 SV=1	G3DSA:2.70.150.10:FF:000006/3.1E-56/Calcium-transporting ATPase	biological_process:GO:0070588//calcium ion transmembrane transport;cellular_component:GO:0016020//membrane;molecular_function:GO:0005516//calmodulin binding;GO:0016887//ATP hydrolysis activity;GO:0005524//ATP binding;GO:0000166//nucleotide binding;GO:0005388//P-type calcium transporter activity;
AJ81AG05040.1	NA	NA	PWZ17258.1/2.31826e-12/hypothetical protein Zm00014a_029105 [Zea mays]	NA	NA	NA	A0A3L6E9L2/2e-12/A0A3L6E9L2_MAIZE Uncharacterized protein OS=Zea mays OX=4577 GN=Zm00014a_029105 PE=4 SV=1	mobidb-lite/-/consensus disorder prediction	NA
AJ81AG05050.1	AT2G47420.1	LOC_Os10g10434.1	XP_025804625.1/0/ribosomal RNA small subunit methyltransferase-like [Panicum hallii] &gt;PAN04304.1 hypothetical protein PAHAL_1G056600 [Panicum hallii]	O22268/7e-161/DIM1A_ARATH Ribosomal RNA small subunit methyltransferase OS=Arabidopsis thaliana OX=3702 GN=DIM1A PE=1 SV=1	zma:100284053/0.0/pco116085; uncharacterized protein LOC100284053; K14191 18S rRNA (adenine1779-N6/adenine1780-N6)-dimethyltransferase [EC:2.1.1.183]	At2g47420/3e-161/[A] KOG0820 Ribosomal RNA adenine dimethylase	A0A2T7F2N3/0.0/A0A2T7F2N3_9POAL rRNA adenine N(6)-methyltransferase OS=Panicum hallii var. hallii OX=1504633 GN=GQ55_1G055900 PE=3 SV=1	G3DSA:3.40.50.150/9.5E-69/Vaccinia Virus protein VP39	biological_process:GO:0000154//rRNA modification;GO:0006364//rRNA processing;molecular_function:GO:0008649//rRNA methyltransferase activity;GO:0000179//rRNA (adenine-N6,N6-)-dimethyltransferase activity;
AJ81AG05060.1	NA	NA	NA	NA	NA	NA	NA	NA	NA
AJ81AG05070.1	AT3G10730.1	LOC_Os05g18770.1	RLM78557.1/0/protein SAD1/UNC-84 domain protein 2-like [Panicum miliaceum]	Q9SG79/4e-97/SUN2_ARATH SUN domain-containing protein 2 OS=Arabidopsis thaliana OX=3702 GN=SUN2 PE=1 SV=1	sita:101772181/0.0/SUN domain-containing protein 2; K19347 SUN domain-containing protein 1/2	At3g10730/2e-97/[D] KOG2687 Spindle pole body protein, contains UNC-84 domain	A0A3L6QF50/0.0/A0A3L6QF50_PANMI Protein SAD1/UNC-84 domain protein 2-like OS=Panicum miliaceum OX=4540 GN=C2845_PM12G04440 PE=4 SV=1	Coil/-/Coil	NA
AJ81AG05080.1	AT5G57330.1	LOC_Os02g08030.1	RLM77855.1/0/putative glucose-6-phosphate 1-epimerase [Panicum miliaceum]	Q03161/4e-30/YMY9_YEAST Glucose-6-phosphate 1-epimerase OS=Saccharomyces cerevisiae (strain ATCC 204508 / S288c) OX=559292 GN=YMR099C PE=1 SV=1	zma:100192038/0.0/apospory-associated protein; K01792 glucose-6-phosphate 1-epimerase [EC:5.1.3.15]	At5g57330/1e-153/[G] KOG1594 Uncharacterized enzymes related to aldose 1-epimerase	A0A3L6QDS6/0.0/A0A3L6QDS6_PANMI Glucose-6-phosphate 1-epimerase OS=Panicum miliaceum OX=4540 GN=C2845_PM12G04450 PE=3 SV=1	SSF74650/3.58E-66/Galactose mutarotase-like	biological_process:GO:0005975//carbohydrate metabolic process;molecular_function:GO:0016853//isomerase activity;GO:0003824//catalytic activity;GO:0030246//carbohydrate binding;
AJ81AG05090.1	AT1G02065.1	LOC_Os02g08070.1	RLM80516.1/0/squamosa promoter-binding-like protein 5 [Panicum miliaceum]	Q0E3F8/4e-77/SPL5_ORYSJ Squamosa promoter-binding-like protein 5 OS=Oryza sativa subsp. japonica OX=39947 GN=SPL5 PE=2 SV=1	mdm:103413440/1e-18/uncharacterized protein LOC103413440 isoform X1; K13415 protein brassinosteroid insensitive 1 [EC:2.7.10.1 2.7.11.1]	NA	A0A3L6QM49/0.0/A0A3L6QM49_PANMI Squamosa promoter-binding-like protein 5 OS=Panicum miliaceum OX=4540 GN=C2845_PM12G04460 PE=4 SV=1	SSF103612/3.14E-37/SBT domain	cellular_component:GO:0005634//nucleus;molecular_function:GO:0003677//DNA binding;
AJ81AG05100.1	AT1G55250.1	LOC_Os10g41590.1	XP_025823516.1/0/E3 ubiquitin-protein ligase BRE1-like 2 isoform X1 [Panicum hallii] &gt;PAN04310.1 hypothetical protein PAHAL_1G057100 [Panicum hallii]	Q336R3/0.0/BRE1B_ORYSJ E3 ubiquitin-protein ligase BRE1-like 2 OS=Oryza sativa subsp. japonica OX=39947 GN=HUB2 PE=1 SV=1	sita:101767187/0.0/E3 ubiquitin-protein ligase BRE1-like 2; K10696 E3 ubiquitin-protein ligase BRE1 [EC:2.3.2.27]	At1g55250/0.0/[O] KOG0978 E3 ubiquitin ligase involved in syntaxin degradation	A0A2S3GLN8/0.0/A0A2S3GLN8_9POAL E3 ubiquitin protein ligase OS=Panicum hallii OX=206008 GN=PAHAL_1G057100 PE=3 SV=1	Coil/-/Coil	biological_process:GO:0010390//histone monoubiquitination;molecular_function:GO:0004842//ubiquitin-protein transferase activity;
AJ81AG05110.2	NA	LOC_Os02g08080.1	PUZ74332.1/0/hypothetical protein GQ55_1G056400 [Panicum hallii var. hallii]	NA	NA	NA	A0A2T7F2M6/0.0/A0A2T7F2M6_9POAL Uncharacterized protein OS=Panicum hallii var. hallii OX=1504633 GN=GQ55_1G056400 PE=4 SV=1	mobidb-lite/-/consensus disorder prediction	NA
AJ81AG05120.1	AT2G45470.1	LOC_Os06g44660.1	RLM79980.1/0/hypothetical protein C2845_PM12G04490 [Panicum miliaceum]	O22126/6e-19/FLA8_ARATH Fasciclin-like arabinogalactan protein 8 OS=Arabidopsis thaliana OX=3702 GN=FLA8 PE=2 SV=1	NA	At2g45470/2e-19/[RW] LSE0094 A Arabinogalactan proteins (AGPs)	A0A3L6QHR4/0.0/A0A3L6QHR4_PANMI FAS1 domain-containing protein OS=Panicum miliaceum OX=4540 GN=C2845_PM12G04490 PE=3 SV=1	G3DSA:2.30.180.10/7.6E-9/FAS1 domain	NA
AJ81AG05130.1	AT2G35760.1	LOC_Os02g08110.1	PUZ74335.1/1.91283e-131/hypothetical protein GQ55_1G056600 [Panicum hallii var. hallii]	B6U8R7/1e-74/CSPL9_MAIZE CASP-like protein 2C4 OS=Zea mays OX=4577 PE=2 SV=1	zma:100283808/1e-08/uncharacterized protein LOC100283808; K02923 large subunit ribosomal protein L38e	NA	A0A2S3GLX6/5e-117/A0A2S3GLX6_9POAL CASP-like protein OS=Panicum hallii OX=206008 GN=PAHAL_1G057400 PE=3 SV=1	TIGR01569/6.4E-18/A_tha_TIGR01569: plant integral membrane protein TIGR01569	NA
AJ81AG05140.1	AT4G30310.2	LOC_Os02g08130.3	PUZ74341.1/0/hypothetical protein GQ55_1G057100 [Panicum hallii var. hallii]	Q6DCD1/4e-178/FGGY_XENLA FGGY carbohydrate kinase domain-containing protein OS=Xenopus laevis OX=8355 GN=fggy PE=2 SV=2	cme:CYME_CMF097C/3e-53/D-ribulokinase, ribitol kinase; K00875 D-ribulokinase [EC:2.7.1.47]	At4g30310/0.0/[G] KOG2517 Ribulose kinase and related carbohydrate kinases	A0A2T7F2M7/0.0/A0A2T7F2M7_9POAL Uncharacterized protein OS=Panicum hallii var. hallii OX=1504633 GN=GQ55_1G057100 PE=3 SV=1	PTHR43435/1.1E-252/RIBULOKINASE	biological_process:GO:0005975//carbohydrate metabolic process;molecular_function:GO:0016773//phosphotransferase activity, alcohol group as acceptor;GO:0016301//kinase activity;
AJ81AG05150.1	NA	LOC_Os02g08140.1	RLM80906.1/3.9609e-74/CBL-interacting serine/threonine-protein kinase 21 isoform X2 [Panicum miliaceum]	NA	sita:101768025/1e-57/CBL-interacting serine/threonine-protein kinase 21 isoform X1; K07198 5'-AMP-activated protein kinase, catalytic alpha subunit [EC:2.7.11.11]	NA	A0A3L6QN72/2e-65/A0A3L6QN72_PANMI CBL-interacting serine/threonine-protein kinase 21 isoform X2 OS=Panicum miliaceum OX=4540 GN=C2845_PM12G04530 PE=4 SV=1	mobidb-lite/-/consensus disorder prediction	NA
AJ81AG05160.1	AT5G57660.1	LOC_Os02g08150.1	RLM79355.1/0/zinc finger protein CONSTANS-LIKE 5-like [Panicum miliaceum]	Q9FHH8/3e-62/COL5_ARATH Zinc finger protein CONSTANS-LIKE 5 OS=Arabidopsis thaliana OX=3702 GN=COL5 PE=2 SV=2	thj:104802991/3e-51/zinc finger protein CONSTANS-LIKE 2-like; K12135 zinc finger protein CONSTANS	At5g57660/8e-63/[K] KOG1601 GATA-4/5/6 transcription factors	A0A3L6QHQ5/0.0/A0A3L6QHQ5_PANMI Zinc finger protein CONSTANS-LIKE 5-like OS=Panicum miliaceum OX=4540 GN=C2845_PM12G04540 PE=3 SV=1	mobidb-lite/-/consensus disorder prediction	biological_process:GO:0009909//regulation of flower development;molecular_function:GO:0005515//protein binding;GO:0008270//zinc ion binding;
AJ81AG05170.1	AT4G31730.1	LOC_Os06g44420.1	RLM78107.1/2.28951e-130/protein GLUTAMINE DUMPER 2-like [Panicum miliaceum]	O81775/5e-28/GDU1_ARATH Protein GLUTAMINE DUMPER 1 OS=Arabidopsis thaliana OX=3702 GN=GDU1 PE=1 SV=1	smo:SELMODRAFT_447644/7e-08/hypothetical protein; K13128 zinc finger CCHC domain-containing protein 8	NA	A0A3L6QDU0/2e-130/A0A3L6QDU0_PANMI Protein GLUTAMINE DUMPER 2-like OS=Panicum miliaceum OX=4540 GN=C2845_PM12G04550 PE=3 SV=1	mobidb-lite/-/consensus disorder prediction	biological_process:GO:0080143//regulation of amino acid export;
AJ81AG05180.1	AT5G50460.1	LOC_Os02g08180.1	NP_001352076.1/2.74757e-42/uncharacterized protein LOC100192024 [Zea mays] &gt;XP_002451650.1 protein transport protein Sec61 subunit gamma [Sorghum bicolor] &gt;XP_025811149.1 protein transport protein Sec61 subunit gamma [Panicum hallii] &gt;OEL28166.1 Protein transport protein Sec61 subunit gamma [Dichanthelium oligosanthes] &gt;PUZ74346.1 hypothetical protein GQ55_1G057500 [Panicum hallii var…	P38385/8e-44/SC61G_ORYSJ Protein transport protein Sec61 subunit gamma OS=Oryza sativa subsp. japonica OX=39947 GN=Os02g0178400 PE=3 SV=1	sbi:8079395/3e-43/protein transport protein Sec61 subunit gamma; K07342 protein transport protein SEC61 subunit gamma and related proteins	At5g50460/2e-41/[U] KOG3498 Preprotein translocase, gamma subunit	A0A287XU71/2e-42/A0A287XU71_HORVV Uncharacterized protein OS=Hordeum vulgare subsp. vulgare OX=112509 PE=3 SV=1	G3DSA:1.20.5.820:FF:000001/1.1E-37/Transport protein Sec61 subunit gamma	biological_process:GO:0015031//protein transport;GO:0006605//protein targeting;GO:0006886//intracellular protein transport;cellular_component:GO:0016020//membrane;molecular_function:GO:0008320//protein transmembrane transporter activity;
AJ81AG05190.1	AT4G33400.1	LOC_Os02g08190.1	RLM78116.1/0/hypothetical protein C2845_PM12G04570 [Panicum miliaceum]	P40781/0.0/CYPR4_CYNCA Protein CYPRO4 OS=Cynara cardunculus OX=4265 GN=CYPRO4 PE=2 SV=1	NA	At4g33400/0.0/[U] KOG2395 Protein involved in vacuole import and degradation	A0A3L6QFK3/0.0/A0A3L6QFK3_PANMI VID27 domain-containing protein OS=Panicum miliaceum OX=4540 GN=C2845_PM12G04570 PE=4 SV=1	PF08553/2.0E-42/VID27 C-terminal WD40-like domain	molecular_function:GO:0005515//protein binding;
AJ81AG05200.1	AT4G30370.1	LOC_Os02g08200.1	RLM80227.1/4.73853e-126/RING-H2 finger protein ATL56 [Panicum miliaceum]	Q8LBA0/8e-16/NIPL2_ARATH NEP1-interacting protein-like 2 OS=Arabidopsis thaliana OX=3702 GN=ATL24 PE=1 SV=2	sita:101764765/7e-66/RING-H2 finger protein ATL56; K19041 E3 ubiquitin-protein ligase RNF38/44 [EC:2.3.2.27]	At4g05350/1e-07/[O] KOG0802 E3 ubiquitin ligase	A0A3L6QJS9/4e-126/A0A3L6QJS9_PANMI RING-H2 finger protein ATL56 OS=Panicum miliaceum OX=4540 GN=C2845_PM12G04580 PE=4 SV=1	mobidb-lite/-/consensus disorder prediction	NA
AJ81AG05210.1	NA	LOC_Os12g29970.1	OMO54906.1/1.75465e-10/putative Zinc finger, BED-type [Corchorus capsularis]	NA	qsu:112016344/1e-06/zinc finger BED domain-containing protein RICESLEEPER 2-like isoform X1; K04460 serine/threonine-protein phosphatase 5 [EC:3.1.3.16]	At2g04710/3e-10/[L] KOG1121 Tam3-transposase (Ac family)	A0A484LBB4/9e-11/A0A484LBB4_9ASTE DUF4413 domain-containing protein OS=Cuscuta campestris OX=132261 GN=CCAM_LOCUS15369 PE=4 SV=1	PF14372/5.1E-10/Domain of unknown function (DUF4413)	molecular_function:GO:0003677//DNA binding;
AJ81AG05220.1	AT3G42170.1	LOC_Os01g58830.1	NP_001159087.1/1.06806e-91/uncharacterized protein LOC100304144 [Zea mays] &gt;ACG47239.1 transposon protein [Zea mays]	Q6AVI0/7e-45/RSLE2_ORYSJ Zinc finger BED domain-containing protein RICESLEEPER 2 OS=Oryza sativa subsp. japonica OX=39947 GN=Os03g0733400 PE=2 SV=1	qsu:112016344/3e-50/zinc finger BED domain-containing protein RICESLEEPER 2-like isoform X1; K04460 serine/threonine-protein phosphatase 5 [EC:3.1.3.16]	At1g42110/1e-52/[L] KOG1121 Tam3-transposase (Ac family)	B6UD06/9e-92/B6UD06_MAIZE Transposon protein OS=Zea mays OX=4577 PE=2 SV=1	PTHR46481/5.7E-67/ZINC FINGER BED DOMAIN-CONTAINING PROTEIN 4	molecular_function:GO:0003677//DNA binding;
AJ81AG05230.1	AT5G57780.1	LOC_Os02g08220.1	PAN04334.1/5.64e-161/hypothetical protein PAHAL_1G059300 [Panicum hallii]	Q9M0B9/6e-15/IBL1_ARATH Transcription factor IBH1-like 1 OS=Arabidopsis thaliana OX=3702 GN=IBL1 PE=1 SV=1	NA	At5g57780/1e-21/[KT] LSE0107 A bHLH transcription factor	A0A2S3GLS1/7e-149/A0A2S3GLS1_9POAL Uncharacterized protein OS=Panicum hallii OX=206008 GN=PAHAL_1G059300 PE=4 SV=1	SSF47459/3.01E-5/HLH, helix-loop-helix DNA-binding domain	biological_process:GO:0006355//regulation of transcription, DNA-templated;molecular_function:GO:0046983//protein dimerization activity;
AJ81AG05240.1	AT2G47450.1	LOC_Os03g03990.1	RLM78513.1/9.81481e-146/putative signal recognition particle 43 kDa protein, chloroplastic [Panicum miliaceum]	Q8LSQ2/3e-57/SR43C_ORYSJ Probable signal recognition particle 43 kDa protein, chloroplastic OS=Oryza sativa subsp. japonica OX=39947 GN=Os03g0131900 PE=2 SV=1	sita:101776759/2e-63/probable signal recognition particle 43 kDa protein, chloroplastic; K12271 signal recognition particle 43 kDa protein	At2g47450/7e-35/[R] KOG0504 FOG: Ankyrin repeat	K4AKQ4/5e-63/K4AKQ4_SETIT Uncharacterized protein OS=Setaria italica OX=4555 GN=101776759 PE=4 SV=1	mobidb-lite/-/consensus disorder prediction	molecular_function:GO:0005515//protein binding;
AJ81AG05250.1	AT5G57800.1	LOC_Os02g08230.1	XP_025799528.1/0/protein ECERIFERUM 3-like [Panicum hallii] &gt;PAN04336.1 hypothetical protein PAHAL_1G059500 [Panicum hallii]	Q6ETL8/0.0/GLO12_ORYSJ Very-long-chain aldehyde decarbonylase GL1-2 OS=Oryza sativa subsp. japonica OX=39947 GN=GL1-2 PE=2 SV=1	ppp:112278187/5e-140/protein ECERIFERUM 3-like; K15404 aldehyde decarbonylase [EC:4.1.99.5]	At5g57800/0.0/[I] LSE1286 A CER1 protein involved in wax synthesis, and related proteins	A0A2S3GLY6/0.0/A0A2S3GLY6_9POAL Aldehyde oxygenase (deformylating) OS=Panicum hallii OX=206008 GN=PAHAL_1G059500 PE=3 SV=1	PF12076/8.4E-66/WAX2 C-terminal domain	biological_process:GO:0008610//lipid biosynthetic process;molecular_function:GO:0005506//iron ion binding;GO:0016491//oxidoreductase activity;
AJ81AG05260.1	NA	NA	XP_025800784.1/1.93833e-117/uncharacterized protein LOC112880397 isoform X1 [Panicum hallii] &gt;PAN04337.1 hypothetical protein PAHAL_1G059600 [Panicum hallii] &gt;PVH65714.1 hypothetical protein PAHAL_1G059600 [Panicum hallii]	NA	NA	NA	A0A2S3GM78/2e-117/A0A2S3GM78_9POAL Uncharacterized protein OS=Panicum hallii OX=206008 GN=PAHAL_1G059600 PE=4 SV=1	NA	NA
AJ81AG05270.1	NA	LOC_Os04g57920.1	RLM78145.1/2.0689e-139/F-box/FBD/LRR-repeat protein [Panicum miliaceum]	NA	NA	NA	A0A3L6QEK7/2e-139/A0A3L6QEK7_PANMI F-box/FBD/LRR-repeat protein OS=Panicum miliaceum OX=4540 GN=C2845_PM12G04630 PE=4 SV=1	G3DSA:3.80.10.10/3.8E-11/Ribonuclease Inhibitor	NA
AJ81AG05280.1	NA	LOC_Os04g57920.1	PUZ74355.1/3.10085e-84/hypothetical protein GQ55_1G058400 [Panicum hallii var. hallii]	NA	NA	NA	A0A2T7F2Q0/3e-84/A0A2T7F2Q0_9POAL F-box domain-containing protein OS=Panicum hallii var. hallii OX=1504633 GN=GQ55_1G058400 PE=4 SV=1	PS50181/9.470975/F-box domain profile.	molecular_function:GO:0005515//protein binding;
AJ81AG05290.2	AT1G79640.2	LOC_Os02g08240.1	PUZ74356.1/0/hypothetical protein GQ55_1G058500 [Panicum hallii var. hallii]	Q551H4/1e-93/FRAY2_DICDI Serine/threonine-protein kinase fray2 OS=Dictyostelium discoideum OX=44689 GN=fray2 PE=3 SV=1	sita:101763952/0.0/serine/threonine-protein kinase BLUS1; K08835 serine/threonine-protein kinase OSR1/STK39 [EC:2.7.11.1]	At5g14720/1e-139/[T] KOG0582 Ste20-like serine/threonine protein kinase	A0A2T7F2P7/0.0/A0A2T7F2P7_9POAL Protein kinase domain-containing protein OS=Panicum hallii var. hallii OX=1504633 GN=GQ55_1G058500 PE=4 SV=1	G3DSA:1.10.510.10/5.7E-57/Transferase(Phosphotransferase) domain 1	biological_process:GO:0006468//protein phosphorylation;molecular_function:GO:0005524//ATP binding;GO:0004672//protein kinase activity;
AJ81AG05300.1	AT2G23820.2	LOC_Os02g08260.1	RLM78874.1/0/uncharacterized protein C2845_PM12G04650 [Panicum miliaceum]	Q1LUI2/8e-55/HDDC2_DANRE 5'-deoxynucleotidase HDDC2 OS=Danio rerio OX=7955 GN=hddc2 PE=2 SV=1	aof:109838687/7e-21/uncharacterized protein LOC109838687; K07466 replication factor A1	At1g26160/2e-93/[R] KOG3197 Predicted hydrolases of HD superfamily	A0A3L6QDZ8/0.0/A0A3L6QDZ8_PANMI 5'-deoxynucleotidase OS=Panicum miliaceum OX=4540 GN=C2845_PM12G04650 PE=3 SV=1	PTHR11845/8.4E-95/UNCHARACTERIZED	molecular_function:GO:0002953//5'-deoxynucleotidase activity;
AJ81AG05310.1	NA	NA	RCV19025.1/8.30718e-19/hypothetical protein SETIT_3G350500v2 [Setaria italica]	NA	NA	NA	A0A368QM22/7e-19/A0A368QM22_SETIT Uncharacterized protein OS=Setaria italica OX=4555 GN=SETIT_3G350500v2 PE=4 SV=1	NA	NA
AJ81AG05320.1	AT4G30550.1	LOC_Os02g08270.1	RLM80898.1/0/putative glutamine amidotransferase-like protein C13C5.04 [Panicum miliaceum]	Q9M0A5/2e-85/GGP3_ARATH Gamma-glutamyl peptidase 3 OS=Arabidopsis thaliana OX=3702 GN=GGP3 PE=1 SV=1	sita:101762195/3e-156/gamma-glutamyl peptidase 3; K22314 glucosinolate gamma-glutamyl hydrolase [EC:3.4.19.16]	At4g30550/8e-86/[F] KOG3179 Predicted glutamine synthetase	A0A2S3GM86/8e-162/A0A2S3GM86_9POAL Glutamine amidotransferase type-1 domain-containing protein OS=Panicum hallii OX=206008 GN=PAHAL_1G060300 PE=4 SV=1	SSF52317/2.22E-42/Class I glutamine amidotransferase-like	NA
AJ81AG05330.1	AT2G36780.1	LOC_Os02g11700.1	RLM79713.1/0/UDP-glycosyltransferase 73C3-like [Panicum miliaceum]	Q9ZQ96/2e-132/U73C3_ARATH UDP-glycosyltransferase 73C3 OS=Arabidopsis thaliana OX=3702 GN=UGT73C3 PE=2 SV=1	sita:101753136/0.0/UDP-glycosyltransferase 73C3; K13496 UDP-glucosyltransferase 73C [EC:2.4.1.-]	At2g36780/8e-133/[GC] KOG1192 UDP-glucuronosyl and UDP-glucosyl transferase	A0A3L6QG60/0.0/A0A3L6QG60_PANMI Glycosyltransferase OS=Panicum miliaceum OX=4540 GN=C2845_PM12G04670 PE=3 SV=1	G3DSA:3.40.50.2000/3.9E-115/Glycogen Phosphorylase B;	molecular_function:GO:0008194//UDP-glycosyltransferase activity;
AJ81AG05340.1	AT4G30550.1	LOC_Os02g08270.1	XP_025827153.1/0/gamma-glutamyl peptidase 3-like [Panicum hallii]	Q9M0A5/1e-87/GGP3_ARATH Gamma-glutamyl peptidase 3 OS=Arabidopsis thaliana OX=3702 GN=GGP3 PE=1 SV=1	sita:101760989/2e-164/LOW QUALITY PROTEIN: gamma-glutamyl peptidase 3-like; K22314 glucosinolate gamma-glutamyl hydrolase [EC:3.4.19.16]	At4g30550/6e-88/[F] KOG3179 Predicted glutamine synthetase	A0A2T7F2Q1/2e-167/A0A2T7F2Q1_9POAL Glutamine amidotransferase type-1 domain-containing protein OS=Panicum hallii var. hallii OX=1504633 GN=GQ55_1G058900 PE=4 SV=1	PF00117/5.5E-16/Glutamine amidotransferase class-I	NA
AJ81AG05350.1	AT1G79650.2	LOC_Os02g08300.2	XP_025798871.1/0/ubiquitin receptor RAD23b-like [Panicum hallii] &gt;PAN04348.1 hypothetical protein PAHAL_1G060700 [Panicum hallii] &gt;PUZ74364.1 hypothetical protein GQ55_1G059100 [Panicum hallii var. hallii]	Q84L33/5e-164/RD23B_ARATH Ubiquitin receptor RAD23b OS=Arabidopsis thaliana OX=3702 GN=RAD23B PE=1 SV=3	sbi:8079399/0.0/ubiquitin receptor RAD23b isoform X2; K10839 UV excision repair protein RAD23	At1g16190/1e-151/[L] KOG0011 Nucleotide excision repair factor NEF2, RAD23 component	A0A2S3GLZ4/0.0/A0A2S3GLZ4_9POAL Ubiquitin receptor RAD23 OS=Panicum hallii OX=206008 GN=PAHAL_1G060700 PE=3 SV=1	PTHR10621/4.4E-93/UV EXCISION REPAIR PROTEIN RAD23	biological_process:GO:0006289//nucleotide-excision repair;GO:0043161//proteasome-mediated ubiquitin-dependent protein catabolic process;molecular_function:GO:0003684//damaged DNA binding;GO:0005515//protein binding;
AJ81AG05360.1	AT1G16070.1	LOC_Os02g08310.1	RLM79513.1/0/tubby-like protein 4 [Panicum miliaceum]	Q6ETL2/8e-179/TLP4_ORYSJ Tubby-like protein 4 OS=Oryza sativa subsp. japonica OX=39947 GN=TULP4 PE=3 SV=2	mpp:MICPUCDRAFT_51450/2e-16/tubby-like protein; K19600 tubby-related protein 1	At1g16070/4e-120/[R] KOG2502 Tub family proteins	A0A3L6QFL8/0.0/A0A3L6QFL8_PANMI Tubby-like protein 4 OS=Panicum miliaceum OX=4540 GN=C2845_PM12G04700 PE=3 SV=1	G3DSA:3.20.90.10/1.8E-52/Tubby Protein; Chain A	NA
AJ81AG05370.1	AT2G24150.1	LOC_Os06g44250.1	RLM80708.1/0/hypothetical protein C2845_PM12G04710 [Panicum miliaceum]	Q6ETK9/5e-124/ADPO2_ORYSJ Heptahelical transmembrane protein ADIPOR2 OS=Oryza sativa subsp. japonica OX=39947 GN=ADIPOR2 PE=2 SV=1	zma:100191343/0.0/uncharacterized protein LOC100191343; K07297 adiponectin receptor	At4g30850/3e-96/[RT] KOG0748 Predicted membrane proteins, contain hemolysin III domain	A0A3L6QJ88/0.0/A0A3L6QJ88_PANMI Uncharacterized protein OS=Panicum miliaceum OX=4540 GN=C2845_PM12G04710 PE=4 SV=1	PF03006/1.6E-67/Haemolysin-III related	cellular_component:GO:0016020//membrane;
AJ81AG05380.1	AT5G13210.1	LOC_Os02g08330.1	RLM78688.1/0/hypothetical protein C2845_PM12G04720 [Panicum miliaceum]	NA	pavi:110766748/8e-43/uncharacterized protein LOC110766748; K07456 DNA mismatch repair protein MutS2	NA	A0A3L6QDB1/0.0/A0A3L6QDB1_PANMI Uncharacterized protein OS=Panicum miliaceum OX=4540 GN=C2845_PM12G04720 PE=4 SV=1	cd00198/4.4702E-5/vWFA	NA
AJ81AG05390.1	AT4G30790.1	LOC_Os02g08350.1	RLM79864.1/0/autophagy-related protein 11 [Panicum miliaceum]	Q9SUG7/0.0/ATG11_ARATH Autophagy-related protein 11 OS=Arabidopsis thaliana OX=3702 GN=ATG11 PE=1 SV=1	sita:101759359/0.0/autophagy-related protein 11; K08330 autophagy-related protein 11	NA	A0A3L6QGW6/0.0/A0A3L6QGW6_PANMI Autophagy-related protein 11 OS=Panicum miliaceum OX=4540 GN=C2845_PM12G04730 PE=4 SV=1	Coil/-/Coil	biological_process:GO:0000045//autophagosome assembly;GO:0000422//autophagy of mitochondrion;
AJ81AG05400.1	AT5G25060.1	LOC_Os02g08360.1	RLM77851.1/0/U2 snRNP-associated SURP motif-containing protein-like isoform X1 [Panicum miliaceum]	Q9C5J3/0.0/RRC1_ARATH Protein RRC1 OS=Arabidopsis thaliana OX=3702 GN=RRC1 PE=1 SV=1	sita:101758144/0.0/protein RRC1 isoform X1; K12842 U2-associated protein SR140	YBR212w/2e-09/[R] KOG0118 FOG: RRM domain	A0A3L6QAV8/0.0/A0A3L6QAV8_PANMI U2 snRNP-associated SURP motif-containing protein-like isoform X1 OS=Panicum miliaceum OX=4540 GN=C2845_PM12G04740 PE=4 SV=1	mobidb-lite/-/consensus disorder prediction	biological_process:GO:0006396//RNA processing;molecular_function:GO:0003676//nucleic acid binding;GO:0003723//RNA binding;
AJ81AG05410.1	AT2G25070.1	LOC_Os02g08364.1	XP_025806316.1/0/probable protein phosphatase 2C 11 [Panicum hallii] &gt;PVH65724.1 hypothetical protein PAHAL_1G061300 [Panicum hallii] &gt;PVH65725.1 hypothetical protein PAHAL_1G061300 [Panicum hallii] &gt;PVH65726.1 hypothetical protein PAHAL_1G061300 [Panicum hallii] &gt;PVH65727.1 hypothetical protein PAHAL_1G061300 [Panicum hallii]	Q6ETK3/0.0/P2C11_ORYSJ Probable protein phosphatase 2C 11 OS=Oryza sativa subsp. japonica OX=39947 GN=Os02g0180000 PE=2 SV=1	sita:101757462/0.0/probable protein phosphatase 2C 11 isoform X2; K17499 protein phosphatase 1G [EC:3.1.3.16]	At4g31860/0.0/[T] KOG0698 Serine/threonine protein phosphatase	A0A2T8KU81/0.0/A0A2T8KU81_9POAL Protein-serine/threonine phosphatase OS=Panicum hallii OX=206008 GN=PAHAL_1G061300 PE=3 SV=1	cd00143/2.46728E-90/PP2Cc	biological_process:GO:0006470//protein dephosphorylation;molecular_function:GO:0043169//cation binding;GO:0004722//protein serine/threonine phosphatase activity;
AJ81AG05420.1	AT2G24020.2	LOC_Os02g08380.1	XP_025797112.1/4.38142e-136/nucleoid-associated protein At2g24020, chloroplastic-like [Panicum hallii] &gt;PAN04358.1 hypothetical protein PAHAL_1G061600 [Panicum hallii] &gt;RLM80208.1 hypothetical protein C2845_PM12G04760 [Panicum miliaceum]	O82230/1e-76/EBFC2_ARATH Nucleoid-associated protein At2g24020, chloroplastic OS=Arabidopsis thaliana OX=3702 GN=STIC2 PE=1 SV=2	NA	NA	A0A2S3GLR9/4e-136/A0A2S3GLR9_9POAL Uncharacterized protein OS=Panicum hallii OX=206008 GN=PAHAL_1G061600 PE=4 SV=1	Coil/-/Coil	molecular_function:GO:0003677//DNA binding;
AJ81AG05430.1	AT4G37580.1	LOC_Os02g08400.1	RLM78196.1/0/putative N-acetyltransferase HLS1 [Panicum miliaceum]	O64815/4e-103/HLS1L_ARATH Probable N-acetyltransferase HLS1-like OS=Arabidopsis thaliana OX=3702 GN=At2g23060 PE=2 SV=1	NA	NA	A0A2T7F2R5/0.0/A0A2T7F2R5_9POAL N-acetyltransferase domain-containing protein OS=Panicum hallii var. hallii OX=1504633 GN=GQ55_1G060000 PE=4 SV=1	PF00583/8.2E-12/Acetyltransferase (GNAT) family	molecular_function:GO:0016747//acyltransferase activity, transferring groups other than amino-acyl groups;
AJ81AG05440.1	AT5G10870.1	LOC_Os02g08410.1	RLM80580.1/0/chorismate mutase 2-like [Panicum miliaceum]	B4FUP5/1e-149/CM2_MAIZE Chorismate mutase 2, cytosolic OS=Zea mays OX=4577 GN=CM2 PE=1 SV=1	sita:101756378/2e-162/chorismate mutase 2; K01850 chorismate mutase [EC:5.4.99.5]	At5g10870/3e-94/[E] KOG0795 Chorismate mutase	A0A3L6QJE8/0.0/A0A3L6QJE8_PANMI Chorismate mutase OS=Panicum miliaceum OX=4540 GN=C2845_PM12G04790 PE=4 SV=1	G3DSA:1.10.590.10/2.8E-96/Chorismate mutase, AroQ class superfamily, eukaryotic	biological_process:GO:0009073//aromatic amino acid family biosynthetic process;GO:0046417//chorismate metabolic process;molecular_function:GO:0004106//chorismate mutase activity;
AJ81AG05450.1	AT1G80820.1	LOC_Os02g08420.1	PUZ74375.1/0/hypothetical protein GQ55_1G060300 [Panicum hallii var. hallii]	A0A059TC02/2e-142/CCR1_PETHY Cinnamoyl-CoA reductase 1 OS=Petunia hybrida OX=4102 GN=CCR1 PE=1 SV=1	sita:101755442/0.0/cinnamoyl-CoA reductase 2; K09753 cinnamoyl-CoA reductase [EC:1.2.1.44]	At1g80820/7e-133/[V] KOG1502 Flavonol reductase/cinnamoyl-CoA reductase	A0A2T7F2R7/0.0/A0A2T7F2R7_9POAL Epimerase domain-containing protein OS=Panicum hallii var. hallii OX=1504633 GN=GQ55_1G060300 PE=4 SV=1	PTHR10366/1.0E-70/NAD DEPENDENT EPIMERASE/DEHYDRATASE	NA
AJ81AG05460.1	AT1G80840.1	LOC_Os02g08440.1	RLM80886.1/0/putative WRKY transcription factor 40 [Panicum miliaceum]	Q6QHD1/2e-160/WRK71_ORYSJ WRKY transcription factor WRKY71 OS=Oryza sativa subsp. japonica OX=39947 GN=WRKY71 PE=1 SV=1	sind:105161243/1e-22/probable WRKY transcription factor 20; K18835 WRKY transcription factor 2	At1g80840/2e-61/[KT] LSE0036 A WRKY superfamily transcription factors	A0A2S3GM01/0.0/A0A2S3GM01_9POAL WRKY domain-containing protein OS=Panicum hallii OX=206008 GN=PAHAL_1G062500 PE=4 SV=1	PS50811/26.199522/WRKY domain profile.	biological_process:GO:0006355//regulation of transcription, DNA-templated;molecular_function:GO:0043565//sequence-specific DNA binding;GO:0003700//DNA-binding transcription factor activity;
AJ81AG05470.1	AT4G31805.1	LOC_Os02g08470.1	RLM80155.1/0/protein POLAR [Panicum miliaceum]	Q6NQ99/2e-09/POLAR_ARATH Protein POLAR LOCALIZATION DURING ASYMMETRIC DIVISION AND REDISTRIBUTION OS=Arabidopsis thaliana OX=3702 GN=POLAR PE=1 SV=1	NA	At4g31800_2/9e-10/[S] LSE0081 A Uncharacterized protein	A0A3L6QJX9/0.0/A0A3L6QJX9_PANMI Protein POLAR OS=Panicum miliaceum OX=4540 GN=C2845_PM12G04830 PE=4 SV=1	Coil/-/Coil	biological_process:GO:0008356//asymmetric cell division;
AJ81AG05480.1	AT2G21270.2	LOC_Os02g08480.1	RLM79116.1/0/hypothetical protein C2845_PM12G04840 [Panicum miliaceum]	Q55BK0/9e-80/UFD1_DICDI Ubiquitin fusion degradation protein 1 homolog OS=Dictyostelium discoideum OX=44689 GN=ufd1 PE=3 SV=1	sita:101762782/0.0/ubiquitin fusion degradation protein 1 homolog; K14016 ubiquitin fusion degradation protein 1	At2g21270/4e-151/[O] KOG1816 Ubiquitin fusion-degradation protein	A0A3L6QIB2/0.0/A0A3L6QIB2_PANMI Uncharacterized protein OS=Panicum miliaceum OX=4540 GN=C2845_PM12G04840 PE=3 SV=1	PTHR12555/5.5E-135/UBIQUITIN FUSION DEGRADATON PROTEIN 1	biological_process:GO:0006511//ubiquitin-dependent protein catabolic process;
AJ81AG05490.1	AT2G25140.1	LOC_Os02g08490.1	PUZ74384.1/0/hypothetical protein GQ55_1G061000 [Panicum hallii var. hallii]	Q0E3C8/0.0/CLPB3_ORYSJ Chaperone protein ClpB3, mitochondrial OS=Oryza sativa subsp. japonica OX=39947 GN=CLPB3 PE=2 SV=3	sbi:8079407/0.0/chaperone protein ClpB3, mitochondrial; K03695 ATP-dependent Clp protease ATP-binding subunit ClpB	At2g25140/0.0/[O] KOG1051 Chaperone HSP104 and related ATP-dependent Clp proteases	A0A2T7F2U1/0.0/A0A2T7F2U1_9POAL Clp R domain-containing protein OS=Panicum hallii var. hallii OX=1504633 GN=GQ55_1G061000 PE=3 SV=1	G3DSA:3.40.50.300/1.7E-83/-	biological_process:GO:0009408//response to heat;GO:0042026//protein refolding;cellular_component:GO:0005737//cytoplasm;molecular_function:GO:0016887//ATP hydrolysis activity;GO:0005524//ATP binding;
AJ81AG05500.1	AT2G25180.1	LOC_Os02g08500.1	PUZ74385.1/0/hypothetical protein GQ55_1G061100 [Panicum hallii var. hallii]	Q6H805/0.0/ORR24_ORYSJ Two-component response regulator ORR24 OS=Oryza sativa subsp. japonica OX=39947 GN=RR24 PE=2 SV=1	sita:101785953/0.0/two-component response regulator ORR24; K14491 two-component response regulator ARR-B family	At2g25180/1e-107/[K] KOG1601 GATA-4/5/6 transcription factors	A0A2T7F2S7/0.0/A0A2T7F2S7_9POAL Two-component response regulator OS=Panicum hallii var. hallii OX=1504633 GN=GQ55_1G061100 PE=4 SV=1	mobidb-lite/-/consensus disorder prediction	biological_process:GO:0000160//phosphorelay signal transduction system;molecular_function:GO:0003677//DNA binding;GO:0003700//DNA-binding transcription factor activity;
AJ81AG05510.1	AT3G55010.2	LOC_Os03g61600.1	RLM79830.1/0/phosphoribosylformylglycinamidine cyclo-ligase, chloroplastic/mitochondrial [Panicum miliaceum]	P52424/8e-94/PUR5_VIGUN Phosphoribosylformylglycinamidine cyclo-ligase, chloroplastic/mitochondrial OS=Vigna unguiculata OX=3917 GN=PUR5 PE=2 SV=1	sita:101757143/1e-135/phosphoribosylformylglycinamidine cyclo-ligase, chloroplastic/mitochondrial; K01933 phosphoribosylformylglycinamidine cyclo-ligase [EC:6.3.3.1]	At3g55010/2e-91/[F] KOG0237 Glycinamide ribonucleotide synthetase (GARS)/Aminoimidazole ribonucleotide synthetase (AIRS)	A0A3L6QHB9/0.0/A0A3L6QHB9_PANMI AIR synthase OS=Panicum miliaceum OX=4540 GN=C2845_PM12G04870 PE=4 SV=1	mobidb-lite/-/consensus disorder prediction	biological_process:GO:0006189//'de novo' IMP biosynthetic process;molecular_function:GO:0004641//phosphoribosylformylglycinamidine cyclo-ligase activity;
AJ81AG05520.1	AT1G24625.1	LOC_Os02g08510.1	XP_025799127.1/6.72451e-174/uncharacterized protein LOC112879022 [Panicum hallii]	Q39266/1e-14/ZFP7_ARATH Zinc finger protein 7 OS=Arabidopsis thaliana OX=3702 GN=ZFP7 PE=1 SV=1	NA	At1g80730/6e-15/[R] LSE0585 A C2H2-type Zn-finger protein	A0A2S3GMA7/5e-139/A0A2S3GMA7_9POAL C2H2-type domain-containing protein OS=Panicum hallii OX=206008 GN=PAHAL_1G063000 PE=4 SV=1	PTHR47287/3.5E-22/C2H2 AND C2HC ZINC FINGERS SUPERFAMILY PROTEIN	biological_process:GO:0009788//negative regulation of abscisic acid-activated signaling pathway;
AJ81AG05530.1	AT1G21720.1	LOC_Os02g08520.1	RLM79480.1/5.11284e-152/proteasome subunit beta type-3 [Panicum miliaceum]	Q9LST7/5e-145/PSB3_ORYSJ Proteasome subunit beta type-3 OS=Oryza sativa subsp. japonica OX=39947 GN=PBC1 PE=2 SV=1	sita:101785272/2e-151/proteasome subunit beta type-3; K02735 20S proteasome subunit beta 3 [EC:3.4.25.1]	At1g21720/3e-137/[O] KOG0180 20S proteasome, regulatory subunit beta type PSMB3/PUP3	A0A3L6QGB1/4e-152/A0A3L6QGB1_PANMI Proteasome subunit beta OS=Panicum miliaceum OX=4540 GN=C2845_PM12G04890 PE=3 SV=1	PS51476/47.891712/Proteasome beta-type subunit profile.	biological_process:GO:0051603//proteolysis involved in cellular protein catabolic process;GO:0043161//proteasome-mediated ubiquitin-dependent protein catabolic process;cellular_component:GO:0005839//proteasome core complex;GO:0019774//proteasome core complex, beta-subunit complex;
AJ81AG05540.1	AT2G25220.1	LOC_Os02g08530.1	PUZ74388.1/0/hypothetical protein GQ55_1G061400 [Panicum hallii var. hallii]	Q0V7T5/2e-143/Y1864_ARATH Probable receptor-like protein kinase At1g80640 OS=Arabidopsis thaliana OX=3702 GN=At1g80640 PE=2 SV=1	bdi:100825309/0.0/probable receptor-like protein kinase At1g80640; K04733 interleukin-1 receptor-associated kinase 4 [EC:2.7.11.1]	At5g11015/4e-150/[T] KOG1187 Serine/threonine protein kinase	A0A2T7F2T9/0.0/A0A2T7F2T9_9POAL Protein kinase domain-containing protein OS=Panicum hallii var. hallii OX=1504633 GN=GQ55_1G061400 PE=3 SV=1	G3DSA:1.10.510.10/2.1E-60/Transferase(Phosphotransferase) domain 1	biological_process:GO:0006468//protein phosphorylation;molecular_function:GO:0004672//protein kinase activity;GO:0005524//ATP binding;
AJ81AG05550.1	NA	LOC_Os02g08540.1	RLM79266.1/4.53918e-170/uncharacterized protein C2845_PM12G04920 [Panicum miliaceum]	NA	NA	NA	A0A3L6QIP1/4e-170/A0A3L6QIP1_PANMI Uncharacterized protein OS=Panicum miliaceum OX=4540 GN=C2845_PM12G04920 PE=4 SV=1	Coil/-/Coil	NA
AJ81AG05560.1	AT5G25220.2	LOC_Os02g08544.1	RLM79543.1/0/putative knotted-like transcription factor family protein [Panicum miliaceum]	Q0E3C3/0.0/KNOS2_ORYSJ Homeobox protein knotted-1-like 2 OS=Oryza sativa subsp. japonica OX=39947 GN=HOS58 PE=2 SV=2	cann:107839699/4e-32/homeobox protein knotted-1-like 1; K16670 homeobox protein Meis2	At5g25220/2e-150/[K] KOG0773 Transcription factor MEIS1 and related HOX domain proteins	A0A2T8KU59/0.0/A0A2T8KU59_9POAL Uncharacterized protein OS=Panicum hallii OX=206008 GN=PAHAL_1G063400 PE=3 SV=1	PF03790/1.3E-16/KNOX1 domain	biological_process:GO:0006355//regulation of transcription, DNA-templated;cellular_component:GO:0005634//nucleus;molecular_function:GO:0003677//DNA binding;
AJ81AG05570.1	NA	LOC_Os02g09050.1	RLM78365.1/1.29308e-68/uncharacterized protein C2845_PM12G04940 [Panicum miliaceum]	NA	NA	NA	A0A3L6QF67/1e-68/A0A3L6QF67_PANMI Uncharacterized protein OS=Panicum miliaceum OX=4540 GN=C2845_PM12G04940 PE=4 SV=1	PTHR33168/1.1E-10/STRESS INDUCED PROTEIN-RELATED	NA
AJ81AG05580.1	NA	LOC_Os06g43810.1	RLM79573.1/5.44835e-68/uncharacterized protein C2845_PM12G04950 [Panicum miliaceum]	NA	NA	NA	A0A3L6QFS1/5e-68/A0A3L6QFS1_PANMI Uncharacterized protein OS=Panicum miliaceum OX=4540 GN=C2845_PM12G04950 PE=4 SV=1	PTHR33168/6.2E-9/STRESS INDUCED PROTEIN-RELATED	NA
AJ81AG05590.1	AT2G26000.2	LOC_Os02g09060.1	RLM79202.1/0/BRCA1-associated protein [Panicum miliaceum]	O80996/0.0/BRIZ2_ARATH BRAP2 RING ZnF UBP domain-containing protein 2 OS=Arabidopsis thaliana OX=3702 GN=BRIZ2 PE=1 SV=1	sita:101777195/0.0/BRCA1-associated protein; K10632 BRCA1-associated protein [EC:2.3.2.27]	At2g26000/0.0/[R] KOG0804 Cytoplasmic Zn-finger protein BRAP2 (BRCA1 associated protein)	A0A3L6QHI9/0.0/A0A3L6QHI9_PANMI BRCA1-associated protein OS=Panicum miliaceum OX=4540 GN=C2845_PM12G04960 PE=4 SV=1	SSF57850/9.09E-9/RING/U-box	molecular_function:GO:0008270//zinc ion binding;
AJ81AG05600.1	AT2G12646.1	LOC_Os02g09070.1	XP_025808402.1/1.33957e-178/uncharacterized protein LOC112886653 isoform X1 [Panicum hallii] &gt;PAN04388.1 hypothetical protein PAHAL_1G063900 [Panicum hallii] &gt;PUZ74394.1 hypothetical protein GQ55_1G062100 [Panicum hallii var. hallii]	Q1G3Q4/4e-102/RITF1_ARATH Protein RGF1 INDUCIBLE TRANSCRIPTION FACTOR 1 OS=Arabidopsis thaliana OX=3702 GN=RITF1 PE=1 SV=1	NA	At3g60670/6e-72/[R] LSE0429 A B-Box Zn-finger protein	A0A2S3GLZ3/1e-178/A0A2S3GLZ3_9POAL Uncharacterized protein OS=Panicum hallii OX=206008 GN=PAHAL_1G063900 PE=4 SV=1	PTHR31065/7.2E-56/PLATZ TRANSCRIPTION FACTOR FAMILY PROTEIN	NA
AJ81AG05610.1	AT2G12400.1	LOC_Os02g09080.1	XP_025814918.1/0/uncharacterized protein LOC112892062 [Panicum hallii] &gt;PAN04390.1 hypothetical protein PAHAL_1G064000 [Panicum hallii]	NA	NA	NA	A0A2S3GMC1/0.0/A0A2S3GMC1_9POAL Uncharacterized protein OS=Panicum hallii OX=206008 GN=PAHAL_1G064000 PE=4 SV=1	PTHR31414/1.1E-172/TRANSMEMBRANE PROTEIN DDB_G0292058	NA
AJ81AG05620.1	AT5G20350.1	LOC_Os02g09130.1	XP_025814891.1/0/protein S-acyltransferase 24-like isoform X1 [Panicum hallii] &gt;PAN04397.1 hypothetical protein PAHAL_1G064200 [Panicum hallii]	Q52T38/0.0/ZDH22_ARATH Protein S-acyltransferase 24 OS=Arabidopsis thaliana OX=3702 GN=PAT24 PE=2 SV=1	sita:101778964/0.0/protein S-acyltransferase 24; K20032 palmitoyltransferase ZDHHC13/17 [EC:2.3.1.225]	At5g20350/0.0/[R] KOG0509 Ankyrin repeat and DHHC-type Zn-finger domain containing proteins	A0A2S3GM21/0.0/A0A2S3GM21_9POAL S-acyltransferase OS=Panicum hallii OX=206008 GN=PAHAL_1G064200 PE=3 SV=1	PTHR24161/1.8E-164/ANK_REP_REGION DOMAIN-CONTAINING PROTEIN-RELATED	molecular_function:GO:0005515//protein binding;GO:0016409//palmitoyltransferase activity;
AJ81AG05630.1	AT1G15690.1	LOC_Os02g09150.1	RLM78194.1/0/hypothetical protein C2845_PM12G05020 [Panicum miliaceum]	P21616/0.0/AVP_VIGRR Pyrophosphate-energized vacuolar membrane proton pump OS=Vigna radiata var. radiata OX=3916 PE=1 SV=4	sbi:8079416/0.0/pyrophosphate-energized vacuolar membrane proton pump; K23025 H+-translocating diphosphatase [EC:7.1.3.1]	At1g15690/0.0/[P] LSE1649 A H+-translocating inorganic pyrophosphatase	A0A3L6QC02/0.0/A0A3L6QC02_PANMI H(+)-exporting diphosphatase OS=Panicum miliaceum OX=4540 GN=C2845_PM12G05020 PE=3 SV=1	TIGR01104/0.0/V_PPase: V-type H(+)-translocating pyrophosphatase	biological_process:GO:1902600//proton transmembrane transport;cellular_component:GO:0016020//membrane;molecular_function:GO:0004427//inorganic diphosphatase activity;GO:0009678//pyrophosphate hydrolysis-driven proton transmembrane transporter activity;
AJ81AG05640.1	AT5G20280.1	LOC_Os02g09170.1	XP_025792316.1/0/probable sucrose-phosphate synthase 2 [Panicum hallii] &gt;PAN04404.1 hypothetical protein PAHAL_1G064400 [Panicum hallii] &gt;PUZ74405.1 hypothetical protein GQ55_1G062600 [Panicum hallii var. hallii] &gt;RLM79380.1 putative sucrose-phosphate synthase 2 [Panicum miliaceum]	B7F7B9/0.0/SPSA2_ORYSJ Probable sucrose-phosphate synthase 2 OS=Oryza sativa subsp. japonica OX=39947 GN=SPS2 PE=2 SV=2	sita:101781780/0.0/probable sucrose-phosphate synthase 2; K00696 sucrose-phosphate synthase [EC:2.4.1.14]	At5g20280/0.0/[M] KOG0853 Glycosyltransferase	A0A2S3GM03/0.0/A0A2S3GM03_9POAL Sucrose-phosphate synthase OS=Panicum hallii OX=206008 GN=PAHAL_1G064400 PE=3 SV=1	PF00534/1.1E-23/Glycosyl transferases group 1	biological_process:GO:0005985//sucrose metabolic process;molecular_function:GO:0016757//glycosyltransferase activity;GO:0016157//sucrose synthase activity;GO:0046524//sucrose-phosphate synthase activity;
AJ81AG05650.1	AT5G32440.2	LOC_Os02g09180.1	RLM78247.1/4.48019e-135/uncharacterized protein C2845_PM12G05040 [Panicum miliaceum]	NA	NA	NA	A0A3L6QE79/4e-135/A0A3L6QE79_PANMI CUE domain-containing protein OS=Panicum miliaceum OX=4540 GN=C2845_PM12G05040 PE=4 SV=1	PS51140/14.473469/CUE domain profile.	molecular_function:GO:0005515//protein binding;GO:0043130//ubiquitin binding;
AJ81AG05660.1	AT5G32440.1	LOC_Os02g09180.1	XP_025792336.1/1.6151e-85/uncharacterized protein LOC112873554 [Panicum hallii] &gt;PAN04405.1 hypothetical protein PAHAL_1G064500 [Panicum hallii]	NA	NA	NA	A0A2S3GMD1/1e-85/A0A2S3GMD1_9POAL CUE domain-containing protein OS=Panicum hallii OX=206008 GN=PAHAL_1G064500 PE=4 SV=1	PTHR31245/3.6E-57/UBIQUITIN SYSTEM COMPONENT CUE PROTEIN	NA
AJ81AG05670.1	AT3G26310.1	LOC_Os02g09200.1	PUZ74407.1/0/hypothetical protein GQ55_1G062800 [Panicum hallii var. hallii]	A0A0N9HT29/1e-153/C71BE_SINHE Desmethyl-deoxy-podophyllotoxin synthase OS=Sinopodophyllum hexandrum OX=93608 GN=CYP71BE54 PE=1 SV=1	ats:109751006/0.0/LOC109751006; premnaspirodiene oxygenase-like; K00512 steroid 17alpha-monooxygenase / 17alpha-hydroxyprogesterone deacetylase [EC:1.14.14.19 1.14.14.32]	At5g07990/7e-107/[Q] KOG0156 Cytochrome P450 CYP2 subfamily	A0A2S3GLW8/0.0/A0A2S3GLW8_9POAL Uncharacterized protein OS=Panicum hallii OX=206008 GN=PAHAL_1G064600 PE=3 SV=1	G3DSA:1.10.630.10:FF:000064/3.6E-204/Cytochrome P450 monooxygenase	molecular_function:GO:0020037//heme binding;GO:0016705//oxidoreductase activity, acting on paired donors, with incorporation or reduction of molecular oxygen;GO:0004497//monooxygenase activity;GO:0005506//iron ion binding;
AJ81AG05680.1	AT5G25140.1	LOC_Os02g09250.1	XP_025818089.1/0/premnaspirodiene oxygenase-like [Panicum hallii] &gt;PAN04407.1 hypothetical protein PAHAL_1G064700 [Panicum hallii] &gt;PUZ74408.1 hypothetical protein GQ55_1G062900 [Panicum hallii var. hallii]	A6YIH8/4e-126/C7D55_HYOMU Premnaspirodiene oxygenase OS=Hyoscyamus muticus OX=35626 GN=CYP71D55 PE=1 SV=1	ats:109751006/0.0/LOC109751006; premnaspirodiene oxygenase-like; K00512 steroid 17alpha-monooxygenase / 17alpha-hydroxyprogesterone deacetylase [EC:1.14.14.19 1.14.14.32]	At5g25140/3e-84/[Q] KOG0156 Cytochrome P450 CYP2 subfamily	A0A2S3GM34/0.0/A0A2S3GM34_9POAL Uncharacterized protein OS=Panicum hallii OX=206008 GN=PAHAL_1G064700 PE=3 SV=1	G3DSA:1.10.630.10/2.3E-91/Cytochrome P450	molecular_function:GO:0016705//oxidoreductase activity, acting on paired donors, with incorporation or reduction of molecular oxygen;GO:0004497//monooxygenase activity;GO:0005506//iron ion binding;GO:0020037//heme binding;
AJ81AG05690.1	AT4G32190.1	LOC_Os02g09340.1	RLM79691.1/0/citron Rho-interacting kinase-like [Panicum miliaceum]	NA	NA	NA	A0A3L6QG35/0.0/A0A3L6QG35_PANMI Citron Rho-interacting kinase-like OS=Panicum miliaceum OX=4540 GN=C2845_PM12G05060 PE=4 SV=1	Coil/-/Coil	NA
AJ81AG05700.1	AT3G15890.1	LOC_Os02g09359.1	RLM80399.1/0/PTI1-like tyrosine-protein kinase [Panicum miliaceum]	Q9LSC2/1e-156/Y3589_ARATH PTI1-like tyrosine-protein kinase At3g15890 OS=Arabidopsis thaliana OX=3702 GN=At3g15890 PE=2 SV=1	ats:109761167/0.0/LOC109761167; PTI1-like tyrosine-protein kinase At3g15890; K04733 interleukin-1 receptor-associated kinase 4 [EC:2.7.11.1]	At3g15890/1e-155/[T] KOG1187 Serine/threonine protein kinase	A0A3L6QJH8/0.0/A0A3L6QJH8_PANMI PTI1-like tyrosine-protein kinase OS=Panicum miliaceum OX=4540 GN=C2845_PM12G05070 PE=3 SV=1	mobidb-lite/-/consensus disorder prediction	biological_process:GO:0006468//protein phosphorylation;molecular_function:GO:0004672//protein kinase activity;GO:0005524//ATP binding;
AJ81AG05710.1	NA	NA	RLN05228.1/9.59602e-30/hypothetical protein C2845_PM13G23730 [Panicum miliaceum]	NA	NA	NA	A0A3L6RMB2/8e-30/A0A3L6RMB2_PANMI Uncharacterized protein OS=Panicum miliaceum OX=4540 GN=C2845_PM13G23730 PE=4 SV=1	mobidb-lite/-/consensus disorder prediction	NA
AJ81AG05720.1	AT4G37090.1	LOC_Os02g09380.1	RLM78913.1/2.59001e-126/uncharacterized protein C2845_PM12G05080 [Panicum miliaceum]	NA	NA	NA	A0A3L6QDX8/2e-126/A0A3L6QDX8_PANMI Uncharacterized protein OS=Panicum miliaceum OX=4540 GN=C2845_PM12G05080 PE=4 SV=1	mobidb-lite/-/consensus disorder prediction	NA
AJ81AG05730.1	AT3G26330.1	LOC_Os02g09400.1	RLM80094.1/0/premnaspirodiene oxygenase-like [Panicum miliaceum]	A0A0N9HT29/4e-166/C71BE_SINHE Desmethyl-deoxy-podophyllotoxin synthase OS=Sinopodophyllum hexandrum OX=93608 GN=CYP71BE54 PE=1 SV=1	ats:109751006/0.0/LOC109751006; premnaspirodiene oxygenase-like; K00512 steroid 17alpha-monooxygenase / 17alpha-hydroxyprogesterone deacetylase [EC:1.14.14.19 1.14.14.32]	At3g26330/2e-126/[Q] KOG0156 Cytochrome P450 CYP2 subfamily	A0A3L6QHJ7/0.0/A0A3L6QHJ7_PANMI Premnaspirodiene oxygenase-like OS=Panicum miliaceum OX=4540 GN=C2845_PM12G05090 PE=3 SV=1	PR00463/1.7E-46/E-class P450 group I signature	molecular_function:GO:0020037//heme binding;GO:0004497//monooxygenase activity;GO:0016705//oxidoreductase activity, acting on paired donors, with incorporation or reduction of molecular oxygen;GO:0005506//iron ion binding;
AJ81AG05740.1	AT2G30750.1	LOC_Os02g09410.1	XP_025826684.1/0/premnaspirodiene oxygenase-like [Panicum hallii] &gt;PAN04416.1 hypothetical protein PAHAL_1G065400 [Panicum hallii]	O48923/2e-128/C71DA_SOYBN Cytochrome P450 71D10 OS=Glycine max OX=3847 GN=CYP71D10 PE=2 SV=1	ats:109751006/1e-142/LOC109751006; premnaspirodiene oxygenase-like; K00512 steroid 17alpha-monooxygenase / 17alpha-hydroxyprogesterone deacetylase [EC:1.14.14.19 1.14.14.32]	At1g13110/2e-94/[Q] KOG0156 Cytochrome P450 CYP2 subfamily	A0A2S3GLV9/0.0/A0A2S3GLV9_9POAL Uncharacterized protein OS=Panicum hallii OX=206008 GN=PAHAL_1G065400 PE=3 SV=1	mobidb-lite/-/consensus disorder prediction	molecular_function:GO:0005506//iron ion binding;GO:0004497//monooxygenase activity;GO:0016705//oxidoreductase activity, acting on paired donors, with incorporation or reduction of molecular oxygen;GO:0020037//heme binding;
AJ81AG05750.2	AT4G35220.1	LOC_Os02g09420.1	PUZ74417.1/0/hypothetical protein GQ55_1G063700 [Panicum hallii var. hallii]	Q6ZIF9/4e-135/CYL1_ORYSJ Cyclase-like protein 1 OS=Oryza sativa subsp. japonica OX=39947 GN=CYL1 PE=2 SV=1	NA	NA	A0A2S3GLV7/0.0/A0A2S3GLV7_9POAL Uncharacterized protein OS=Panicum hallii OX=206008 GN=PAHAL_1G065500 PE=3 SV=1	PF04199/3.4E-21/Putative cyclase	biological_process:GO:0019441//tryptophan catabolic process to kynurenine;molecular_function:GO:0004061//arylformamidase activity;
AJ81AG05760.1	AT4G38040.1	LOC_Os02g09430.1	RLM80897.1/0/putative glycosyltransferase [Panicum miliaceum]	Q9FFN2/5e-77/GLYT3_ARATH Probable glycosyltransferase At5g03795 OS=Arabidopsis thaliana OX=3702 GN=At5g03795 PE=3 SV=2	cmo:103496875/3e-76/probable glycosyltransferase At3g42180; K18789 xylogalacturonan beta-1,3-xylosyltransferase [EC:2.4.2.41]	At4g38040/0.0/[GMW] KOG1021 Acetylglucosaminyltransferase EXT1/exostosin 1	A0A2S3GM13/0.0/A0A2S3GM13_9POAL Exostosin domain-containing protein OS=Panicum hallii OX=206008 GN=PAHAL_1G065600 PE=3 SV=1	PF03016/9.6E-57/Exostosin family	biological_process:GO:0006486//protein glycosylation;molecular_function:GO:0016757//glycosyltransferase activity;
AJ81AG05770.1	AT4G13150.1	LOC_Os02g09440.1	PAN04422.1/0/hypothetical protein PAHAL_1G065800 [Panicum hallii] &gt;PUZ74421.1 hypothetical protein GQ55_1G063900 [Panicum hallii var. hallii]	NA	NA	NA	A0A2S3GME4/0.0/A0A2S3GME4_9POAL Uncharacterized protein OS=Panicum hallii OX=206008 GN=PAHAL_1G065800 PE=4 SV=1	PTHR30353/1.3E-76/INNER MEMBRANE PROTEIN DEDA-RELATED	NA
AJ81AG05780.1	AT5G58170.1	LOC_Os02g09450.1	RLM78398.1/0/glycerophosphodiester phosphodiesterase GDPDL7-like [Panicum miliaceum]	Q9LVN0/0.0/GPDL7_ARATH Glycerophosphodiester phosphodiesterase GDPDL7 OS=Arabidopsis thaliana OX=3702 GN=GDPDL7 PE=2 SV=1	lja:Lj0g3v0276839.2/9e-136/Lj0g3v0276839.2; -; K01126 glycerophosphoryl diester phosphodiesterase [EC:3.1.4.46]	At5g58170/0.0/[C] KOG2258 Glycerophosphoryl diester phosphodiesterase	A0A3L6QCE7/0.0/A0A3L6QCE7_PANMI Glycerophosphodiester phosphodiesterase OS=Panicum miliaceum OX=4540 GN=C2845_PM12G05150 PE=3 SV=1	G3DSA:3.20.20.190:FF:000013/2.7E-144/Glycerophosphodiester phosphodiesterase GDPDL3	biological_process:GO:0006629//lipid metabolic process;molecular_function:GO:0008081//phosphoric diester hydrolase activity;
AJ81AG05790.1	AT1G21065.1	LOC_Os02g09460.1	PUZ74422.1/7.82543e-106/hypothetical protein GQ55_1G064100 [Panicum hallii var. hallii] &gt;PVH65739.1 hypothetical protein PAHAL_1G066000 [Panicum hallii]	O14155/1e-40/YE72_SCHPO UPF0047 protein C4A8.02c OS=Schizosaccharomyces pombe (strain 972 / ATCC 24843) OX=284812 GN=SPAC4A8.02c PE=3 SV=1	NA	At1g21060_2/3e-84/[S] KOG3267 Uncharacterized conserved protein	A0A2T8KUB8/7e-106/A0A2T8KUB8_9POAL Uncharacterized protein OS=Panicum hallii OX=206008 GN=PAHAL_1G066000 PE=3 SV=1	TIGR00149/3.7E-40/TIGR00149_YjbQ: secondary thiamine-phosphate synthase enzyme	NA
AJ81AG05800.1	AT2G15290.1	LOC_Os02g09470.1	RLM80415.1/0/hypothetical protein C2845_PM12G05160 [Panicum miliaceum]	Q9SHU7/6e-100/TIC21_ARATH Protein TIC 21, chloroplastic OS=Arabidopsis thaliana OX=3702 GN=TIC21 PE=1 SV=1	NA	NA	A0A3L6QKK3/0.0/A0A3L6QKK3_PANMI Uncharacterized protein OS=Panicum miliaceum OX=4540 GN=C2845_PM12G05160 PE=4 SV=1	PTHR34548/4.6E-122/PROTEIN TIC 21, CHLOROPLASTIC	NA
AJ81AG05810.1	AT2G23290.1	LOC_Os02g09480.1	RLM79231.1/0/uncharacterized protein C2845_PM12G05170 [Panicum miliaceum]	Q9SN12/9e-69/MYB77_ARATH Transcription factor MYB77 OS=Arabidopsis thaliana OX=3702 GN=MYB77 PE=1 SV=1	zma:100281240/3e-161/pco081562; uncharacterized protein LOC100281240; K09422 transcription factor MYB, plant	At3g50060/4e-69/[K] KOG0048 Transcription factor, Myb superfamily	A0A3L6QEV3/0.0/A0A3L6QEV3_PANMI Uncharacterized protein OS=Panicum miliaceum OX=4540 GN=C2845_PM12G05170 PE=4 SV=1	SSF46689/1.61E-31/Homeodomain-like	NA
AJ81AG05820.1	AT3G19450.1	LOC_Os02g09490.1	RLM77938.1/0/putative cinnamyl alcohol dehydrogenase [Panicum miliaceum]	O82056/0.0/CADH_SACOF Probable cinnamyl alcohol dehydrogenase OS=Saccharum officinarum OX=4547 GN=CAD PE=2 SV=1	sita:101769241/0.0/probable cinnamyl alcohol dehydrogenase; K00083 cinnamyl-alcohol dehydrogenase [EC:1.1.1.195]	At3g19450/8e-172/[Q] KOG0023 Alcohol dehydrogenase, class V	A0A2T7F2X2/0.0/A0A2T7F2X2_9POAL PKS_ER domain-containing protein OS=Panicum hallii var. hallii OX=1504633 GN=GQ55_1G064400 PE=3 SV=1	SM00829/2.7E-6/PKS_ER_names_mod	molecular_function:GO:0008270//zinc ion binding;GO:0016491//oxidoreductase activity;
AJ81AG05830.1	NA	NA	PVH65741.1/1.30581e-35/hypothetical protein PAHAL_1G066600 [Panicum hallii]	NA	NA	NA	A0A368PJA1/3e-32/A0A368PJA1_SETIT Uncharacterized protein OS=Setaria italica OX=4555 GN=SETIT_1G057000v2 PE=4 SV=1	NA	NA
AJ81AG05840.1	AT1G80060.1	LOC_Os02g09530.1	RLM79949.1/0/uncharacterized protein C2845_PM12G05190 [Panicum miliaceum]	Q84WS8/6e-12/U1125_ARATH U11/U12 small nuclear ribonucleoprotein 25 kDa protein OS=Arabidopsis thaliana OX=3702 GN=SNRNP25 PE=2 SV=1	zma:100304237/7e-104/uncharacterized protein LOC100304237; K13153 U11/U12 small nuclear ribonucleoprotein 25 kDa protein	At1g80060/2e-35/[S] TWOG0264 Uncharacterized conserved protein	A0A3L6QIB1/0.0/A0A3L6QIB1_PANMI Ubiquitin-like domain-containing protein OS=Panicum miliaceum OX=4540 GN=C2845_PM12G05190 PE=4 SV=1	SSF54236/1.4E-23/Ubiquitin-like	biological_process:GO:0000398//mRNA splicing, via spliceosome;cellular_component:GO:0005689//U12-type spliceosomal complex;molecular_function:GO:0005515//protein binding;
AJ81AG05850.1	NA	LOC_Os02g09540.1	RLM80551.1/1.39203e-59/hypothetical protein C2845_PM12G05200 [Panicum miliaceum]	NA	NA	NA	A0A3L6QIQ5/1e-59/A0A3L6QIQ5_PANMI Uncharacterized protein OS=Panicum miliaceum OX=4540 GN=C2845_PM12G05200 PE=4 SV=1	PS51257/5.0/Prokaryotic membrane lipoprotein lipid attachment site profile.	NA
AJ81AG05860.1	AT3G27160.1	LOC_Os02g09590.1	XP_025815131.1/1.5445e-95/30S ribosomal protein S21, chloroplastic-like [Panicum hallii] &gt;PAN04433.1 hypothetical protein PAHAL_1G067000 [Panicum hallii] &gt;RLM78526.1 hypothetical protein C2845_PM12G05210 [Panicum miliaceum]	P82024/1e-22/RR21_SPIOL 30S ribosomal protein S21, chloroplastic OS=Spinacia oleracea OX=3562 GN=rps21 PE=1 SV=2	NA	At3g27160/4e-26/[J] LSE0604 A Predicted plastidial ribosomal protein	A0A2S3GME3/1e-95/A0A2S3GME3_9POAL Uncharacterized protein OS=Panicum hallii OX=206008 GN=PAHAL_1G067000 PE=3 SV=1	TIGR00030/4.3E-12/S21p: ribosomal protein bS21	biological_process:GO:0006412//translation;cellular_component:GO:0005840//ribosome;molecular_function:GO:0003735//structural constituent of ribosome;
AJ81AG05870.1	AT3G01435.1	LOC_Os02g09600.2	PAN04436.1/8.04309e-82/hypothetical protein PAHAL_1G067200 [Panicum hallii]	Q6ID77/1e-51/MED11_ARATH Mediator of RNA polymerase II transcription subunit 11 OS=Arabidopsis thaliana OX=3702 GN=MED11 PE=1 SV=1	sita:101767225/3e-78/mediator of RNA polymerase II transcription subunit 11; K15131 mediator of RNA polymerase II transcription subunit 11	NA	A0A2S3GMF1/7e-82/A0A2S3GMF1_9POAL Mediator of RNA polymerase II transcription subunit 11 OS=Panicum hallii OX=206008 GN=MED11 PE=3 SV=1	G3DSA:1.10.287.3490/2.8E-6/-	biological_process:GO:0006357//regulation of transcription by RNA polymerase II;cellular_component:GO:0016592//mediator complex;molecular_function:GO:0003712//transcription coregulator activity;
AJ81AG05880.1	NA	NA	PAN04434.1/2.58112e-57/hypothetical protein PAHAL_1G067100 [Panicum hallii] &gt;PUZ74434.1 hypothetical protein GQ55_1G065300 [Panicum hallii var. hallii]	NA	NA	NA	A0A2S3GM22/2e-57/A0A2S3GM22_9POAL Uncharacterized protein OS=Panicum hallii OX=206008 GN=PAHAL_1G067100 PE=4 SV=1	Coil/-/Coil	NA
AJ81AG05890.1	NA	NA	OEL28865.1/4.16545e-25/hypothetical protein BAE44_0010117 [Dichanthelium oligosanthes]	NA	NA	NA	K4ANB0/1e-26/K4ANB0_SETIT Uncharacterized protein OS=Setaria italica OX=4555 PE=4 SV=1	NA	NA
AJ81AG05900.1	AT2G04570.1	LOC_Os02g09610.1	RLM78886.1/0/GDSL esterase/lipase [Panicum miliaceum]	Q9SJB4/3e-128/GDL34_ARATH GDSL esterase/lipase At2g04570 OS=Arabidopsis thaliana OX=3702 GN=At2g04570 PE=2 SV=1	ats:109762802/9e-95/LOC109762802; auxin transport protein BIG; K10691 E3 ubiquitin-protein ligase UBR4 [EC:2.3.2.27]	At2g04570/1e-128/[RI] LSE0388 A Predicted lipase	A0A3L6QHP5/0.0/A0A3L6QHP5_PANMI GDSL esterase/lipase OS=Panicum miliaceum OX=4540 GN=C2845_PM12G05240 PE=3 SV=1	PF00657/1.3E-35/GDSL-like Lipase/Acylhydrolase	molecular_function:GO:0016788//hydrolase activity, acting on ester bonds;
AJ81AG05910.1	AT2G42990.1	LOC_Os02g09620.1	RLM80070.1/0/GDSL esterase/lipase [Panicum miliaceum]	Q67ZI9/3e-133/GDL48_ARATH GDSL esterase/lipase At2g42990 OS=Arabidopsis thaliana OX=3702 GN=At2g42990 PE=2 SV=1	ats:109762802/4e-92/LOC109762802; auxin transport protein BIG; K10691 E3 ubiquitin-protein ligase UBR4 [EC:2.3.2.27]	At2g04570/1e-126/[RI] LSE0388 A Predicted lipase	A0A3L6QHZ7/0.0/A0A3L6QHZ7_PANMI GDSL esterase/lipase OS=Panicum miliaceum OX=4540 GN=C2845_PM12G05250 PE=3 SV=1	cd01837/4.30905E-147/SGNH_plant_lipase_like	molecular_function:GO:0016788//hydrolase activity, acting on ester bonds;
AJ81AG05920.1	NA	LOC_Os02g09630.1	RLM78915.1/0/hypothetical protein C2845_PM12G05260 [Panicum miliaceum]	NA	bdi:100842866/2e-25/uncharacterized protein LOC100842866 isoform X2; K13456 RPM1-interacting protein 4	NA	A0A3L6QGP6/0.0/A0A3L6QGP6_PANMI Uncharacterized protein OS=Panicum miliaceum OX=4540 GN=C2845_PM12G05260 PE=4 SV=1	mobidb-lite/-/consensus disorder prediction	NA
AJ81AG05930.1	NA	NA	NA	NA	NA	NA	NA	NA	NA
AJ81AG05940.1	AT1G50640.1	LOC_Os02g09650.1	RLM80913.1/9.67715e-145/ethylene-responsive transcription factor 3-like [Panicum miliaceum]	O80339/5e-36/ERF82_ARATH Ethylene-responsive transcription factor 3 OS=Arabidopsis thaliana OX=3702 GN=ERF3 PE=1 SV=1	sita:101765573/6e-91/ethylene-responsive transcription factor 3-like; K09286 EREBP-like factor	At1g50640/2e-36/[K] LSE0301 A AP2 domain transcription factor	A0A3L6QJU9/8e-145/A0A3L6QJU9_PANMI Ethylene-responsive transcription factor 3-like OS=Panicum miliaceum OX=4540 GN=C2845_PM12G05270 PE=4 SV=1	SSF54171/1.83E-22/DNA-binding domain	biological_process:GO:0006355//regulation of transcription, DNA-templated;molecular_function:GO:0003700//DNA-binding transcription factor activity;GO:0003677//DNA binding;
AJ81AG05950.1	AT3G28345.1	LOC_Os02g09720.1	PUZ74442.1/0/hypothetical protein GQ55_1G065900 [Panicum hallii var. hallii]	Q9LHD1/0.0/AB15B_ARATH ABC transporter B family member 15 OS=Arabidopsis thaliana OX=3702 GN=ABCB15 PE=3 SV=1	dosa:Os02t0190300-01/0.0/Os02g0190300; P-glycoprotein homologue.; K05658 ATP-binding cassette, subfamily B (MDR/TAP), member 1 [EC:7.6.2.2]	At3g28345/0.0/[Q] KOG0055 Multidrug/pheromone exporter, ABC superfamily	A0A2T7F2Y2/0.0/A0A2T7F2Y2_9POAL Uncharacterized protein OS=Panicum hallii var. hallii OX=1504633 GN=GQ55_1G065900 PE=4 SV=1	G3DSA:3.40.50.300/2.6E-142/-	biological_process:GO:0055085//transmembrane transport;cellular_component:GO:0016020//membrane;molecular_function:GO:0005524//ATP binding;GO:0016887//ATP hydrolysis activity;
AJ81AG05960.1	AT3G28345.1	LOC_Os02g09720.1	XP_025802041.1/0/putative multidrug resistance protein [Panicum hallii] &gt;PAN04446.1 hypothetical protein PAHAL_1G067800 [Panicum hallii]	Q9LHD1/0.0/AB15B_ARATH ABC transporter B family member 15 OS=Arabidopsis thaliana OX=3702 GN=ABCB15 PE=3 SV=1	dosa:Os02t0190300-01/0.0/Os02g0190300; P-glycoprotein homologue.; K05658 ATP-binding cassette, subfamily B (MDR/TAP), member 1 [EC:7.6.2.2]	At3g28345/0.0/[Q] KOG0055 Multidrug/pheromone exporter, ABC superfamily	A0A2S3GLX9/0.0/A0A2S3GLX9_9POAL Uncharacterized protein OS=Panicum hallii OX=206008 GN=PAHAL_1G067800 PE=4 SV=1	PS50893/24.383184/ATP-binding cassette, ABC transporter-type domain profile.	biological_process:GO:0055085//transmembrane transport;cellular_component:GO:0016020//membrane;molecular_function:GO:0016887//ATP hydrolysis activity;GO:0005524//ATP binding;
AJ81AG05970.1	AT4G22130.1	LOC_Os02g09740.1	PUZ74444.1/0/hypothetical protein GQ55_1G066100 [Panicum hallii var. hallii]	Q6R2J8/0.0/SRF8_ARATH Protein STRUBBELIG-RECEPTOR FAMILY 8 OS=Arabidopsis thaliana OX=3702 GN=SRF8 PE=1 SV=1	gsj:114400425/0.0/protein STRUBBELIG-RECEPTOR FAMILY 6-like isoform X1; K04733 interleukin-1 receptor-associated kinase 4 [EC:2.7.11.1]	At1g53730/0.0/[T] LSE0002 A Receptor protein kinase containing LRR repeats	A0A2T7F300/0.0/A0A2T7F300_9POAL Protein kinase domain-containing protein OS=Panicum hallii var. hallii OX=1504633 GN=GQ55_1G066100 PE=4 SV=1	PR00019/7.5E-5/Leucine-rich repeat signature	biological_process:GO:0006468//protein phosphorylation;molecular_function:GO:0005524//ATP binding;GO:0005515//protein binding;GO:0004672//protein kinase activity;
AJ81AG05980.1	AT3G10230.1	LOC_Os02g09750.1	RLM78752.1/0/pink scutellum 1 [Panicum miliaceum]	Q38933/0.0/LCYB_ARATH Lycopene beta cyclase, chloroplastic OS=Arabidopsis thaliana OX=3702 GN=LCY1 PE=1 SV=1	zma:100383002/0.0/pink scutellum 1; K06443 lycopene beta-cyclase [EC:5.5.1.19]	At3g10230/0.0/[C] LSE1925 A Lycopene epsilon cyclase	A0A3L6QGA4/0.0/A0A3L6QGA4_PANMI Pink scutellum 1 OS=Panicum miliaceum OX=4540 GN=C2845_PM12G05320 PE=3 SV=1	G3DSA:3.50.50.60:FF:000101/7.5E-176/lycopene epsilon cyclase, chloroplastic	biological_process:GO:0016117//carotenoid biosynthetic process;molecular_function:GO:0016705//oxidoreductase activity, acting on paired donors, with incorporation or reduction of molecular oxygen;
AJ81AG05990.1	NA	LOC_Os02g09760.1	RLM79300.1/6.63852e-81/uncharacterized protein C2845_PM12G05330 [Panicum miliaceum]	NA	NA	NA	A0A3L6QFV0/6e-81/A0A3L6QFV0_PANMI Uncharacterized protein OS=Panicum miliaceum OX=4540 GN=C2845_PM12G05330 PE=4 SV=1	mobidb-lite/-/consensus disorder prediction	NA
AJ81AG06000.2	AT3G01690.1	LOC_Os02g09770.1	RLM78021.1/0/alpha/beta hydrolase domain-containing protein 17B-like [Panicum miliaceum]	Q6DD70/5e-80/AB17C_XENLA Alpha/beta hydrolase domain-containing protein 17C OS=Xenopus laevis OX=8355 GN=abhd17c PE=2 SV=1	sita:101763546/0.0/protein ABHD17B; K01076 abhydrolase domain-containing protein 17 [EC:3.1.2.22]	At3g30380/3e-155/[R] KOG1552 Predicted alpha/beta hydrolase	A0A3L6QBE5/0.0/A0A3L6QBE5_PANMI Alpha/beta hydrolase domain-containing protein 17B-like OS=Panicum miliaceum OX=4540 GN=C2845_PM12G05340 PE=4 SV=1	PF12146/1.2E-7/Serine aminopeptidase, S33	NA
AJ81AG06010.1	AT5G49550.1	LOC_Os02g09780.1	PUZ74448.1/4.96432e-88/hypothetical protein GQ55_1G066500 [Panicum hallii var. hallii]	F4K657/2e-44/BL1S2_ARATH Biogenesis of lysosome-related organelles complex 1 subunit 2 OS=Arabidopsis thaliana OX=3702 GN=BLOS2 PE=1 SV=1	sbi:8079447/3e-81/biogenesis of lysosome-related organelles complex 1 subunit 2; K16750 biogenesis of lysosome-related organelles complex 1 subunit 2	At5g49550/6e-30/[H] KOG4254 Phytoene desaturase	A0A2T7F306/4e-88/A0A2T7F306_9POAL Uncharacterized protein OS=Panicum hallii var. hallii OX=1504633 GN=GQ55_1G066500 PE=3 SV=1	PF10046/5.3E-29/Biogenesis of lysosome-related organelles complex-1 subunit 2	NA
AJ81AG06020.1	AT3G30390.2	LOC_Os02g09810.1	RLM80392.1/0/hypothetical protein C2845_PM12G05360 [Panicum miliaceum]	Q9LI61/0.0/AVT6A_ARATH Amino acid transporter AVT6A OS=Arabidopsis thaliana OX=3702 GN=AVT6A PE=2 SV=1	sbi:110434582/0.0/sodium-coupled neutral amino acid transporter 1-like; K14207 solute carrier family 38 (sodium-coupled neutral amino acid transporter), member 2	At3g30390/0.0/[E] KOG1305 Amino acid transporter protein	A0A3L6QKS6/0.0/A0A3L6QKS6_PANMI Aa_trans domain-containing protein OS=Panicum miliaceum OX=4540 GN=C2845_PM12G05360 PE=4 SV=1	PF01490/4.9E-61/Transmembrane amino acid transporter protein	NA
AJ81AG06030.1	NA	LOC_Os02g09820.1	RLM79209.1/0/E3 ubiquitin-protein ligase CIP8-like [Panicum miliaceum]	NA	zma:100273811/3e-44/uncharacterized LOC100273811; K11982 E3 ubiquitin-protein ligase RNF115/126 [EC:2.3.2.27]	NA	A0A3L6QG85/0.0/A0A3L6QG85_PANMI E3 ubiquitin-protein ligase CIP8-like OS=Panicum miliaceum OX=4540 GN=C2845_PM12G05370 PE=4 SV=1	NA	NA
AJ81AG06040.1	AT5G15830.1	LOC_Os02g09830.1	XP_025825344.1/3.25446e-108/basic leucine zipper 8-like [Panicum hallii] &gt;PAN04459.1 hypothetical protein PAHAL_1G068700 [Panicum hallii]	Q9FMC2/3e-18/BZP43_ARATH Basic leucine zipper 43 OS=Arabidopsis thaliana OX=3702 GN=BZIP43 PE=1 SV=1	dcr:108205061/2e-09/bZIP transcription factor 16-like; K09060 plant G-box-binding factor	At3g30530/2e-22/[KR] LSE0037 A R2R3-type MYB transcription factors/VIP1, involved in Agrobacterium VirE2 nuclear import and infectivity	A0A4U6W4U1/2e-91/A0A4U6W4U1_SETVI BZIP domain-containing protein OS=Setaria viridis OX=4556 GN=SEVIR_1G053800v2 PE=4 SV=1	mobidb-lite/-/consensus disorder prediction	biological_process:GO:0006355//regulation of transcription, DNA-templated;molecular_function:GO:0003700//DNA-binding transcription factor activity;
AJ81AG06050.1	AT5G28900.1	LOC_Os02g09840.1	RLM78483.1/0/serine/threonine protein phosphatase 2A regulatory subunit B&apos; [Panicum miliaceum]	Q8VZQ4/0.0/2AB2C_ARATH Probable serine/threonine protein phosphatase 2A regulatory subunit B''gamma OS=Arabidopsis thaliana OX=3702 GN=B''GAMMA PE=1 SV=1	sita:101761912/0.0/serine/threonine protein phosphatase 2A regulatory subunit B''beta; K11583 serine/threonine-protein phosphatase 2A regulatory subunit B''	At5g28900/0.0/[A] KOG2562 Protein phosphatase 2 regulatory subunit	A0A3L6QCN0/0.0/A0A3L6QCN0_PANMI Serine/threonine protein phosphatase 2A regulatory subunit B OS=Panicum miliaceum OX=4540 GN=C2845_PM12G05390 PE=4 SV=1	SSF47473/5.91E-23/EF-hand	molecular_function:GO:0005509//calcium ion binding;
AJ81AG06060.1	AT5G24920.1	LOC_Os02g09850.1	RLM80555.1/8.14889e-94/protein GLUTAMINE DUMPER 4-like [Panicum miliaceum]	Q8S8A0/2e-09/GDU4_ARATH Protein GLUTAMINE DUMPER 4 OS=Arabidopsis thaliana OX=3702 GN=GDU4 PE=2 SV=1	NA	NA	A0A3L6QL13/7e-94/A0A3L6QL13_PANMI Protein GLUTAMINE DUMPER 4-like OS=Panicum miliaceum OX=4540 GN=C2845_PM12G05400 PE=3 SV=1	PTHR33228/1.8E-20/PROTEIN GLUTAMINE DUMPER 4-RELATED	biological_process:GO:0080143//regulation of amino acid export;
AJ81AG06070.1	NA	NA	RLM78064.1/3.29877e-88/hypothetical protein C2845_PM12G05410 [Panicum miliaceum]	NA	NA	NA	A0A3L6QBN9/3e-88/A0A3L6QBN9_PANMI Uncharacterized protein OS=Panicum miliaceum OX=4540 GN=C2845_PM12G05410 PE=4 SV=1	mobidb-lite/-/consensus disorder prediction	NA
AJ81AG06080.1	NA	NA	RLM78797.1/7.41006e-52/uncharacterized protein C2845_PM12G05420 [Panicum miliaceum]	NA	NA	NA	A0A3L6QFS8/6e-52/A0A3L6QFS8_PANMI Uncharacterized protein OS=Panicum miliaceum OX=4540 GN=C2845_PM12G05420 PE=4 SV=1	PTHR33511/2.6E-11/OS06G0632400 PROTEIN	NA
AJ81AG06090.2	AT1G67170.1	LOC_Os02g09890.1	PUZ74458.1/0/hypothetical protein GQ55_1G067500 [Panicum hallii var. hallii]	Q84TD8/3e-64/FLXL2_ARATH Protein FLX-like 2 OS=Arabidopsis thaliana OX=3702 GN=FLXL2 PE=1 SV=1	nta:107761684/1e-20/eukaryotic initiation factor 4A-9-like; K03257 translation initiation factor 4A	NA	A0A2S3GM43/0.0/A0A2S3GM43_9POAL Uncharacterized protein OS=Panicum hallii OX=206008 GN=PAHAL_1G069200 PE=3 SV=1	PTHR33405/7.6E-79/PROTEIN FLX-LIKE 2	NA
AJ81AG06100.1	AT3G01460.1	LOC_Os02g09920.1	RLM80907.1/0/methyl-CpG-binding domain-containing protein 9 [Panicum miliaceum]	Q9SGH2/0.0/MBD9_ARATH Methyl-CpG-binding domain-containing protein 9 OS=Arabidopsis thaliana OX=3702 GN=MBD9 PE=2 SV=1	sita:101759900/0.0/methyl-CpG-binding domain-containing protein 9 isoform X2; K22768 methyl-CpG-binding domain-containing protein 9 [EC:2.3.1.48]	At1g63490/8e-14/[R] KOG1246 DNA-binding protein jumonji/RBP2/SMCY, contains JmjC domain	A0A3L6QLN5/0.0/A0A3L6QLN5_PANMI Methyl-CpG-binding domain-containing protein 9 OS=Panicum miliaceum OX=4540 GN=C2845_PM12G05440 PE=4 SV=1	PF15612/2.3E-10/WSTF, HB1, Itc1p, MBD9 motif 1	cellular_component:GO:0005634//nucleus;molecular_function:GO:0005515//protein binding;
AJ81AG06110.1	AT5G03760.1	LOC_Os02g09930.1	RLM78416.1/0/hypothetical protein C2845_PM12G05450 [Panicum miliaceum]	Q7PC76/0.0/CSLA1_ORYSJ Glucomannan 4-beta-mannosyltransferase 1 OS=Oryza sativa subsp. japonica OX=39947 GN=CSLA1 PE=1 SV=1	sbi:8079457/0.0/glucomannan 4-beta-mannosyltransferase 1; K13680 beta-mannan synthase [EC:2.4.1.32]	At5g03760/0.0/[G] LSE0130 A Glucosyltransferase	A0A3L6QGB8/0.0/A0A3L6QGB8_PANMI Glyco_trans_2-like domain-containing protein OS=Panicum miliaceum OX=4540 GN=C2845_PM12G05450 PE=4 SV=1	cd06437/5.89787E-147/CESA_CaSu_A2	NA
AJ81AG06120.1	AT3G52960.1	LOC_Os02g09940.1	RLM79124.1/8.36591e-163/peroxiredoxin-2E-2, chloroplastic-like [Panicum miliaceum]	Q7F8S5/8e-104/PR2E2_ORYSJ Peroxiredoxin-2E-2, chloroplastic OS=Oryza sativa subsp. japonica OX=39947 GN=PRXIIE-2 PE=1 SV=1	ath:AT1G60740/7e-58/Thioredoxin superfamily protein; K03386 peroxiredoxin (alkyl hydroperoxide reductase subunit C) [EC:1.11.1.15]	At3g52960/3e-95/[O] KOG0541 Alkyl hydroperoxide reductase/peroxiredoxin	A0A3L6QEQ7/7e-163/A0A3L6QEQ7_PANMI Glutaredoxin-dependent peroxiredoxin OS=Panicum miliaceum OX=4540 GN=C2845_PM12G05460 PE=3 SV=1	cd03013/1.0342E-76/PRX5_like	biological_process:GO:0034599//cellular response to oxidative stress;molecular_function:GO:0016491//oxidoreductase activity;GO:0008379//thioredoxin peroxidase activity;
AJ81AG06130.1	AT2G33580.1	LOC_Os02g09960.1	RLM79835.1/0/protein LYK5-like [Panicum miliaceum]	O22808/2e-164/LYK5_ARATH Protein LYK5 OS=Arabidopsis thaliana OX=3702 GN=LYK5 PE=2 SV=1	mesc:110627851/9e-172/lysM domain receptor-like kinase 4; K04733 interleukin-1 receptor-associated kinase 4 [EC:2.7.11.1]	At2g33580/7e-165/[T] LSE0057 A Protein kinase, contains LysM domains	A0A3L6QJ19/0.0/A0A3L6QJ19_PANMI Protein LYK5-like OS=Panicum miliaceum OX=4540 GN=C2845_PM12G05470 PE=4 SV=1	cd00118/4.98963E-5/LysM	biological_process:GO:0006468//protein phosphorylation;molecular_function:GO:0005524//ATP binding;GO:0004672//protein kinase activity;
AJ81AG06140.1	AT1G21010.1	LOC_Os02g09970.1	RLM78403.1/8.62391e-141/hypothetical protein C2845_PM12G05480 [Panicum miliaceum]	NA	NA	At1g76600/5e-14/[S] LSE0358 A Uncharacterized protein	A0A3L6QCG5/7e-141/A0A3L6QCG5_PANMI Uncharacterized protein OS=Panicum miliaceum OX=4540 GN=C2845_PM12G05480 PE=4 SV=1	mobidb-lite/-/consensus disorder prediction	NA
AJ81AG06150.1	AT5G66580.1	LOC_Os02g09990.1	RLM79605.1/2.21706e-147/hypothetical protein C2845_PM12G05490 [Panicum miliaceum]	NA	NA	At5g66580/1e-15/[S] LSE0358 A Uncharacterized protein	A0A3L6QIF4/2e-147/A0A3L6QIF4_PANMI Uncharacterized protein OS=Panicum miliaceum OX=4540 GN=C2845_PM12G05490 PE=4 SV=1	PTHR33052/3.6E-19/DUF4228 DOMAIN PROTEIN-RELATED	NA
AJ81AG06160.1	AT1G43000.1	LOC_Os06g41930.2	XP_025806621.1/1.13491e-143/uncharacterized protein LOC112885173 [Panicum hallii] &gt;PAN04475.1 hypothetical protein PAHAL_1G070200 [Panicum hallii]	Q1G3Q4/1e-18/RITF1_ARATH Protein RGF1 INDUCIBLE TRANSCRIPTION FACTOR 1 OS=Arabidopsis thaliana OX=3702 GN=RITF1 PE=1 SV=1	NA	At1g76590/4e-32/[R] LSE0429 A B-Box Zn-finger protein	A0A2S3GM71/6e-125/A0A2S3GM71_9POAL Uncharacterized protein OS=Panicum hallii OX=206008 GN=PAHAL_1G070200 PE=4 SV=1	PF04640/1.2E-16/PLATZ transcription factor	NA
AJ81AG06170.1	AT1G43000.1	LOC_Os06g41930.2	PAN04477.1/1.90398e-130/hypothetical protein PAHAL_1G070400 [Panicum hallii]	Q1G3Q4/1e-19/RITF1_ARATH Protein RGF1 INDUCIBLE TRANSCRIPTION FACTOR 1 OS=Arabidopsis thaliana OX=3702 GN=RITF1 PE=1 SV=1	NA	At1g21000/7e-35/[R] LSE0429 A B-Box Zn-finger protein	A0A2S3GM02/2e-130/A0A2S3GM02_9POAL Uncharacterized protein OS=Panicum hallii OX=206008 GN=PAHAL_1G070400 PE=4 SV=1	PTHR31065/5.2E-56/PLATZ TRANSCRIPTION FACTOR FAMILY PROTEIN	NA
AJ81AG06180.1	AT3G51500.1	LOC_Os02g10010.1	PUZ74468.1/1.89139e-151/hypothetical protein GQ55_1G068500 [Panicum hallii var. hallii]	NA	NA	NA	A0A2T7F330/2e-151/A0A2T7F330_9POAL Uncharacterized protein OS=Panicum hallii var. hallii OX=1504633 GN=GQ55_1G068500 PE=4 SV=1	mobidb-lite/-/consensus disorder prediction	NA
AJ81AG06190.1	AT2G33560.1	LOC_Os02g10020.1	XP_025792834.1/0/mitotic spindle checkpoint protein BUBR1 [Panicum hallii] &gt;PAN04480.1 hypothetical protein PAHAL_1G070600 [Panicum hallii]	O22806/1e-121/BUBR1_ARATH Mitotic spindle checkpoint protein BUBR1 OS=Arabidopsis thaliana OX=3702 GN=BUBR1 PE=1 SV=2	sita:101755855/0.0/mitotic spindle checkpoint protein BUBR1; K02178 checkpoint serine/threonine-protein kinase [EC:2.7.11.1]	At2g33560/1e-62/[D] KOG1166 Mitotic checkpoint serine/threonine protein kinase	A0A2S3GM52/0.0/A0A2S3GM52_9POAL BUB1 N-terminal domain-containing protein OS=Panicum hallii OX=206008 GN=PAHAL_1G070600 PE=4 SV=1	PF08311/2.2E-43/Mad3/BUB1 homology region 1	biological_process:GO:0007094//mitotic spindle assembly checkpoint signaling;
AJ81AG06200.1	NA	LOC_Os02g10030.1	RLN07316.1/1.4383e-69/hypothetical protein C2845_PM11G02270 [Panicum miliaceum]	NA	NA	NA	A0A3L6RN88/1e-69/A0A3L6RN88_PANMI Uncharacterized protein OS=Panicum miliaceum OX=4540 GN=C2845_PM11G02270 PE=4 SV=1	PTHR34996/7.8E-23/OS06G0327400 PROTEIN	NA
AJ81AG06210.1	AT4G38200.1	LOC_Os03g14260.1	PUZ74471.1/0/hypothetical protein GQ55_1G068800 [Panicum hallii var. hallii] &gt;PUZ74472.1 hypothetical protein GQ55_1G068800 [Panicum hallii var. hallii] &gt;PUZ74473.1 hypothetical protein GQ55_1G068800 [Panicum hallii var. hallii]	F4JSZ5/0.0/BIG1_ARATH Brefeldin A-inhibited guanine nucleotide-exchange protein 1 OS=Arabidopsis thaliana OX=3702 GN=BIG1 PE=2 SV=1	sita:101755441/0.0/brefeldin A-inhibited guanine nucleotide-exchange protein 1; K18442 brefeldin A-inhibited guanine nucleotide-exchange protein	At4g38200/0.0/[U] KOG0929 Guanine nucleotide exchange factor	A0A2T7F314/0.0/A0A2T7F314_9POAL SEC7 domain-containing protein OS=Panicum hallii var. hallii OX=1504633 GN=GQ55_1G068800 PE=4 SV=1	PF16213/1.3E-18/Dimerisation and cyclophilin-binding domain of Mon2	biological_process:GO:0032012//regulation of ARF protein signal transduction;molecular_function:GO:0005085//guanyl-nucleotide exchange factor activity;
AJ81AG06220.2	AT2G22370.1	LOC_Os02g10050.1	RLM78203.1/6.57051e-171/mediator of RNA polymerase II transcription subunit 18 [Panicum miliaceum]	Q9SJZ6/5e-108/MED18_ARATH Mediator of RNA polymerase II transcription subunit 18 OS=Arabidopsis thaliana OX=3702 GN=MED18 PE=1 SV=1	sita:101754358/7e-139/mediator of RNA polymerase II transcription subunit 18; K15135 mediator of RNA polymerase II transcription subunit 18	At2g22370/2e-108/[S] KOG3264 Uncharacterized conserved protein	A0A3L6QBW0/6e-171/A0A3L6QBW0_PANMI Mediator of RNA polymerase II transcription subunit 18 OS=Panicum miliaceum OX=4540 GN=C2845_PM12G05530 PE=3 SV=1	PTHR13321/2.7E-57/MEDIATOR OF RNA POLYMERASE II TRANSCRIPTION, SUBUNIT 18	biological_process:GO:0006357//regulation of transcription by RNA polymerase II;cellular_component:GO:0016592//mediator complex;molecular_function:GO:0003712//transcription coregulator activity;
AJ81AG06230.1	AT1G42990.1	LOC_Os06g41770.1	PUZ74476.1/0/hypothetical protein GQ55_1G069000 [Panicum hallii var. hallii]	Q69XV0/3e-75/BZP50_ORYSJ bZIP transcription factor 50 OS=Oryza sativa subsp. japonica OX=39947 GN=BZIP50 PE=2 SV=1	egr:104450356/2e-26/bZIP transcription factor 60; K21548 ATF/CREB family transcription factor	NA	A0A2T7F313/0.0/A0A2T7F313_9POAL BZIP domain-containing protein OS=Panicum hallii var. hallii OX=1504633 GN=GQ55_1G069000 PE=4 SV=1	PS00036/-/Basic-leucine zipper (bZIP) domain signature.	biological_process:GO:0006355//regulation of transcription, DNA-templated;molecular_function:GO:0003700//DNA-binding transcription factor activity;
AJ81AG06240.1	AT2G33610.1	LOC_Os02g10060.1	RLM78169.1/0/uncharacterized protein C2845_PM12G05540 [Panicum miliaceum]	Q84JG2/4e-120/SWI3B_ARATH SWI/SNF complex subunit SWI3B OS=Arabidopsis thaliana OX=3702 GN=SWI3B PE=1 SV=1	zma:100273414/0.0/chb102; uncharacterized protein LOC100273414; K11649 SWI/SNF related-matrix-associated actin-dependent regulator of chromatin subfamily C	At2g33610/2e-103/[B] KOG1279 Chromatin remodeling factor subunit and related transcription factors	A0A3L6QCV9/0.0/A0A3L6QCV9_PANMI Uncharacterized protein OS=Panicum miliaceum OX=4540 GN=C2845_PM12G05540 PE=4 SV=1	mobidb-lite/-/consensus disorder prediction	molecular_function:GO:0005515//protein binding;
AJ81AG06250.1	AT1G30890.2	LOC_Os06g41590.1	XP_025815537.1/0/protein YIF1B-B-like [Panicum hallii] &gt;PAN04489.1 hypothetical protein PAHAL_1G071200 [Panicum hallii] &gt;PAN04491.1 hypothetical protein PAHAL_1G071200 [Panicum hallii] &gt;PUZ74477.1 hypothetical protein GQ55_1G069200 [Panicum hallii var. hallii]	Q4FZQ0/3e-32/YF1BB_XENLA Protein YIF1B-B OS=Xenopus laevis OX=8355 GN=yif1b-b PE=2 SV=1	sita:101752879/0.0/protein YIF1B-B; K20362 protein transport protein YIF1	At1g30890/4e-130/[S] KOG3094 Predicted membrane protein	A0A2T7F334/0.0/A0A2T7F334_9POAL Uncharacterized protein OS=Panicum hallii var. hallii OX=1504633 GN=GQ55_1G069200 PE=3 SV=1	PTHR14083/4.7E-104/YIP1 INTERACTING FACTOR HOMOLOG YIF1 PROTEIN	biological_process:GO:0006888//endoplasmic reticulum to Golgi vesicle-mediated transport;cellular_component:GO:0005789//endoplasmic reticulum membrane;
AJ81AG06260.1	AT3G52670.1	LOC_Os08g09760.1	PUZ74478.1/3.0424e-51/hypothetical protein GQ55_1G069300 [Panicum hallii var. hallii]	NA	NA	At3g52670/2e-06/[R] LSE0003 A F-box and FBD-domains	A0A2T7F339/3e-51/A0A2T7F339_9POAL Uncharacterized protein OS=Panicum hallii var. hallii OX=1504633 GN=GQ55_1G069300 PE=4 SV=1	PS50835/6.542007/Ig-like domain profile.	molecular_function:GO:0005515//protein binding;
AJ81AG06270.1	AT2G44350.1	LOC_Os11g33240.2	XP_025813485.1/0/citrate synthase 4, mitochondrial-like [Panicum hallii] &gt;XP_025813491.1 citrate synthase 4, mitochondrial-like [Panicum hallii] &gt;PUZ74479.1 hypothetical protein GQ55_1G069400 [Panicum hallii var. hallii] &gt;PAN04494.1 hypothetical protein PAHAL_1G071300 [Panicum hallii] &gt;PAN04495.1 hypothetical protein PAHAL_1G071300 [Panicum hallii] &gt;PUZ74480.1 hypothetical protein …	P20115/0.0/CISY4_ARATH Citrate synthase 4, mitochondrial OS=Arabidopsis thaliana OX=3702 GN=CSY4 PE=1 SV=3	sbi:8071625/0.0/citrate synthase 4, mitochondrial; K01647 citrate synthase [EC:2.3.3.1]	At2g44350/0.0/[C] KOG2617 Citrate synthase	A0A2T7F335/0.0/A0A2T7F335_9POAL Citrate synthase OS=Panicum hallii var. hallii OX=1504633 GN=GQ55_1G069400 PE=3 SV=1	PR00143/1.1E-50/Citrate synthase signature	biological_process:GO:0006099//tricarboxylic acid cycle;GO:0006101//citrate metabolic process;molecular_function:GO:0046912//acyltransferase, acyl groups converted into alkyl on transfer;GO:0004108//citrate (Si)-synthase activity;
AJ81AG06280.1	AT3G12130.1	LOC_Os02g10080.1	RLM79246.1/0/zinc finger CCCH domain-containing protein 14-like [Panicum miliaceum]	Q7F8R0/2e-172/C3H14_ORYSJ Zinc finger CCCH domain-containing protein 14 OS=Oryza sativa subsp. japonica OX=39947 GN=Os02g0194200 PE=2 SV=1	pper:18768027/3e-09/far upstream element-binding protein 1; K13210 far upstream element-binding protein	At3g12130/2e-73/[R] KOG1677 CCCH-type Zn-finger protein	A0A3L6QIM3/0.0/A0A3L6QIM3_PANMI Zinc finger CCCH domain-containing protein 14-like OS=Panicum miliaceum OX=4540 GN=C2845_PM12G05570 PE=4 SV=1	PS50103/16.849304/Zinc finger C3H1-type profile.	molecular_function:GO:0003723//RNA binding;GO:0003729//mRNA binding;GO:0003676//nucleic acid binding;GO:0046872//metal ion binding;
AJ81AG06290.1	AT1G51130.1	LOC_Os02g10090.1	RLM80635.1/0/hypothetical protein C2845_PM12G05580 [Panicum miliaceum]	Q9C689/3e-123/NSE4A_ARATH Non-structural maintenance of chromosomes element 4 homolog A OS=Arabidopsis thaliana OX=3702 GN=NSE4A PE=2 SV=1	sita:101784883/0.0/non-structural maintenance of chromosomes element 4 homolog A isoform X1; K22825 non-structural maintenance of chromosomes element 4	At1g51130/1e-123/[S] KOG2866 Uncharacterized conserved protein	A0A3L6QL83/0.0/A0A3L6QL83_PANMI Non-structural maintenance of chromosomes element 4 OS=Panicum miliaceum OX=4540 GN=C2845_PM12G05580 PE=3 SV=1	PF08743/1.3E-22/Nse4 C-terminal	biological_process:GO:0006281//DNA repair;cellular_component:GO:0005634//nucleus;GO:0030915//Smc5-Smc6 complex;
AJ81AG06300.1	AT5G07280.1	LOC_Os01g68870.1	PUZ74486.1/0/hypothetical protein GQ55_1G069700 [Panicum hallii var. hallii]	Q8RZV7/0.0/MSP1_ORYSJ Leucine-rich repeat receptor protein kinase MSP1 OS=Oryza sativa subsp. japonica OX=39947 GN=MSP1 PE=1 SV=1	vvi:100253808/3e-88/FLS2; LRR receptor-like serine/threonine-protein kinase FLS2; K13420 LRR receptor-like serine/threonine-protein kinase FLS2 [EC:2.7.11.1]	At5g07280/2e-122/[T] LSE0002 A Receptor protein kinase containing LRR repeats	A0A2T7F326/0.0/A0A2T7F326_9POAL LRRNT_2 domain-containing protein OS=Panicum hallii var. hallii OX=1504633 GN=GQ55_1G069700 PE=4 SV=1	SSF52058/1.7E-34/L domain-like	molecular_function:GO:0005515//protein binding;
AJ81AG06310.1	AT5G06940.1	LOC_Os01g68870.1	XP_025806643.1/9.46637e-54/leucine-rich repeat receptor protein kinase MSP1-like [Panicum hallii]	Q8RZV7/7e-30/MSP1_ORYSJ Leucine-rich repeat receptor protein kinase MSP1 OS=Oryza sativa subsp. japonica OX=39947 GN=MSP1 PE=1 SV=1	oeu:111370841/4e-09/receptor-like protein kinase HSL1; K00924 kinase [EC:2.7.1.-]	At5g16590/8e-08/[T] LSE0002 A Receptor protein kinase containing LRR repeats	A0A2T7F326/8e-53/A0A2T7F326_9POAL LRRNT_2 domain-containing protein OS=Panicum hallii var. hallii OX=1504633 GN=GQ55_1G069700 PE=4 SV=1	PF08263/4.7E-10/Leucine rich repeat N-terminal domain	NA
AJ81AG06320.1	NA	LOC_Os07g04190.1	XP_025882533.1/2.22271e-07/leucine-rich repeat receptor-like serine/threonine-protein kinase BAM1 isoform X2 [Oryza sativa Japonica Group]	NA	NA	NA	I1Q7V4/7e-08/I1Q7V4_ORYGL Protein kinase domain-containing protein OS=Oryza glaberrima OX=4538 PE=3 SV=1	mobidb-lite/-/consensus disorder prediction	NA
AJ81AG06330.1	AT5G07280.1	LOC_Os01g68870.1	XP_025806652.1/0/leucine-rich repeat receptor protein kinase MSP1-like, partial [Panicum hallii]	Q8RZV7/0.0/MSP1_ORYSJ Leucine-rich repeat receptor protein kinase MSP1 OS=Oryza sativa subsp. japonica OX=39947 GN=MSP1 PE=1 SV=1	oeu:111367650/2e-165/systemin receptor SR160-like; K13415 protein brassinosteroid insensitive 1 [EC:2.7.10.1 2.7.11.1]	At5g07280/0.0/[T] LSE0002 A Receptor protein kinase containing LRR repeats	A0A2T7F345/0.0/A0A2T7F345_9POAL Protein kinase domain-containing protein OS=Panicum hallii var. hallii OX=1504633 GN=GQ55_1G069800 PE=4 SV=1	G3DSA:3.80.10.10:FF:000626/2.3E-75/Leucine-rich repeat receptor protein kinase MSP1	biological_process:GO:0006468//protein phosphorylation;molecular_function:GO:0005515//protein binding;GO:0004672//protein kinase activity;GO:0005524//ATP binding;
AJ81AG06340.1	AT1G53730.1	LOC_Os02g10110.1	XP_025794912.1/0/protein STRUBBELIG-RECEPTOR FAMILY 8-like [Panicum hallii] &gt;XP_025794920.1 protein STRUBBELIG-RECEPTOR FAMILY 8-like [Panicum hallii] &gt;XP_025794930.1 protein STRUBBELIG-RECEPTOR FAMILY 8-like [Panicum hallii] &gt;XP_025794940.1 protein STRUBBELIG-RECEPTOR FAMILY 8-like [Panicum hallii] &gt;PAN04507.1 hypothetical protein PAHAL_1G071800 [Panicum hallii]	Q6R2J8/4e-165/SRF8_ARATH Protein STRUBBELIG-RECEPTOR FAMILY 8 OS=Arabidopsis thaliana OX=3702 GN=SRF8 PE=1 SV=1	cmos:111452877/7e-133/protein STRUBBELIG-RECEPTOR FAMILY 7-like isoform X1; K04733 interleukin-1 receptor-associated kinase 4 [EC:2.7.11.1]	At1g53730/6e-144/[T] LSE0002 A Receptor protein kinase containing LRR repeats	A0A2T7F348/0.0/A0A2T7F348_9POAL Protein kinase domain-containing protein OS=Panicum hallii var. hallii OX=1504633 GN=GQ55_1G069900 PE=4 SV=1	PS00107/-/Protein kinases ATP-binding region signature.	biological_process:GO:0006468//protein phosphorylation;molecular_function:GO:0004672//protein kinase activity;GO:0005515//protein binding;GO:0005524//ATP binding;
AJ81AG06350.1	AT3G45140.1	LOC_Os02g10120.1	XP_025794902.1/0/lipoxygenase 2.3, chloroplastic [Panicum hallii] &gt;PAN04510.1 hypothetical protein PAHAL_1G071900 [Panicum hallii]	Q8GSM2/0.0/LOX23_HORVU Lipoxygenase 2.3, chloroplastic OS=Hordeum vulgare OX=4513 GN=LOX2.3 PE=1 SV=1	sita:101784066/0.0/lipoxygenase 2.3, chloroplastic; K00454 lipoxygenase [EC:1.13.11.12]	At3g45140/0.0/[I] TWOG0111 Lipoxygenase	A0A2T7F332/0.0/A0A2T7F332_9POAL Lipoxygenase OS=Panicum hallii var. hallii OX=1504633 GN=GQ55_1G070000 PE=3 SV=1	SM00308/9.5E-35/LH2_4	molecular_function:GO:0005515//protein binding;GO:0046872//metal ion binding;GO:0016491//oxidoreductase activity;GO:0016702//oxidoreductase activity, acting on single donors with incorporation of molecular oxygen, incorporation of two atoms of oxygen;
AJ81AG06360.1	AT3G57890.1	LOC_Os02g10130.1	RLM78138.1/0/hypothetical protein C2845_PM12G05620 [Panicum miliaceum]	Q9NVR7/3e-31/TBCC1_HUMAN TBCC domain-containing protein 1 OS=Homo sapiens OX=9606 GN=TBCCD1 PE=1 SV=1	sita:101783661/0.0/TBCC domain-containing protein 1; K16810 TBCC domain-containing protein 1	At3g57890/0.0/[S] KOG4416 Uncharacterized conserved protein	A0A3L6QBP3/0.0/A0A3L6QBP3_PANMI TBCC domain-containing protein 1 OS=Panicum miliaceum OX=4540 GN=C2845_PM12G05620 PE=3 SV=1	PF07986/4.1E-30/Tubulin binding cofactor C	NA
AJ81AG06370.1	AT5G23570.1	LOC_Os12g09580.1	RLM79789.1/0/hypothetical protein C2845_PM12G05630 [Panicum miliaceum]	Q2QWE9/4e-17/SGS3_ORYSJ Protein SUPPRESSOR OF GENE SILENCING 3 homolog OS=Oryza sativa subsp. japonica OX=39947 GN=SGS3 PE=3 SV=1	NA	At5g23570/7e-11/[RK] LSE0478 A Predicted transcription factor	A0A3L6QHT1/0.0/A0A3L6QHT1_PANMI Uncharacterized protein OS=Panicum miliaceum OX=4540 GN=C2845_PM12G05630 PE=4 SV=1	mobidb-lite/-/consensus disorder prediction	NA
AJ81AG06380.1	AT5G06839.3	LOC_Os09g10840.1	PUZ74497.1/0/hypothetical protein GQ55_1G070400 [Panicum hallii var. hallii]	Q52MZ2/3e-145/TGA10_TOBAC bZIP transcription factor TGA10 OS=Nicotiana tabacum OX=4097 GN=TGA10 PE=1 SV=1	sita:101782038/0.0/transcription factor TGAL9 isoform X1; K14431 transcription factor TGA	At5g06840/8e-110/[K] LSE0395 A Predicted transcription factor	A0A2T7F355/0.0/A0A2T7F355_9POAL Uncharacterized protein OS=Panicum hallii var. hallii OX=1504633 GN=GQ55_1G070400 PE=3 SV=1	SM00338/0.0023/brlzneu	biological_process:GO:0006355//regulation of transcription, DNA-templated;GO:0006351//transcription, DNA-templated;molecular_function:GO:0003700//DNA-binding transcription factor activity;GO:0043565//sequence-specific DNA binding;
AJ81AG06390.1	AT3G12150.1	LOC_Os02g10160.1	RLM79923.1/4.42145e-105/uncharacterized protein C4orf29 homolog-like [Panicum miliaceum]	Q8C1A9/4e-16/ABD18_MOUSE Protein ABHD18 OS=Mus musculus OX=10090 GN=Abhd18 PE=2 SV=1	NA	At3g12150/2e-73/[S] KOG1551 Uncharacterized conserved protein	A0A3L6QGU6/4e-105/A0A3L6QGU6_PANMI Uncharacterized protein C4orf29 homolog-like OS=Panicum miliaceum OX=4540 GN=C2845_PM12G05640 PE=4 SV=1	PF09752/2.4E-49/Alpha/beta hydrolase domain containing 18	NA
AJ81AG06400.1	AT3G12150.1	LOC_Os02g10160.1	XP_025792002.1/4.14209e-109/protein ABHD18 [Panicum hallii] &gt;PVH65762.1 hypothetical protein PAHAL_1G072500 [Panicum hallii]	Q0P651/9e-10/ABD18_HUMAN Protein ABHD18 OS=Homo sapiens OX=9606 GN=ABHD18 PE=2 SV=1	NA	At3g12150/9e-69/[S] KOG1551 Uncharacterized conserved protein	A0A2T8KUE9/4e-109/A0A2T8KUE9_9POAL Uncharacterized protein OS=Panicum hallii OX=206008 GN=PAHAL_1G072500 PE=4 SV=1	PF09752/4.6E-36/Alpha/beta hydrolase domain containing 18	NA
AJ81AG06410.1	AT5G12960.1	LOC_Os02g10190.1	RLM80647.1/0/uncharacterized protein C2845_PM12G05650 [Panicum miliaceum]	NA	sita:101780837/0.0/uncharacterized protein LOC101780837; K09955 uncharacterized protein	NA	A0A3L6QKZ7/0.0/A0A3L6QKZ7_PANMI Uncharacterized protein OS=Panicum miliaceum OX=4540 GN=C2845_PM12G05650 PE=4 SV=1	mobidb-lite/-/consensus disorder prediction	biological_process:GO:0005975//carbohydrate metabolic process;
AJ81AG06420.1	AT1G51200.4	LOC_Os06g41010.3	PUZ74503.1/1.41857e-126/hypothetical protein GQ55_1G070800 [Panicum hallii var. hallii]	A3BDI8/3e-108/SAP8_ORYSJ Zinc finger A20 and AN1 domain-containing stress-associated protein 8 OS=Oryza sativa subsp. japonica OX=39947 GN=SAP8 PE=2 SV=1	NA	At1g51200/7e-57/[R] KOG3173 Predicted Zn-finger protein	A0A2T7F340/4e-126/A0A2T7F340_9POAL Uncharacterized protein OS=Panicum hallii var. hallii OX=1504633 GN=GQ55_1G070800 PE=4 SV=1	PF01428/7.8E-10/AN1-like Zinc finger	molecular_function:GO:0008270//zinc ion binding;GO:0003677//DNA binding;
AJ81AG06430.1	NA	NA	PUZ49953.1/3.0033e-16/hypothetical protein GQ55_6G020700 [Panicum hallii var. hallii]	NA	NA	NA	A0A2T7D352/3e-16/A0A2T7D352_9POAL Uncharacterized protein OS=Panicum hallii var. hallii OX=1504633 GN=GQ55_6G020700 PE=4 SV=1	mobidb-lite/-/consensus disorder prediction	NA
AJ81AG06440.1	AT3G12170.1	LOC_Os02g10220.1	XP_025806713.1/0/uncharacterized protein LOC112885270 [Panicum hallii]	Q9FL54/5e-102/DNAJ6_ARATH Chaperone protein dnaJ 6 OS=Arabidopsis thaliana OX=3702 GN=ATJ6 PE=2 SV=1	sbi:8071630/0.0/chaperone protein dnaJ 6; K09529 DnaJ homolog subfamily C member 9	At3g12170/3e-113/[O] KOG0719 Molecular chaperone (DnaJ superfamily)	A0A2T8KUB5/0.0/A0A2T8KUB5_9POAL J domain-containing protein OS=Panicum hallii OX=206008 GN=PAHAL_1G072900 PE=4 SV=1	G3DSA:1.10.287.110/1.2E-27/DnaJ domain	NA
AJ81AG06450.1	NA	NA	KAF5752668.1/1.46666e-07/hypothetical protein HS088_TW01G00584 [Tripterygium wilfordii]	NA	NA	NA	A0A7J7E234/1e-07/A0A7J7E234_TRIWF Uncharacterized protein OS=Tripterygium wilfordii OX=458696 GN=HS088_TW01G00584 PE=4 SV=1	PTHR34672/4.3E-12/POLLEN-SPECIFIC ARABINOGALACTA PROTEIN BAN102	NA
AJ81AG06460.1	AT3G20870.1	LOC_Os02g10230.1	PAN04529.1/2.7241e-159/hypothetical protein PAHAL_1G073100 [Panicum hallii] &gt;PUZ74509.1 hypothetical protein GQ55_1G071100 [Panicum hallii var. hallii]	Q940Q3/3e-127/ZTP29_ARATH Zinc transporter ZTP29 OS=Arabidopsis thaliana OX=3702 GN=ZTP29 PE=2 SV=1	sita:101779369/2e-157/uncharacterized protein LOC101779369; K07238 zinc transporter, ZIP family	At3g20870/3e-110/[P] KOG2474 Zinc transporter and related ZIP domain-containing proteins	A0A2S3GM83/2e-159/A0A2S3GM83_9POAL Uncharacterized protein OS=Panicum hallii OX=206008 GN=PAHAL_1G073100 PE=4 SV=1	PTHR11040/2.8E-25/ZINC/IRON TRANSPORTER	biological_process:GO:0030001//metal ion transport;GO:0055085//transmembrane transport;cellular_component:GO:0016020//membrane;molecular_function:GO:0046873//metal ion transmembrane transporter activity;
AJ81AG06470.1	NA	LOC_Os02g10260.1	RLM80143.1/1.7872e-35/pentatricopeptide repeat-containing protein [Panicum miliaceum]	Q6H7M7/2e-08/OEP80_ORYSJ Outer envelope protein 80, chloroplastic OS=Oryza sativa subsp. japonica OX=39947 GN=OEP80 PE=3 SV=2	sita:101778962/1e-09/outer envelope protein 80, chloroplastic; K07277 outer membrane protein insertion porin family	NA	A0A3L6QHH1/2e-35/A0A3L6QHH1_PANMI Pentatricopeptide repeat-containing protein OS=Panicum miliaceum OX=4540 GN=C2845_PM12G05680 PE=4 SV=1	NA	NA
AJ81AG06480.1	AT4G14850.1	LOC_Os11g37330.1	PUZ74510.1/0/hypothetical protein GQ55_1G071200 [Panicum hallii var. hallii] &gt;PUZ74511.1 hypothetical protein GQ55_1G071200 [Panicum hallii var. hallii] &gt;PUZ74512.1 hypothetical protein GQ55_1G071200 [Panicum hallii var. hallii] &gt;PUZ74513.1 hypothetical protein GQ55_1G071200 [Panicum hallii var. hallii]	Q0WSH6/0.0/PP312_ARATH Pentatricopeptide repeat-containing protein At4g14850 OS=Arabidopsis thaliana OX=3702 GN=LOI1 PE=1 SV=1	sind:105165964/9e-151/pentatricopeptide repeat-containing protein At1g20230 isoform X1; K06180 23S rRNA pseudouridine1911/1915/1917 synthase [EC:5.4.99.23]	At4g14850/0.0/[R] KOG4197 FOG: PPR repeat	A0A2T7F351/0.0/A0A2T7F351_9POAL DYW_deaminase domain-containing protein OS=Panicum hallii var. hallii OX=1504633 GN=GQ55_1G071200 PE=4 SV=1	PF01535/0.11/PPR repeat	molecular_function:GO:0005515//protein binding;GO:0008270//zinc ion binding;
AJ81AG06490.1	AT5G19620.1	LOC_Os02g10260.1	RLM78127.1/0/outer envelope protein 80, chloroplastic [Panicum miliaceum]	A2X208/0.0/OEP80_ORYSI Outer envelope protein 80, chloroplastic OS=Oryza sativa subsp. indica OX=39946 GN=OEP80 PE=3 SV=1	sita:101778962/0.0/outer envelope protein 80, chloroplastic; K07277 outer membrane protein insertion porin family	NA	A0A3L6QDV8/0.0/A0A3L6QDV8_PANMI Outer envelope protein 80, chloroplastic OS=Panicum miliaceum OX=4540 GN=C2845_PM12G05690 PE=4 SV=1	G3DSA:2.40.160.50:FF:000006/2.9E-208/Outer envelope protein 80, chloroplastic	cellular_component:GO:0019867//outer membrane;
AJ81AG06500.1	AT1G63440.1	LOC_Os02g10290.1	RLM78081.1/0/putative copper-transporting ATPase HMA5 [Panicum miliaceum]	Q6H7M3/0.0/HMA4_ORYSJ Copper-transporting ATPase HMA4 OS=Oryza sativa subsp. japonica OX=39947 GN=HMA4 PE=1 SV=1	sita:101778281/0.0/copper-transporting ATPase HMA4; K17686 P-type Cu+ transporter [EC:7.2.2.8]	At1g63440/0.0/[P] KOG0207 Cation transport ATPase	A0A2S3GMS8/0.0/A0A2S3GMS8_9POAL Uncharacterized protein OS=Panicum hallii OX=206008 GN=PAHAL_1G073500 PE=3 SV=1	TIGR00003/1.8E-9/TIGR00003: copper ion binding protein	biological_process:GO:0006812//cation transport;cellular_component:GO:0016020//membrane;molecular_function:GO:0000166//nucleotide binding;GO:0005507//copper ion binding;GO:0019829//ATPase-coupled cation transmembrane transporter activity;GO:0046872//metal ion binding;GO:0005524//ATP binding;GO:0016887//ATP hydrolysis activity;
AJ81AG06510.1	AT3G07830.1	LOC_Os02g10300.1	RLM78445.1/0/hypothetical protein C2845_PM12G05720 [Panicum miliaceum]	P35338/4e-91/PGLR2_MAIZE Exopolygalacturonase OS=Zea mays OX=4577 GN=PG9 PE=2 SV=1	zma:100273946/2e-127/uncharacterized protein LOC100273946 precursor; K01213 galacturan 1,4-alpha-galacturonidase [EC:3.2.1.67]	At3g07830/7e-53/[R] TWOG0115 Endo-polygalacturonase	A0A3L6QFE2/0.0/A0A3L6QFE2_PANMI Uncharacterized protein OS=Panicum miliaceum OX=4540 GN=C2845_PM12G05720 PE=3 SV=1	PTHR31375/6.0E-58/-	biological_process:GO:0005975//carbohydrate metabolic process;molecular_function:GO:0004650//polygalacturonase activity;
AJ81AG06520.1	AT1G05650.1	LOC_Os02g10300.1	RLM78445.1/2.09179e-62/hypothetical protein C2845_PM12G05720 [Panicum miliaceum]	P35339/3e-33/PGLR3_MAIZE Exopolygalacturonase OS=Zea mays OX=4577 GN=PG2C PE=2 SV=1	zma:103626843/2e-56/exopolygalacturonase-like; K01213 galacturan 1,4-alpha-galacturonidase [EC:3.2.1.67]	At1g05660/5e-20/[R] TWOG0115 Endo-polygalacturonase	A0A3L6QFE2/2e-62/A0A3L6QFE2_PANMI Uncharacterized protein OS=Panicum miliaceum OX=4540 GN=C2845_PM12G05720 PE=3 SV=1	PF00295/2.4E-19/Glycosyl hydrolases family 28	biological_process:GO:0005975//carbohydrate metabolic process;molecular_function:GO:0004650//polygalacturonase activity;
AJ81AG06530.1	AT1G12050.1	LOC_Os02g10310.1	RLM80456.1/0/fumarylacetoacetase [Panicum miliaceum]	Q6H7M1/0.0/FAH_ORYSJ Fumarylacetoacetase OS=Oryza sativa subsp. japonica OX=39947 GN=FAH PE=2 SV=1	sita:101777884/0.0/fumarylacetoacetase; K01555 fumarylacetoacetase [EC:3.7.1.2]	At1g12050/0.0/[G] KOG2843 Fumarylacetoacetase	A0A3L6QLY1/0.0/A0A3L6QLY1_PANMI Fumarylacetoacetase OS=Panicum miliaceum OX=4540 GN=C2845_PM12G05730 PE=3 SV=1	G3DSA:3.90.850.10:FF:000004/8.2E-164/Fumarylacetoacetase	biological_process:GO:0009072//aromatic amino acid family metabolic process;molecular_function:GO:0004334//fumarylacetoacetase activity;GO:0003824//catalytic activity;
AJ81AG06540.1	AT2G04540.1	LOC_Os02g10320.1	PUZ74522.1/0/hypothetical protein GQ55_1G071800 [Panicum hallii var. hallii]	Q8L3X9/0.0/KASM_ARATH 3-oxoacyl-[acyl-carrier-protein] synthase, mitochondrial OS=Arabidopsis thaliana OX=3702 GN=KAS PE=1 SV=1	sita:101777470/0.0/3-oxoacyl-[acyl-carrier-protein] synthase, mitochondrial; K09458 3-oxoacyl-[acyl-carrier-protein] synthase II [EC:2.3.1.179]	At2g04540/0.0/[IQ] KOG1394 3-oxoacyl-(acyl-carrier-protein) synthase (I and II)	A0A2T7F359/0.0/A0A2T7F359_9POAL Beta-ketoacyl-[acyl-carrier-protein] synthase I OS=Panicum hallii var. hallii OX=1504633 GN=GQ55_1G071800 PE=3 SV=1	SSF53901/1.2E-67/Thiolase-like	biological_process:GO:0006633//fatty acid biosynthetic process;molecular_function:GO:0016747//acyltransferase activity, transferring groups other than amino-acyl groups;GO:0004315//3-oxoacyl-[acyl-carrier-protein] synthase activity;GO:0016746//acyltransferase activity;
AJ81AG06550.1	AT1G55580.1	LOC_Os02g10360.1	RLM79641.1/0/hypothetical protein C2845_PM12G05750 [Panicum miliaceum]	Q84MM9/4e-145/MOC_ORYSJ Protein MONOCULM 1 OS=Oryza sativa subsp. japonica OX=39947 GN=MOC1 PE=2 SV=1	ath:AT3G03450/3e-56/RGL2; RGA-like 2; K14494 DELLA protein	At1g55580/4e-88/[TK] LSE0487 A Gibberellin response modulator/Predicted transcription factor	A0A3L6QFY2/0.0/A0A3L6QFY2_PANMI GRAS domain-containing protein OS=Panicum miliaceum OX=4540 GN=C2845_PM12G05750 PE=3 SV=1	PS50985/65.59951/GRAS family profile.	NA
AJ81AG06560.1	NA	NA	NA	NA	NA	NA	NA	NA	NA
AJ81AG06570.1	AT3G15395.4	LOC_Os02g10370.1	XP_025825672.1/2.16506e-36/uncharacterized protein LOC112901059 [Panicum hallii] &gt;PUZ74527.1 hypothetical protein GQ55_1G072100 [Panicum hallii var. hallii] &gt;PVH65770.1 hypothetical protein PAHAL_1G074100 [Panicum hallii]	NA	NA	NA	A0A2T8KUD0/2e-36/A0A2T8KUD0_9POAL Uncharacterized protein OS=Panicum hallii OX=206008 GN=PAHAL_1G074100 PE=4 SV=1	NA	NA
[truncated: 63,023 more rows]
