# Supplementary material for: A complete reference genome of broomcorn millet
Source: Sci Data. 2024 Jun 21;11:657. doi: 10.1038/s41597-024-03489-5 (PMC11192726; doi:10.1038/s41597-024-03489-5)
Supplement: Supplementary file 2 — Table S2 [file 41597_2024_3489_MOESM2_ESM.xls]

## Sheet: FPKM.lt1.rename.chr
Table S2. The FPKM matrix in 21 RNAseq samples.
gene_id	SL	SS	SR	TL	TS	TR	JL	JS	JR	BL	BS	BR	BT	HL	HS	HR	HT	FL	FS	FR	FT
AJ82AG26140	7026.79	5768.6	93.7168	3865.08	4315.74	0	6297.89	836.967	1.4942	6256.97	1954.43	0.2109	2017.24	8221.05	1006.21	0.1057	2909.16	2088.41	360.061	0.3138	443.275
AJ89AG15930	5157.19	2970.16	94.8529	3510.59	1606.47	4.1154	4287.37	653.99	1.4999	4763.74	1806.23	2.0462	955.07	4795.19	463.533	4.7744	1421.25	1079.01	179.128	0.4331	186.093
AJ86AG05610	4475	1395.04	51.0952	3944.66	1392.83	5.8087	3992.53	479.107	1.7642	4769.35	1803.81	7.0023	541.454	4499.63	676.691	5.8964	910.127	2015.2	484.705	4.4548	358.625
AJ83BG03150	4159.48	549.593	2.36	3791.95	206.667	0.4767	3675.14	73.5757	1.4065	2516.93	487.34	0.0788	131.646	1061.18	82.7734	0.3753	307.474	807.407	146.597	0.2199	228.115
AJ83AG23980	3564.03	119.864	5.4764	3427.43	32.9783	1.1757	3920.49	0.6704	1.692	2901.39	2.6679	1.7444	102.78	1026.84	0.4348	13.1258	202.102	1855.4	4.5195	12.9047	582.599
AJ85BG23290	3391.09	183.722	10.5239	4188.11	46.9459	18.7726	4371.66	1.9797	13.8096	4795.08	2.7565	6.3682	160.856	2416.29	3.0235	4.2681	348.341	843.761	4.0479	9.9713	54.5609
AJ82BG30320	3305.34	2376.37	27.2681	1784.75	1683.6	1.1881	3091.33	359.397	0.8248	2737.93	740.603	0.0327	892.122	3525.91	418.122	0.0985	1185.89	893.913	135.895	0.1827	193.304
AJ84BG29050	3256.62	1021.32	14.8931	2972.95	560.354	0.7313	2615.13	205.644	1.4214	2795.86	396.095	1.4104	419.097	1698.24	171.165	1.1453	501.455	1106.77	347.667	1.2594	346.922
AJ82AG09410	3232.95	1520.2	43.3913	2407.43	1143.46	4.2484	2585.94	335.389	15.1738	3334.44	1283.67	6.162	695.664	3328.43	500.909	4.9286	892.723	985.255	392.015	8.9995	278.522
AJ88BG06740	3160.72	1042.56	5.8986	3252.19	653.907	0	2856.15	310.762	0.1537	2995.16	1013.08	0	475.351	2299	301.59	0.0979	625.639	534.844	192.611	0.109	79.8231
AJ82AG30990	3110.79	1080.18	23.4775	2582.87	678.162	0.0823	2255.71	259.314	0.2001	2207.36	593.205	0.3812	344.492	2665.47	218.916	0.0955	745.398	1529.78	125.944	0.1773	257.776
AJ89AG51110	3102.64	332.36	20.3612	3064.02	144.319	0.1615	2977.34	73.3547	0.2944	2403.95	168.485	0.0415	153.034	861.492	85.6404	0.0937	253.745	604.145	137.577	0.3477	117.275
AJ88AG05320	3019.2	1007.37	19.5938	3266.64	821.424	0.1687	2702.21	351.713	0.6662	3145.43	1207.53	0.1953	593.222	2803.68	499.325	0.1468	932.022	857.805	338.432	0.2906	186.154
AJ82AG02520	2937.47	1060.83	53.3071	2577.55	737.727	3.9935	2315.92	225.456	1.6875	3084.18	1090.57	7.2337	463.308	2650.33	341.895	1.41	600.033	501.477	201.825	1.4951	129.035
AJ86BG00820	2797.52	231.621	21.6254	3502.64	56.2907	18.2795	3550.45	16.3979	24.6076	2736.61	26.6264	18.9307	100.552	536.441	17.0713	15.3793	143.106	296.234	25.8955	21.8383	58.6099
AJ82AG30240	2756.3	1173.08	21.5486	2096.16	902.92	0.2208	1943.66	235.33	0.7378	2584.24	761.203	0.5111	476.741	2209.66	241.314	0.5764	638.664	644.992	180.708	1.0459	151.705
AJ83BG33030	2710.1	752.89	0.2294	2854.42	343.862	0.1258	2337.01	14.7147	0.1528	2410.92	10.1859	0.3396	209.815	2404.35	120.844	0.2554	555.861	312.972	0.8882	0.0271	132.174
AJ86BG05860	2667.87	537.773	43.1152	2344.1	399.985	3.8563	2540.28	151.15	2.8182	2216.61	625.981	3.4865	258.576	1749.07	293.778	2.2368	476.474	1375.82	362.07	7.6271	343.753
AJ89BG55940	2655.4	405.111	18.5935	2816.39	214.419	0	2617.45	124.398	0.2617	2355.38	266.063	0.1246	263.648	1050.01	141.377	0.1874	393.006	609.191	253.219	0.3709	155.633
AJ83AG02260	2622.72	345.073	0.7242	2835.92	161.518	0	2360.67	109.483	0.3308	2034.06	408.077	0.0263	133.398	1065.21	72.1666	0.0395	287.24	696.194	124.806	0.0733	250.019
AJ84AG15230	2605.45	1092.99	16.3056	2632.73	637.604	0.493	2546	239.518	0.7786	2922.07	1278.57	1.1411	420.791	3383.87	561.007	0.4576	896.422	766.852	383.322	0.1698	225.206
AJ85BG25800	2588.83	721.713	13.5423	866.252	176.719	0.7826	1456.87	222.61	3.0718	1876.16	441.432	0.6967	209.775	1277.1	66.509	0.6984	310.922	428.955	56.9972	6.3506	174.796
AJ87BG11510	2524.32	424.536	3.3647	2344.57	139.351	0	2354.93	113.169	0.2175	1856.17	198.411	0.0754	148.734	684.205	74.6373	0	195.488	153.036	98.8846	0.0701	45.0173
AJ89BG17700	2515.61	1567.91	37.3997	1669.44	813.838	1.8139	1964.92	361.03	1.1333	2129.81	1192.29	0.4398	533.909	2284.83	423.801	0.481	722.051	445.132	84.3666	0.1562	99.232
AJ84BG21700	2435.45	974.222	18.7153	2407.8	630.277	0.7934	2268.55	191.237	1.8314	2331.32	486.459	1.2242	358.799	1791.71	250.079	0.4602	481.979	632.703	276.156	0.9565	211.347
AJ85BG47640	2428.57	382.534	32.2066	2497.66	182.91	10.7616	2908.63	67.4067	2.8531	2296.95	137.994	14.6329	174.085	1550.09	137.829	6.3113	459.042	1590.07	106.412	1.3312	245.836
AJ85BG13990	2372.38	1021.54	15.7325	2127.19	924.781	0	2006.76	347.591	0.4657	2553.53	1274.08	1.0352	510.981	2156.51	478.918	1.8902	414.552	931.485	249.781	2.8886	153.117
AJ84BG17280	2292.13	686.527	6.2759	2006.76	403.056	0	1957.67	149.554	0.2013	1923.6	406.567	0.0731	264.046	2114.19	247.339	0.1648	610.637	731.946	202.939	0.2243	191.2
AJ82BG25180	2244.89	1120.31	28.2044	1675.13	652.043	0.8497	1669.7	201.309	0.929	2372.13	1213.4	2.7532	450.098	2503.69	398.702	0.7886	523.664	672.798	259.374	1.0243	125.888
AJ89AG24740	2232.26	79.2355	39.9787	2415.41	11.8329	13.8089	2084.37	14.7385	26.2097	1606.52	24.7257	12.5236	57.9498	427.353	6.0849	18.8317	94.9075	504.577	20.1805	45.5592	177.281
AJ83BG29000	2218.96	1665.47	52.8794	4058.39	933.365	0	2006.97	1596.26	2.3556	3123.45	2124.84	0.1069	1212.16	2673.04	919.997	0.4017	1621.6	559.289	1095.05	0.4174	428.274
AJ85AG23370	2215.42	590.814	9.771	634.918	86.3921	0	1222.65	99.7352	0.6079	1194.89	273.243	0.1363	95.1464	862.448	80.2512	0.4781	120.568	402.683	46.911	0.3549	101.959
AJ84AG18760	2186.03	777.802	14.3754	2247.23	518.364	0.1576	2225.1	127.403	0.1915	2016.02	271.197	0	308.208	1377.7	170.123	0.0914	356.345	498.971	177.071	0.4072	142.148
AJ88BG18120	2145.96	462.767	2306.52	2610.91	7.8261	7003.7	2363.75	46.1114	9189.42	1578.58	418.303	4585.57	550.813	1788.03	115.6	3800.23	1495.96	5163.32	1552.07	8865.64	3631.43
AJ82BG35000	2122	970.416	22.0856	1586.94	720.707	2.9813	1636.22	167.388	4.695	2027.07	512.856	2.3001	404.642	1837.89	169.705	1.4731	558.394	538.861	148.201	5.7525	133.673
AJ83BG26960	2106	97.8938	2.8076	1960.99	21.3233	2.8167	2363.93	0.7055	7.9287	1840.97	15.1205	2.5147	76.8108	773.335	7.1369	11.4856	182.04	1229.41	25.1797	26.2628	291.196
AJ81AG09770	2105.37	496.465	11.1809	2087.08	251.018	0.1051	2223.37	70.2478	0.8299	2002.4	134.238	0.2432	207.376	1420.62	84.0481	0.6706	398.175	1640.44	147.216	0.543	326.703
AJ86AG00370	2096.5	558.974	1.8582	2838.55	363.945	0.655	2267.18	86.4455	0.6962	1805.38	181.298	0.9264	223.029	1033.39	90.1729	0.4749	267.139	434.669	50.7846	0.188	44.567
AJ84BG12090	2094.75	210.358	0.1092	2577.17	97.0497	0.0163	2649.63	0.051	0.3173	2650.4	0.1454	0.0252	205.039	1625.92	0.0981	0.0284	302.38	1808.17	0.0887	0.1124	140.123
AJ83AG25900	2007.16	890.176	36.0388	4000.68	483.898	0.4155	1905.99	841.02	2.2715	2468.09	2042.74	2.5645	847.01	2115.89	663.155	0.241	1312.3	776.497	1125.82	0.656	564.968
AJ84AG07540	1990.38	472.211	2.1233	1559.57	203.709	0.0521	1997.03	66.8478	0.2216	1784.6	494.519	0.1206	238.175	2044.86	307.38	0.0302	542.347	1003.1	256.154	0.1571	271.51
AJ85AG13050	1853.84	578.335	26.5907	1924.5	575.231	1.141	1452.67	244.72	6.8152	1678.47	540.324	4.8416	238.815	1007.83	138.469	4.0814	165.253	351.944	93.8929	7.4508	83.377
AJ85AG21340	1738.47	65.6385	3.8426	2014.4	9.9957	4.585	1878.25	3.308	4.6574	2196.49	9.0686	2.9777	49.9556	1062.27	6.7715	3.0953	152.015	485.838	7.626	4.305	33.8573
AJ82AG04340	1738.43	134.302	27.0637	1189.92	12.4105	0.1216	620.28	8.6896	6.206	261.278	0.677	5.7241	9.1414	3.2051	0.1827	0.8466	67.4089	124.885	0.7267	0.2095	11.0109
AJ85BG09780	1735.22	634.659	14.1942	1649.74	464.054	0.2044	1538.93	181.975	0.1987	1678.67	671.972	0.4101	275.251	1344.4	289.827	0.5692	390.305	683.447	268.137	0.3521	156.968
AJ89AG06800	1626.26	520.409	10.5829	1990.75	345.168	0.8192	1526.76	100.132	0.9952	1737.24	221.813	1.896	188.086	1261.68	175.273	1.7819	292.251	1058.64	218.471	1.4108	220.417
AJ83BG29020	1602.02	129.413	0.0432	1271.61	9.356	0	1364.81	0.0951	0	838.771	0.1977	0	40.8905	899.999	0.1423	0	161.316	141.014	0.2315	0.0306	23.1995
AJ87AG11220	1589.87	360.535	3.7881	1589.95	144.284	0.0325	1494.13	104.769	0.2957	1437.52	174.519	0.0751	154.509	599.287	48.8209	0.0188	170.359	107.48	59.1221	0.1258	29.571
AJ85BG22970	1573.58	359.351	17.5612	1257.42	188.203	18.0237	1584.37	24.2258	6.7267	1532.85	83.4051	16.1394	178.125	895.987	23.7818	8.9472	249.627	665.473	51.328	8.3866	135.462
AJ84AG06560	1570.61	630.887	6.9033	1369.92	586.892	0.1443	1329.7	120.268	0.1754	1442.19	309.034	0	312.298	1518.79	187.099	0.1395	429.561	660.294	180.169	0.7043	168.137
AJ83BG04090	1563.34	674.823	4.1973	1324.59	390.462	0	1290.85	139.843	0.4523	1556.33	513.139	0.1567	258.001	1147.81	134.061	0.1178	263.597	166.541	65.8831	0.2623	53.1054
AJ83AG29170	1538.26	540.755	10.6872	1078	385.443	0.049	1238.37	109.804	0.1487	1420.79	412.729	0.1511	238.274	1252.26	249.216	0.4261	344.054	578.645	133.571	1.0331	129.364
AJ82AG32290	1510.63	464.249	7.709	1172.47	259.277	0	1336.8	157.513	0.2834	1645.5	551.667	0.0982	242.441	1502.62	306.292	0.123	434.481	271.765	98.36	0.073	79.3436
AJ82BG35750	1499.84	633.269	8.2364	1455	524.486	0	1196.58	202.582	0.0848	1350.15	481.81	0	257.367	1738.99	233.684	0.027	535.77	743.023	109.32	0.1203	147.789
AJ85AG09200	1499.45	551.515	12.924	1083.63	404.839	0.242	1119.27	191.484	0.3675	1303.95	562.092	0.2178	251.117	1036.96	250.997	0.3978	343.665	511.838	245.354	0.2605	140.032
AJ86BG15610	1497.21	712.573	6.5683	1096.93	358.534	0	1287.67	163.359	0.175	1529.22	756.176	0	267.059	1830.24	306.621	0.0279	513.122	472.911	131.296	0.062	127.341
AJ84AG25740	1495.67	429.238	2.4972	1220.8	206.333	0.0663	1341.47	59.964	0.3219	1430.95	152.769	0.0511	147.896	963.031	111.976	0.1153	228.349	615.37	173.595	0.1711	168.993
AJ81BG00370	1454.76	214.213	8.1965	1403.5	99.8314	1.2014	1363.05	52.1542	4.1353	1221.95	131.987	1.2358	104.346	776.039	84.0289	0.2323	223.544	851.085	126.378	1.3506	202.394
AJ84BG07540	1452.07	521.92	6.3022	1120.44	471.306	0.0487	1134.09	81.0796	0.2069	1396.63	237.775	0.1126	243.956	1458.46	146.332	0.1129	400.737	737.54	158.98	0.5239	170.331
AJ89BG26670	1438.08	53.334	38.4858	1991.84	15.5836	24.1278	1534.66	31.1076	29.4202	1450.95	30.439	26.6673	79.947	576.266	17.1488	33.3404	155.619	471.234	24.8324	42.4151	229.476
AJ83AG29520	1403.11	397.385	0.0325	1515.87	213.216	0	1055.6	1.195	0.0325	1056.78	0.9235	0.0413	96.8881	952.867	2.0907	0	200.405	182.102	0.785	0	24.6707
AJ84BG08600	1400.61	309.094	3.1731	1262.32	154.256	0	1378.74	68.5786	0.2825	1411.76	468.135	0.0797	207.831	1378.7	160.426	0	370.464	460.109	175.125	0.1112	135.822
AJ83AG14010	1398.85	1574.48	3.2776	760.247	512.527	0.1315	881.035	267.855	0.1597	1307.19	943.319	0.0338	384.257	1042.72	143.07	0.0254	317.329	62.8415	28.0454	0.0377	6.9504
AJ81AG26270	1381.26	126.606	0.3573	1059.51	44.5997	0.1102	945.052	31.7364	0.1116	648.159	89.7888	0	51.3554	248.813	38.7205	0	70.9234	203.003	81.2215	0.2214	41.337
AJ89AG03920	1361.73	655.594	17.5851	1129.57	474.145	0.1986	1264.58	94.4	0.1608	1504.26	334.766	0.3064	281.265	1548.41	211.381	0.3455	355.722	676.696	191.484	0.456	165.782
AJ82BG37160	1359.6	374.483	1.9418	1083.25	181.892	0.0376	1358.39	130.637	0.6163	1612.91	519.753	0.2899	213.031	1392.17	267.831	0.8283	362.774	169.166	101.336	0.0971	50.6253
AJ82BG11500	1332.46	510.335	6.0455	958.26	330.467	0.9749	1072.36	77.8922	1.8555	1331.67	315.038	1.053	218.532	1287.65	160.136	0.9425	333.197	412.97	105.025	0.6996	102.293
AJ83BG16390	1329.56	1654.76	11.5889	697.93	728.813	0	895.283	375.697	0.2841	1340.17	1299.66	0.1203	441.256	1434.58	538.585	0	509.454	66.3784	127.424	0.1007	22.7885
AJ86AG14020	1324.57	572.65	7.4653	1066.55	336.291	0	1097.82	102.391	0.2235	1382.61	557.224	0	213.373	1704.22	199.797	0.0267	422.956	464.27	87.232	0.0198	84.6838
AJ83AG03030	1287.42	400.262	1.4898	960.052	219.482	0	1030.06	65.7445	0.2481	1272.63	243.611	0.0525	169.156	990.064	96.0971	0	229.851	304.812	75.2421	0.1172	98.0339
AJ83AG00620	1281.92	218.829	179.233	1132.43	61.4328	388.935	1791.05	268.76	356.003	1395.44	635.386	528.441	100.209	134.442	577.769	452.404	52.0604	39.0364	253.061	388.622	23.166
AJ81AG17920	1270.2	221.622	19.2384	1118.14	68.0379	5.4595	982.844	52.3667	7.6764	409.246	59.3654	4.68	52.5968	349.879	92.6027	6.3922	154.949	257.014	65.2939	4.3529	85.0049
AJ83AG14500	1201.41	468.615	14.1724	999.87	359.339	3.541	1076.22	122.67	4.5169	1276.33	479.607	2.6409	236.973	1283.58	297.354	2.3279	336.541	412.681	179.483	2.9476	106.505
AJ83BG04060	1157.99	374.715	3.3296	1103.6	213.179	0	1275.09	81.0683	0.4158	1174.85	105.851	0.1056	139.543	1183.79	141.798	0.1588	323.045	1576.67	161.012	0.2948	318.061
AJ83BG42700	1147.47	1295.73	4531.55	915.811	1724.05	2966.2	724.249	3854.52	5070.06	492.733	1700	3470.16	994.356	4133.69	7631.95	7432.48	3955.56	4142.51	9930.43	11314.9	3771
AJ89BG04990	1145.02	517.274	12.9831	1038.54	384.435	0	1191.51	96.6966	0.212	1372.4	356.074	0.0538	213.527	1318.18	190.65	0.2024	351.788	634.403	220.128	0.3305	176.489
AJ85BG44860	1090.97	86.5103	1154.55	1538.09	4.5462	275.914	796.113	1.2969	309.173	568.047	2612.87	654.573	12.3849	329.136	1196.48	371.264	24.7369	1979.72	2168.75	238.842	1939.73
AJ85AG43420	1076.71	229.543	19.2781	1424.08	120.984	10.9628	1175.77	54.7709	6.1168	1018.77	78.9434	11.6261	100.634	664.147	70.0112	4.1634	205.566	687.529	85.7894	2.3523	112.3
AJ88AG16520	1061.48	252.014	1.1774	739.928	77.615	0	986.465	25.7727	0.0923	566.361	46.7504	0	92.4399	148.25	11.2577	0.022	54.4443	96.3041	26.5866	0.049	19.7721
AJ89BG07600	1060.48	406.312	5.3537	1700.53	279.82	0.6144	1280.61	97.2974	0.3732	1340.54	320.979	0.316	175.86	1154.37	234.141	0.594	260.707	877.016	174.199	1.0581	182.368
AJ82AG31110	1056.78	816.019	8.7473	626.908	451.926	0	919.526	172.561	0.3159	1121.88	503.738	0.1337	234.793	767.585	163.496	0	249.016	43.9368	74.7936	0.1244	17.2318
AJ89AG40070	1040.39	14.5107	59.2313	319.388	18.0747	29.0849	25.1857	4.9413	22.5679	97.3188	0.0532	12.868	271.509	54.2212	0.016	3.9402	89.8117	1.7077	0.0173	3.062	23.3607
AJ81BG32830	1032.87	286.03	8.7761	980.178	152.394	2.946	873.518	46.1726	4.4737	817.092	73.6766	2.5002	89.9272	446.736	61.1771	4.7848	118.556	306.693	56.8066	2.9596	64.7863
AJ85BG08680	1029.31	161.117	1.3664	1006.22	48.6345	0	769.832	29.9987	0.0745	637.855	48.6059	0	54.8054	255.656	19.8921	0	65.2001	188.79	37.18	0	37.9382
AJ86BG00490	1024.35	165.316	3.116	1524.87	94.7052	4.4294	973.034	35.7985	3.4593	1034.96	78.8192	3.7102	93.8672	1070.73	190.891	5.3221	288.752	433.279	56.1953	4.1139	77.3895
AJ89AG06060	1022.03	464.027	8.1386	788.297	266.423	0.1042	780.693	77.2193	0.2531	916.642	335.142	0.5224	155.651	842.665	129.15	0.3626	211.378	381.529	78.7681	0.785	90.7049
AJ87AG07970	1018.64	578.541	6.6862	792.03	447.282	0	801.611	181.072	0.2672	1193.6	543.296	0.0679	245.043	1078.31	116.851	0	346.802	81.6229	64.4928	0.0568	25.2747
AJ81AG29640	1015.77	199.962	4.2388	1030.82	89.0863	2.455	913.997	26.8353	4.5334	896.297	49.1906	2.2729	60.1957	413.791	41.2601	3.3038	102.393	278.364	51.686	4.0589	70.5387
AJ84BG06790	1007.84	54.6796	25.3161	196.282	3.8961	12.6805	97.478	4.4297	174.144	5.9728	9.8184	0.4629	0.0853	1075.33	216.069	106.572	401.815	3697.57	241.329	98.4803	553.773
AJ89AG18150	996.097	324.246	21.3719	868.332	194.315	11.7081	951.905	26.0599	14.6568	904.694	28.894	12.2196	145.565	494.927	8.5122	12.945	136.757	182.153	16.512	13.2421	82.3043
AJ86BG01960	988.193	284.667	7.1005	955.208	226.281	0	744.011	93.0119	0.1463	864.884	165.663	0.0929	129.196	602.733	66.9914	0.0698	154.262	360.33	62.916	0.1037	76.5868
AJ84AG10630	977.801	47.4544	0.2083	2152.37	25.8504	0.3024	1755.66	0.8011	0.4286	2277.61	0.1122	0.0467	89.7726	375.911	0.0101	0.0585	76.5002	294.053	0.0985	0.0868	22.2323
AJ87BG08340	975.525	550.273	8.5569	892.47	460.918	0	820.896	288.388	0.5089	1281.84	1007.39	0.0646	241.863	1292.12	247.623	0	388.702	127.519	108.442	0.1082	45.358
AJ85AG40280	969.77	50.967	26.6756	878.614	21.1065	57.4797	1059.91	29.2096	29.8827	571.054	33.5683	38.0784	48.8848	79.6803	38.1258	34.1785	44.0322	15.8651	28.6375	24.4604	31.2115
AJ83BG33390	956.418	372.107	25.1642	791.983	295.234	7.0303	864.457	94.863	3.0468	1118.27	367.483	7.2827	226.695	1309.79	278.827	4.5591	369.883	473.896	193.657	3.9452	127.433
AJ81BG08800	948.106	279.751	1.8775	1025.42	124.851	0.4751	1051.21	22.4871	0.2886	873.138	34.9048	0.2932	102.007	549.76	40.828	0.7165	186.14	717.225	47.1477	0.0818	149.468
AJ86AG00690	935.812	68.0586	9.3571	1152.85	21.3834	11.7577	1007.11	8.2654	11.9101	883.559	11.6763	9.8381	23.0041	146.249	7.1927	10.0612	32.3211	79.0656	10.7433	11.084	17.7066
AJ89BG06680	935.031	469.36	9.5101	749.039	274.81	0.1397	795.178	81.0329	0.4242	897.337	305.504	0.3951	163.661	792.89	149.238	0.3241	222.033	424.456	110.963	0.9421	101.896
AJ82BG35870	922.83	796.578	2.5452	831.377	579.736	0.5344	742.59	207.339	0.2164	1358.93	565.025	0.2062	329.934	1105.51	166.608	0.155	321.928	34.8781	56.7041	0.0384	21.3979
AJ83AG29480	912.098	312.477	0	914.134	193.648	0.0646	796.745	0.2886	0	606.497	0.2159	0.0499	80.2497	596.731	1.0035	0.0375	142.963	183.196	0.4565	0	32.8172
AJ84AG05980	910.701	252.263	69.5387	183.019	10.7941	3.1524	107.034	25.7716	62.3629	5.2057	129.946	0.2402	0.7883	1693.34	385.747	95.8087	665.943	4085.1	382.73	85.8106	854.24
AJ87AG10960	909.607	632.072	0.5696	747.34	440.167	0	755.963	116.163	0.1581	869.022	215.077	0	177.374	771.363	52.2637	0	252.111	110.129	23.8904	0	22.1131
AJ81BG22170	901.986	450.414	11.7467	910.111	231.884	6.6785	978.8	36.8776	6.1934	461.664	38.618	7.5124	83.7786	230.579	35.5385	8.3688	88.2368	210.029	51.1733	5.8387	62.411
AJ85AG08280	895.635	130.99	0.5049	879.039	50.4034	0	744.807	21.6021	0.0252	674.598	85.2171	0.032	83.0288	347.63	30.903	0	95.646	217.194	67.1494	0.0358	54.1053
AJ85BG10930	871.829	31.1825	0.8671	456.196	0.8599	0	560.707	0.4458	0	139.626	13.3361	0.11	0.3041	5.8544	12.3565	0.3309	8.4178	60.3333	2.4016	0	4.0507
AJ82BG33690	857.392	225.756	5.8107	772.043	116.333	5.2435	708.217	40.7513	3.9108	703.024	56.2998	4.3015	87.6348	553.612	59.2655	3.1956	165.2	588.518	57.1788	3.1721	102.777
AJ82BG29300	834.632	470.171	0.0329	1042.67	334.345	2.4918	245.341	0	0.1316	5800.06	0.1809	5.6001	4709.45	5772.96	0.0271	0.2514	3721.58	2719.94	0	0.0233	1480.11
AJ81AG20040	808.362	404.41	7.878	723.116	198.622	4.7155	793.664	31.1024	4.849	437.195	45.9187	3.8672	75.8599	177.189	36.6675	6.8273	66.918	145.733	45.1554	5.4194	38.0287
AJ89AG40910	807.477	176.267	7.8242	847.404	101.065	2.1973	746.706	40.2827	4.7668	746.559	88.1931	3.0998	68.5001	578.005	61.2125	3.4231	138.09	422.478	46.4102	2.9463	89.188
AJ81BG33960	802.954	256.007	49.2943	779.034	146.687	39.2939	550.143	44.4208	40.4116	622.01	68.7634	36.3304	114.975	412.978	40.1107	32.8625	159.967	406.307	57.3952	37.3273	114.342
AJ83BG21340	802.638	127.498	10.2791	992.418	50.9714	5.2024	703.222	27.4736	5.6516	628.201	34.6906	3.1646	50.9012	253.219	23.1219	6.8768	85.7148	103.359	33.4745	2.0461	30.19
AJ84BG00690	801.814	93.7521	6.6548	612.598	44.9184	4.5394	684.897	15.2404	10.4011	226.261	22.1789	5.1646	27.9942	173.912	24.7469	8.6492	73.5064	359.777	32.1002	13.9903	66.5015
AJ85AG14180	797.895	24.7701	36.0107	794.246	25.1313	27.5911	744.44	41.3928	71.5759	592.1	91.2523	24.2837	39.1123	310.989	34.7344	53.1939	66.0054	494.784	64.0042	62.4565	224.98
AJ89BG45080	797.655	161.651	10.8497	851.915	80.3483	7.0266	709.438	43.2035	10.8781	679.823	98.3596	6.4765	59.8603	628.817	71.7782	7.5024	156.409	520.263	68.9359	6.7468	109.385
AJ85AG07100	783.382	204.8	1.0144	1208.41	69.7527	0	951.251	29.3586	0.3013	678.35	37.398	0	105.357	331.231	27.1002	0.0785	161.274	159.585	38.2852	0.0777	26.9229
AJ83AG03000	782.804	209.481	5.1915	645.705	100.967	0	771.753	29.9034	0.3197	642.9	110.943	0.0451	86.2965	574.927	42.0319	0.0339	146.136	672.029	48.0988	0.1007	133.584
AJ89BG19960	781.779	121.562	1.3998	717.346	44.9227	0.039	866.992	0.7319	0.0711	719.875	0.152	0.2108	61.5509	423.347	0.0586	0.1132	103.777	156.383	0.2756	0.0168	70.2639
AJ85BG34740	779.111	53.9243	0	529.309	2.217	0.0902	697.157	0	0.2191	77.9551	0	0.1392	1.8269	800.081	0	0.0523	151.602	794.875	0	0	164.046
AJ82AG29110	772.34	154.512	4.0093	767.38	75.3697	2.583	662.549	25.398	2.3033	627.296	42.2412	2.1624	63.9184	486.676	44.7499	1.8489	134.278	545.953	44.8654	1.5143	87.2434
AJ85AG10310	753.265	22.9082	0.8671	500.982	0.8599	0	526.322	0.1274	0.2599	203.45	1.9052	0.2201	0.2281	5.1317	1.2142	0.1655	6.9806	29.6893	0.3873	0	2.2785
AJ89AG41620	748.636	166.122	6.9683	713.991	58.6028	3.3294	668.371	31.9266	1.3925	480.366	91.2263	6.0216	47.6257	192.787	38.3761	2.976	70.6346	129.144	47.0195	1.1985	48.5392
AJ89BG44130	739.189	18.0342	153.182	282.601	10.1641	187.832	47.0857	28.7768	183.975	82.77	32.541	56.6115	340.418	42.0702	1.2216	25.7891	172.16	5.4777	0.0855	34.8457	42.2996
AJ84BG26900	734.783	261.095	95.126	195.561	91.3406	70.0068	214.547	148.829	84.5919	207.121	73.0354	43.3822	78.4033	61.9894	43.6755	37.0944	50.5425	104.014	47.7502	61.7143	63.9096
AJ86AG03620	733.688	366.093	304.695	1186.24	204.665	362.61	1026.72	244.83	171.5	1221.49	489.213	362.634	485.334	2.2261	1.1999	6.4861	5.5571	2.9403	0.8677	6.3618	4.2532
AJ85BG44070	726.832	37.6192	38.1608	873.001	26.4528	55.1666	867.75	57.1188	45.2029	511.222	54.755	48.506	52.1931	56.6262	27.0242	40.434	58.6787	15.147	35.9299	38.3782	49.6211
AJ81AG00320	723.051	181.521	2.3001	877.738	90.5357	0	853.843	51.5392	0.2822	795.699	90.656	0.2048	78.7192	544.597	65.9799	0.2695	176.443	760.937	95.6465	0.2286	180.105
AJ81AG30760	719.152	273.198	42.2337	606.554	172.044	30.2016	493.768	45.5349	42.3601	563.113	65.3569	31.0813	116.692	381.348	42.4992	32.4546	148.317	381.967	75.8746	55.2009	116.869
AJ85AG00730	702.186	78.178	62.8224	716.322	0.0881	32.7821	849.046	0.4879	71.8875	445.753	1060.34	31.0096	0.861	436.168	322.341	68.9792	21.0419	2115.42	276.692	68.9152	218.678
AJ89AG40130	689.726	246.874	48.4035	513.148	42.2147	17.1833	531.567	23.9972	11.5758	295.731	18.4398	28.052	64.6886	149.812	17.9092	12.3262	92.5343	55.7193	10.7627	9.3895	19.2257
AJ84BG05080	667.558	98.194	9.9484	549.693	36.3078	6.8294	470.921	15.6659	11.7943	162.134	17.7533	7.4178	32.3772	188.313	31.21	7.5656	95.2908	444.641	34.4622	11.2889	83.1156
AJ81BG28960	662.509	82.0833	0.2837	575.054	31.7233	0.0622	415.906	15.6389	0	361.912	31.9063	0.024	42.4443	172.192	12.9288	0.0361	57.3131	155.876	43.167	0.1473	40.5999
AJ85BG00710	646.306	44.6513	29.0784	439.946	0.3063	16.9525	1006.21	0.6144	35.3721	462.13	789.139	27.7715	1.0268	401.763	330.405	30.8731	21.868	2469.54	385.453	68.0841	210.382
AJ85BG07800	644.857	42.7471	0.0423	706.603	17.8648	0.3483	958.538	0.311	0.3385	872.567	36.0928	0.0537	53.1299	266.641	19.7431	0.0808	61.1971	183.411	44.871	0.09	32.0641
AJ85BG04650	637.075	11.8932	22.7811	368.303	0.1469	155.06	1213.73	1.4611	463.949	249.169	2041.6	65.4747	5.7389	224.503	632.742	59.5135	17.626	4052.8	1342.54	185.879	530.624
AJ88AG03210	628.968	202.984	9.2939	596.029	100.304	0.3903	612.298	102.275	2.6672	332.647	130.163	0.3011	99.2225	216.983	124.006	3.2263	178.252	104.588	235.451	1.7645	53.3675
AJ85AG41020	626.331	56.0252	373.612	752.569	0.0307	67.1216	770.376	4.2816	504.882	486.559	730.603	61.5294	16.6729	313.874	73.6851	111.279	39.9819	1486.44	1751.01	128.268	772.43
AJ85AG32090	622.033	357.269	12.0301	749.762	246.178	0.2937	576.743	81.8822	0.6021	656.621	270.23	0.4815	127.433	513.372	78.7067	0.7027	164.94	141.417	82.3964	1.47	38.883
AJ82BG43290	619.931	235.094	10.1347	534.272	147.337	0.752	439.532	78.382	1.6369	498.342	171.753	0.2901	84.482	351.668	98.3592	0.5089	106.454	173.999	138.341	2.8332	50.0599
AJ87BG14510	619.553	547.176	1023.75	433.841	592.639	670.968	536.438	1084.68	1132.7	557.184	1093.19	479.571	485.334	163.909	148.564	280.761	198.972	176.739	322.044	226.497	230.997
AJ81BG19920	615.812	144.258	6.5152	575.815	45.3899	1.9209	582.575	28.1245	3.1934	247.057	21.6079	1.56	33.5736	291.626	41.213	1.4075	113.471	292.202	41.4608	1.0882	73.4596
AJ86BG00500	606.239	447.753	9.2067	587.883	290.218	6.3604	482.006	101.341	4.4767	485.749	57.7087	14.4097	112.849	330.713	127.662	12.298	118.834	229.149	65.9699	8.8241	59.0794
AJ89AG47960	592.005	116.06	29.0723	494.733	48.9269	35.3966	541.769	24.214	21.0506	387.991	60.0246	44.4606	64.5027	173.766	35.496	28.0166	53.3596	136.668	41.4597	27.6087	51.9468
AJ85AG21040	580.855	163.835	23.7591	587.925	98.3486	30.2275	634.895	12.6152	9.9196	570.078	24.3819	27.3753	70.2019	357.09	15.4378	18.3316	97.9765	242.505	27.473	8.8687	53.7185
AJ83BG16880	580.848	288.628	6.146	564.544	239.005	0	614.269	67.6649	0.0926	751.995	272.594	0.0392	142.974	814.021	173.096	0.1768	217.338	297.83	95.0314	0.175	66.2183
AJ86AG16250	580.781	34.3944	65.1051	909.792	12.7834	28.1505	937.61	16.705	39.9133	620.385	100.594	68.1034	34.0847	453.036	45.4209	53.8895	93.8135	225.466	132.704	47.3736	44.0545
AJ88AG14300	577.784	193.416	3.3004	543.78	91.4219	0.7488	566.123	14.2933	1.8193	307.79	42.3005	1.1554	49.0922	129.204	10.9682	0.5429	70.5117	130.81	25.7247	2.7403	26.2505
AJ83AG19040	565.509	134.371	18.29	639.736	69.1246	6.6208	511.065	48.4381	5.7894	527.829	59.4658	6.5393	62.8838	197.402	32.7371	7.4488	73.5231	44.7781	33.8676	2.0048	25.033
AJ89AG08280	564.144	29.2047	0.4802	758.187	30.0418	2.3698	913.317	1.0581	2.3991	827.881	1.4655	1.2866	14.8772	361.073	0.7033	1.4255	40.8517	284.982	2.7651	2.4941	35.7812
AJ83BG07940	562.732	281.741	4128.99	581.395	35.7722	1387.67	863.42	390.594	2739.22	490.945	3283.72	1478.49	790.463	471.539	2167.36	1211.47	771.612	1085.92	3744.03	1250.12	1492.36
AJ85BG41160	558.585	190.691	809.699	650.139	107.335	89.0648	316.958	1181.33	953.142	479.192	719.857	64.9265	450.726	640.992	402.783	262.635	1055.09	594.5	289.406	613.403	942.196
AJ87BG11340	551.787	465.193	3.07	543.652	350.726	0.1913	528.314	111.836	0.6042	709.134	286.893	0.4132	167.476	608.354	65.1184	0.466	191.993	78.0475	12.3222	0.1977	16.2298
AJ86AG22500	550.346	146.386	5.8041	610.551	73.2765	0.1872	617.529	30.0911	0.4548	446.295	89.3936	0.2888	63.4607	180.146	22.1238	0.1086	54.4332	132.188	31.4187	0.0806	21.5985
AJ89BG48260	537.926	190.093	309.211	340.897	204.924	519.474	410.596	318.261	417.811	270.882	363.631	479.404	233.301	178.09	277.105	295.765	230.256	199.298	577.859	666.995	369.937
AJ81BG09610	535.915	154.905	29.4245	460.175	112.741	19.1428	480.028	29.7713	29.4254	422.462	38.3655	19.8591	69.945	284.161	23.477	30.2146	77.7535	145.794	22.9646	29.6599	72.377
AJ89BG35700	531.623	26.9832	12.5064	237.886	3.2165	3.9831	203.727	11.0896	8.9661	115.509	16.9788	1.2653	6.5192	48.1348	6.7819	1.495	16.8414	75.2133	20.1841	7.6264	18.7431
AJ85BG35050	525.114	352.131	7.5422	559.801	225.301	0.036	440.842	83.9119	0.2403	487.527	206.226	0.0832	125.049	439.208	56.0951	0.5006	139.419	166.942	75.6476	0.3871	36.7876
AJ86BG24770	520.629	99.5352	6.0317	601.801	69.9773	0	552.919	31.4285	0.2274	471.916	128.673	0.5777	76.4322	113.457	19.5927	0.1086	38.3548	43.6032	35.8925	0.1612	9.0824
AJ87AG10000	520.199	115.375	54.8347	837.893	125.418	22.9341	579.737	97.8964	129.535	782.465	74.6822	30.3699	117.867	800.713	34.1125	89.0511	270.19	752.639	173.376	135.072	240.105
AJ81AG09170	519.88	137.786	23.0105	409.12	92.71	10.4009	399.18	13.7402	13.3645	359.461	16.0479	12.4401	57.441	208.305	10.4481	16.7963	54.5439	102.984	12.7363	18.0583	47.2845
AJ82AG04310	515.292	17.2975	0.0412	330.962	0.346	0	129.811	0	0.206	70.8183	0	0	0.0361	0.8935	0	0	11.031	64.9538	0	0	4.0526
AJ83AG02050	512.542	464.127	1073.93	337.488	156.232	506.867	343.079	380.491	431.216	301.646	718.468	681.537	128.859	461.229	1416.66	535.08	278.203	211.158	661.034	221.154	211.746
AJ82AG04350	511.702	72.0026	12.0331	339.705	19.7586	0.3142	268.784	10.353	2.519	115.795	0.1399	1.8906	10.2823	3.1205	0.0629	0.8018	28.0401	43.067	0.4437	0	4.8332
AJ85BG06700	507.032	104.595	0.4348	569.13	42.6828	0	497.321	4.3116	0	516.606	9.6869	0.092	43.844	306.342	11.3427	0	72.5311	420.977	22.4037	0.1027	90.8486
AJ87AG13600	489.159	514.519	904.88	274.241	462.195	897.514	335.738	640.357	992.156	400.044	633.566	744.55	485.303	120.571	78.237	292.502	159.751	140.191	176.812	314.601	232.646
AJ83AG38260	486.639	461.724	1469.44	332.371	602.684	925.162	189.088	486.716	870.047	206.986	757.602	744.915	372.95	367.161	988.441	780.931	357.839	367.155	996.532	1504.18	360.97
AJ82BG03540	486.076	207.428	6.5343	435.853	190.72	0.6061	405.958	45.9356	2.1599	570.998	199.727	0.53	103.253	518.75	54.9988	0.375	124.979	93.956	37.179	0.8351	17.7876
AJ85BG45270	478.178	52.9789	0.0234	647.399	23.1893	0	668.201	0.0859	0.1168	459.635	0.1713	0.0593	17.6511	176.973	0.1541	0.0446	38.0357	46.698	0.8774	0.0994	10.2861
AJ89AG12870	477.261	1129.18	1970.42	238.087	1291.51	741.903	447.136	1706.04	2764.1	386.609	2973.13	530.047	1721.61	3255.77	4327.84	4233.96	2834.9	4362.62	10315.6	7430.67	4075.67
AJ82BG33420	474.111	49.997	50.6469	405.531	3.2717	8.971	532.677	3.3895	9.2683	119.086	18.8839	4.555	3.7396	7.6935	2.3423	5.6484	9.9338	19.2456	8.8501	6.2889	26.0638
AJ83BG13540	472.839	419.963	43.4781	474.874	285.51	20.8676	310.156	76.6727	39.9691	364.753	90.0552	20.4277	139.066	356.092	55.6382	52.3407	166.499	507.565	91.8729	47.6545	142.519
AJ89BG45190	471.842	174.543	0.3126	486.055	78.5066	0.1028	436.689	8.1735	0.1874	480.844	7.7269	0	51.0878	309.192	6.1284	0	86.6009	264.454	5.4182	0	45.5139
AJ85BG15040	470.476	19.2699	28.6362	415.038	7.8361	19.0971	376.392	31.9371	39.3407	370.855	36.8453	16.9455	24.3159	152.638	19.64	28.926	30.7581	249.068	38.2103	73.7364	175.673
AJ83AG17710	468.161	130.549	1.8761	566.224	111.467	0.363	418.626	15.3191	3.0873	367.512	71.9342	0.8403	52.636	215.622	24.2714	1.3688	73.4269	139.846	52.9468	2.3447	22.9847
AJ86AG04050	464.613	591.009	539.468	465.892	629.985	317.882	628.299	775.801	252.925	292.698	485.435	525.003	529.753	264.167	200.656	225.159	617.796	456.904	361.235	180.882	376.175
AJ82BG39000	457.209	37.6175	5.4881	532.014	21.7608	2.5633	579.689	7.8626	4.8741	542.199	4.6521	2.9234	28.5736	179.145	5.1346	4.2666	46.685	141.283	9.8671	6.3338	44.3128
AJ87AG08490	453.514	257.322	13.7945	124.634	4.5346	11.4988	143.659	22.0205	1.3446	20.1116	0.2738	0.2846	1.5405	90.4925	3.2949	0.0713	45.0554	80.8758	1.0354	0.1589	45.6977
AJ84AG23670	451.534	98.9649	76.2459	542.531	38.6827	90.5059	368.966	64.0892	61.0607	321.481	69.5609	65.8005	53.7948	157.039	34.855	43.5141	64.9687	125.802	44.0137	36.2689	40.6887
AJ85AG31840	443.857	59.5908	0.0403	184.475	1.7822	0.1988	380.995	0	0.0402	52.2579	0.0369	0	0.8122	424.944	0.0332	0	75.3745	433.513	0.1439	0	111.917
AJ83AG11580	441.139	30.0728	16.6828	375.063	5.9925	10.5204	583.087	36.3482	17.1058	157.674	85.4046	16.3566	10.789	21.0619	34.0349	11.6712	18.4074	62.7596	25.5952	15.1389	19.0768
AJ84AG04470	440.567	103.382	7.2384	450.515	46.4022	5.4286	337.5	15.3518	10.211	142.4	19.1941	6.1305	35.3104	156.183	31.3752	5.8718	79.6432	348.488	33.2327	8.6266	68.1356
AJ81BG32490	439.192	325.047	14.9561	298.465	186.151	1.3154	324.183	62.4958	1.7707	327.082	144.323	3.5381	83.9463	179.363	29.6601	0.8249	58.2548	94.3718	19.9471	0.1531	17.8586
AJ82AG35770	439.092	662.261	17.8529	193.196	287.351	1.0809	421.884	42.0722	13.4602	131.977	32.488	1.1814	71.2541	1161.71	173.359	48.4365	357.156	2203.83	199.724	45.9976	426.55
AJ84AG23060	432.956	142.743	61.7228	222.634	70.5813	85.2304	147.856	83.1271	95.1089	175.297	71.6928	50.6608	61.0311	63.1031	43.2997	50.0292	49.7708	60.4204	67.1415	93.1484	53.6333
AJ81AG01470	432.322	149.153	669.158	347.333	184.108	361.551	362.73	150.696	393.62	271.803	317.009	436.011	206.629	381.987	540.506	515.787	407.488	438.371	314.733	290.811	315.847
AJ88BG00510	430.505	306.447	81.7295	309.079	237.559	77.1127	410.603	175.367	96.6701	412.623	262.195	63.0529	194.914	399.716	122.63	67.3325	177.923	344.347	353.74	116.557	199.253
AJ89BG52720	428.158	68.5357	22.3859	322.737	24.2647	25.9827	337.941	15.4633	15.1408	232.665	38.0918	23.6082	31.8917	88.0449	24.7499	14.504	31.7134	62.1526	17.0674	15.3652	20.9305
AJ89BG17550	428.133	122.013	3.0139	376.162	77.9827	0.6197	368.77	29.3302	6.6499	316.957	78.752	2.0717	52.1889	149.06	47.5837	4.3134	56.1987	105.076	88.1868	15.2969	43.6324
AJ85AG17200	426.477	59.9684	48.0629	480.117	29.8393	74.3905	524.539	39.1262	29.659	325.214	94.3737	88.955	70.3448	208.729	121.575	58.679	86.721	162.944	27.9466	12.8456	58.7843
AJ86AG10330	420.822	97.6306	14.032	398.046	56.7657	18.3901	429.034	21.9853	17.5107	355.231	47.149	15.7219	38.5146	156.761	24.9062	14.7036	51.6491	202.956	26.4909	13.2545	38.4519
AJ87BG14500	416.737	300.133	623.716	289.087	300.783	350.696	381.424	668.864	523.06	367.33	673.689	239.865	373.914	99.459	107.901	138.593	131.204	115.349	208.624	116.53	168.319
AJ86AG12710	415.94	244.977	129.215	468.169	170.091	86.9695	357.478	153.749	78.2978	434.689	163.491	96.5381	121.688	300.977	84.7733	58.8122	130.517	248.44	81.5838	56.7407	96.0917
AJ85AG02900	414.59	225.445	3.5451	481.177	122.833	0.3181	293.298	20.4513	3.7996	342.192	21.5974	0.5726	81.2658	439.979	24.4766	2.5215	154.707	598.018	86.209	4.5648	177.72
AJ82AG28860	413.042	39.7588	11.2739	627.953	2.9807	6.3418	515.951	4.0959	7.5667	127.17	5.5466	5.1985	5.6289	14.4046	2.4386	6.4047	13.4899	33.0866	6.3818	6.3142	16.9191
AJ82BG31370	412.341	113.228	0.5146	452.654	49.1328	0.1953	416.561	14.9147	0.0396	428.721	20.5115	0	32.4158	226.518	8.9669	0.0378	58.6432	70.2969	6.0123	0.028	13.1758
AJ86AG04030	405.726	115.757	3.9879	626.196	53.0298	1.3666	586.082	26.768	1.8262	529.478	69.3681	1.4058	48.7083	396.871	80.3912	1.2683	116.198	280.573	62.402	1.0983	79.0272
AJ81BG32430	404.051	110.032	0.4529	411.738	60.2579	0	417.269	1.1919	0.0377	421.225	14.9599	0	46.9849	261.914	8.7042	0	77.2354	296.038	35.6728	0	74.0827
AJ86AG03630	401.91	216.27	232.225	616.697	127.222	322.294	579.99	147.457	167.569	686.558	311.188	330.159	236.875	1.4989	0.9653	7.6723	2.2804	1.001	1.1011	5.2226	2.104
AJ85BG07560	400.849	85.8067	0.8663	657.414	28.6861	0.0578	634.829	30.1024	0.1287	492.272	26.4186	0.0149	57.0581	152.034	14.0791	0.067	68.1531	73.1955	18.9941	0.0332	12.4532
AJ81BG21450	399.163	135.445	2.6009	343.282	141.603	0	212.996	52.434	0.0541	273.649	85.6223	0	34.3489	126.334	23.2325	0	18.1336	33.8259	17.3074	0.0192	7.4887
AJ82BG00040	398.198	44.8761	16.2059	347.973	40.0069	20.0673	286.189	38.5166	15.828	163.977	24.005	7.0478	26.1426	76.0046	7.3496	14.1593	30.2167	142.287	20.7424	11.058	27.203
AJ87BG08920	396.292	547.515	334.553	168.476	69.0467	148.598	187.917	105.168	117.381	101.004	48.3218	61.6012	41.3894	326.318	123.697	70.5236	118.497	145.003	38.2392	86.2755	103.163
AJ85AG14160	395.549	151.458	3.072	500.578	115.969	0	444.796	48.4005	0.396	477.922	106.961	0.2515	80.6284	353.703	34.1206	0.1891	97.9238	145.105	56.1321	0.1404	52.4662
AJ81AG28220	395.5	376.58	9.8658	357.724	233.252	0.2249	366.917	74.3189	0.5919	421.096	152.253	0.665	110.093	265.021	22.2032	0.0652	88.7305	152.996	26.5047	0.0807	28.074
AJ89BG45920	395.043	83.9658	2.3779	357.19	30.283	1.0571	332.099	18.1255	0.3425	264.114	50.5399	1.3593	34.9351	136.175	22.1459	1.2059	44.5357	79.0342	45.6094	0.5765	32.7958
AJ81BG22470	394.411	251.369	9.7501	361.317	110.112	1.9092	362.269	21.2702	5.1028	228.865	26.1409	2.7987	50.579	146.049	22.2777	3.8208	55.9298	150.348	55.8965	7.5627	46.7122
AJ85BG18710	389.255	95.5985	102.111	437.329	39.8692	134.233	511.76	54.3653	61.5995	308.829	164.694	152.792	66.481	171.077	154.029	115.764	77.9222	112.918	69.6729	47.4179	39.3346
AJ89AG31160	388.142	50.0621	2.7114	644.824	31.4734	0.6121	488.436	17.2591	1.6998	610.503	75.6849	0.5397	42.4178	283.665	34.115	0.558	51.3608	156.809	36.6696	4.3676	39.2726
AJ82BG04890	387.291	87.4568	1.2454	533.25	41.4795	0	455.176	8.3153	0.0283	352.993	9.4061	0	27.2976	101.45	3.6837	0.3511	33.3977	54.097	2.7817	0.0401	12.7267
AJ85AG15910	387.083	118.851	2.1408	54.3859	5.1811	1.4571	96.4193	0.2169	0.6638	105.328	1.7909	0.7494	3.4627	0.7692	0.0304	0.2817	1.2818	3.4541	0	0	6.3224
AJ82AG25060	384.371	75.6117	34.5876	520.243	46.6704	36.8125	343.147	33.612	37.036	423.538	74.5564	32.9636	57.6938	377.611	52.6426	36.3512	118.347	316.33	39.5177	20.1132	55.2812
AJ82AG27040	382.778	119.863	4.0735	342.373	52.8598	1.1709	345.479	19.2002	1.6201	335.856	47.9738	0.9536	42.2342	153.49	9.871	0.8302	45.5111	48.5929	8.7629	0.3921	11.3163
AJ81AG21180	380.612	116.429	280.416	336.916	56.8474	134.55	631.099	106.168	185.29	462.567	168.497	164.597	144.667	280.679	174.683	78.8486	166.492	284.365	126.895	78.9608	221.387
AJ83AG07090	376.839	137.149	665.956	340.144	36.7761	440.438	398.873	131.808	600.636	322.674	660.825	796.614	129.695	297.742	425.421	571.066	204.939	573.399	583.589	618.936	379.868
AJ88BG18280	376.793	103.436	1.2389	306.247	36.2143	0.0215	369.659	20.4403	0.0651	284.613	55.0398	0.1158	54.8611	103.195	24.5573	0.0373	32.6704	49.2338	38.7882	0.0277	13.5175
AJ87AG17120	376.106	81.6298	1.784	322.788	27.1827	0.3939	270.937	5.0124	1.7824	118.191	12.2436	0.5318	17.1529	33.9226	7.3081	2.2961	17.1139	39.7566	31.3319	3.0526	12.9345
AJ85AG00370	374.107	117.719	170.309	296.857	43.3545	212.691	559.412	60.0997	262.52	476.787	702.204	86.4963	110.848	415.694	501.603	101.066	82.0435	705.275	662.472	77.0553	180.456
AJ89BG44190	373.255	134.697	36.3527	363.471	29.6843	16.9724	260.048	14.759	15.4642	190.933	24.0725	16.4504	42.4402	124.804	9.9816	6.0807	58.4624	52.6246	4.7837	5.7416	16.7513
AJ86BG12640	365.03	289.617	299.797	362.352	436.594	183.142	464.212	438.287	508.491	368.207	509.943	276.644	462.47	478.399	753.274	424.251	539.093	437.736	560.367	524.698	650.379
AJ85AG10620	360.669	172.76	184.116	152.696	93.4617	167.616	146.722	72.7761	106.741	58.4937	45.6348	73.3681	60.2729	31.3967	34.1186	73.0868	67.7938	39.5243	35.2798	66.7075	128.958
AJ82BG34260	360.101	85.986	25.9018	282.901	164.813	3.463	242.474	102.992	2.2097	123.142	24.1218	0.2699	54.8355	69.9658	3.6786	0.4058	54.4996	17.7471	3.781	0.1205	14.9019
AJ89AG51550	359.584	665.418	9.6247	174.797	431.503	1.8826	262.559	32.9378	5.25	276.274	36.3885	2.9049	126.26	380.104	30.8984	10.3248	123.885	552.394	69.5365	6.3004	129.015
AJ82BG05490	357.609	36.106	6.3335	439.506	4.9008	0.5209	136.333	3.6217	2.9832	114.283	0.2071	7.004	3.4111	1.3198	0.1118	1.2517	10.462	55.2364	0.6063	0.1922	8.6738
AJ89BG40920	355.462	149.593	1.9031	381.701	141.645	0.0569	281.76	55.1472	0.1383	396.778	121.102	0.3074	62.889	375.899	39.9314	0.1321	80.3729	96.4945	26.5552	0.0735	15.2214
AJ89BG02230	354.527	48.3648	80.1746	260.134	20.3173	87.6131	369.054	22.664	49.9408	325.45	32.0169	81.1409	40.7045	244.936	20.8386	56.3376	49.3249	141.097	15.8463	41.4235	58.9284
AJ83BG32950	354.345	150.388	0.0906	520.886	73.6362	0.0497	362.45	3.904	0	307.493	0.3871	0	54.0977	324.626	0.8707	0.0288	100.855	23.1093	0.1619	0	5.7023
AJ83AG25970	349.881	62.9786	0.2795	280.113	20.852	0.2911	315.935	1.3548	0.1955	231.164	0.6311	0.3547	17.0384	217.657	1.1511	0.8444	47.5437	58.2167	0.8074	0.8313	11.5964
AJ89BG17850	347.935	116.002	10.5843	345.046	26.3466	1.7948	163.327	22.6403	8.6673	138.303	80.716	0.4154	42.9081	781.806	165.834	44.1428	228.614	2407.2	174.019	46.173	585.683
AJ89AG21960	347.817	440.792	7.6451	191.949	232.822	1.0196	256.423	22.3846	2.0645	233.498	23.3618	1.8355	81.8855	236.22	18.7224	3.8443	74.8557	375.357	30.1834	2.4877	76.6186
AJ87BG10340	346.308	27.259	3.751	334.871	9.8412	0.6328	535.112	8.7241	1.033	325.007	25.5569	1.0222	16.2329	97.217	4.912	0.5277	17.4692	123.15	6.1225	0.3235	10.8934
AJ87AG13610	344.958	306.746	560.46	186.033	261.085	484.429	257.162	419.931	464.441	283.652	419.525	387.001	399.328	70.6658	58.2782	159.746	114.019	100.781	118.632	169.945	203.905
AJ81AG19360	342.477	147.77	3.1668	354.381	169.696	0	226.114	50.7042	0.1332	243.463	69.8849	0.0846	36.1531	145.71	23.5319	0.0636	29.0199	44.3338	15.1294	0.0708	11.2576
AJ82AG31000	342.02	196.107	15.5893	266.096	117.486	21.1866	244.635	29.7697	12.6139	236.532	46.0915	36.2585	56.4207	217.884	36.9664	17.2637	74.9149	235.786	36.7156	21.3931	62.0823
AJ83BG20580	340.956	169.296	361.58	364.491	172.639	295.519	286.72	196.813	456.492	222.862	273.752	148.175	112.671	309.211	211.338	192.751	189.129	499.539	317.805	411.54	298.826
AJ82BG03740	339.625	95.3838	7.7166	426.943	48.3867	5.9579	480.391	27.8754	7.9853	349.077	23.5725	5.1461	31.3776	250.103	25.1014	4.0569	57.2697	252.273	59.7276	3.0392	66.3275
AJ88BG07750	339.22	37.7472	2.668	438.474	16.2828	0.6144	359.106	2.7042	1.6527	239.947	14.2154	1.7606	15.4854	152.604	11.8235	1.3746	37.6931	249.382	25.839	1.2093	33.2365
AJ84BG07010	338.655	159.165	81.522	400.598	59.8122	36.3343	248.54	40.4942	55.9364	238.868	44.9137	41.4041	59.4106	199.381	59.8984	47.9478	93.134	182.465	81.7695	93.3029	89.35
AJ84AG07720	336.839	2.0835	0.7339	423.391	0.084	0.5432	605.264	0.0539	0.4033	440.666	0.5711	0.3259	2.1233	139.532	0.0907	0.14	18.7087	219.805	0.2295	0.1559	12.749
AJ85BG03030	336.721	154.228	2.7072	366.27	72.0379	1.0602	289.559	11.8352	3.6064	328.293	21.9515	1.2269	66.1768	478.125	28.1401	3.6899	146.669	775.003	111.029	5.5691	198.861
AJ83AG31740	336.081	744.389	738.964	442.78	817.523	998.777	211.458	613.638	86.1651	754.76	690.956	1061.31	249.304	642.261	1812.27	235.169	138.356	82.7281	58.9314	50.2965	4.984
AJ85BG12110	335.104	168.439	6.615	272.2	108.177	0.5788	383.661	24.8094	5.414	221.445	28.6694	2.2326	50.224	332.306	46.5482	6.5129	112.031	461.925	71.1101	13.6058	112.803
AJ86BG04760	334.608	77.5313	4.3258	444.074	35.6237	0.7298	437.557	19.1443	1.0343	371.162	39.636	1.3606	29.9201	245.409	33.9576	1.3052	79.6067	176.011	30.7203	0.8117	48.2897
AJ84BG27100	333.887	83.7977	52.2687	396.751	55.8933	52.2256	255.329	82.3685	41.0944	244.036	139.086	57.8095	59.9473	138.699	32.105	38.2198	62.5512	122.6	47.0525	32.4387	38.5709
AJ89AG15860	332.409	81.3171	0.76	340.579	47.9309	0.4167	331.141	17.1185	3.5437	313.51	75.61	1.1252	41.2035	190.69	47.4757	1.9337	57.7871	154.941	88.501	4.8443	47.7102
AJ82AG03770	331.184	33.9013	1.2918	515.778	13.0421	0.0452	364.51	13.2628	0.4119	321.224	24.8354	0	11.4225	102.524	6.8827	0.1049	27.5288	81.7331	11.8361	0.292	19.6879
AJ81AG30540	330.295	110.184	0.0346	292.862	43.1509	0	360.445	3.1488	0.0691	341.397	9.3374	0	36.2546	209.055	9.2558	0	62.7629	167.904	8.8344	0	43.2727
AJ85AG37480	329.273	68.0354	266.525	593.143	96.6899	17.7914	629.968	376.133	194.089	495.604	544.345	12.8959	396.849	835.871	369.609	70.3259	895.079	1634.67	749.562	231.133	1484.26
AJ86AG15380	327.568	289.135	0	290.767	364.641	0	165.908	10.6632	0	125.345	0.0448	0.062	93.3039	239.632	0.4429	0.0466	40.9741	20.2896	1.7906	0	1.6651
AJ82BG43970	326.916	19.4752	263.432	113.565	3.0025	388.666	111.005	2.6792	254.907	51.8535	223.374	522.512	13.5294	19.404	138.062	195.636	13.7515	199.061	84.4357	133.315	250.827
AJ81AG20350	326.599	229.344	6.362	269.189	116.891	0.1956	262.92	20.8741	2.4357	153.068	22.6442	1.5091	49.2112	118.105	19.8847	4.0278	51.4335	138.581	42.0725	3.6213	40.4492
AJ85AG43090	325.771	431.709	9.7114	218.734	248.493	4.89	266.312	14.9205	7.6238	239.685	15.7856	4.4014	62.0352	225.339	13.8768	5.2948	62.7275	354.799	22.6653	2.6668	66.2579
AJ83BG41610	323.745	187.729	34.1002	313.399	106.71	20.6936	258.834	90.5469	12.0736	184.19	56.2238	34.6088	68.5404	117.872	23.1465	13.9382	63.4319	103.381	19.1156	4.3083	32.5034
AJ82AG04070	322.082	51.5079	31.6954	458.097	31.0595	21.9423	366.616	42.6395	33.5873	314.599	33.4624	25.0543	44.5381	195.037	24.5701	27.8993	75.8915	115.849	26.2681	22.7114	42.4285
AJ89BG56380	321.061	606.41	5.9573	142.828	397.183	1.8597	216.103	32.2569	4.2577	256.248	30.1356	1.7658	113.156	297.256	23.4256	6.0574	95.1027	420.913	66.8614	4.8965	104.829
AJ83BG02910	319.767	333.949	1735.89	179.235	157.892	1218.68	175.724	428.802	1591.71	237.796	2308.53	1846.94	207.781	307.831	1622.71	1060.04	214.246	259.54	1449.8	699.386	308.616
AJ87AG22690	319.377	101.362	67.5425	288.735	57.426	58.6723	348.201	22.6489	24.8323	245.153	74.6443	91.2035	50.5431	158.985	147.973	56.6488	51.7839	117.739	16.5102	10.561	31.7369
AJ83BG34330	314.441	16.5757	54.9855	240.002	0	19.6946	321.162	0.0422	33.9669	208.662	18.3744	65.3326	29.0264	195.804	18.7796	35.2582	56.2937	497.103	101.049	24.4424	146.544
AJ82BG40410	314.083	493.242	10.9084	156.429	212.169	0.7222	311.398	27.6323	10.9665	116.517	30.3927	0.8572	56.7632	670.082	126.188	28.1626	214.524	1164.62	107.448	22.3152	209.244
AJ88AG05430	313.495	53.4185	3.4709	299.317	18.6554	0.346	293.458	12.2054	0.8407	148.301	17.958	0.7341	16.9678	69.8305	12.0427	0.7526	28.0587	88.701	21.2842	0.7076	18.9886
AJ86AG01730	310.941	449.522	545.346	484.925	524.818	726.355	300.181	576.094	730.096	402.142	476.746	383.601	355.368	168.949	197.472	402.866	258.984	192.209	247.482	518.577	676.467
AJ85BG00990	310.524	140.117	2.147	251.224	72.0697	0.515	207.068	8.2132	0	248.617	13.3088	0.3406	34.6294	218.715	17.4279	0.4268	71.7384	223.333	17.7039	0.095	51.9356
AJ83BG15720	309.695	158.968	50.0521	464.432	148.211	24.7195	344.425	49.6159	28.7739	326.866	13.5088	16.0389	68.84	291.613	15.3661	44.216	105.115	140.511	17.2283	21.2416	58.4642
AJ89AG50940	309.047	21.0536	0.1667	497.289	10.3817	0.5827	367.405	0.1684	9.6197	285.771	6.8302	0.2116	17.5592	105.861	0.4635	0.4971	22.7811	192.364	8.3414	3.7783	28.0304
AJ81AG11600	306.652	81.4686	2.9047	481.72	24.342	2.0476	263.285	8.9346	4.8879	117.541	25.2926	1.9401	15.4527	34.3705	8.9051	3.7299	18.4959	57.9723	37.6397	5.6145	15.8354
AJ83BG21470	306.554	93.2928	456.519	313.538	40.7477	156.022	241.547	70.4047	201.17	200.106	224.415	300.345	76.485	114.028	115.235	160.394	66.0773	193.377	133.365	302.736	124.338
AJ89AG11120	306.211	380.917	7.2835	135.269	214.572	2.9255	209.644	26.25	3.3001	208.686	22.9505	2.7944	76.3347	203.105	16.6735	3.8787	81.3511	254.649	32.3101	3.2989	68.7442
AJ85AG11430	305.06	142.91	1.8209	198.471	89.8143	0.1033	353.424	21.2137	0.3137	204.742	27.1321	0.1594	46.4085	381.704	47.5319	0	126.274	504.781	78.594	0.9783	136.519
AJ83AG29190	304.652	63.6606	2.4644	277.894	23.166	4.4589	315.02	5.0278	1.8603	286.852	21.0821	2.9536	33.5864	140.324	6.3155	0.2613	39.6791	73.6782	21.1614	0.3491	28.5148
AJ89BG40720	304.247	37.3369	80.0914	313.803	23.531	77.7371	403.514	52.9887	188.822	238.952	117.297	106.155	44.7502	139.018	47.0884	62.7549	74.4285	122.472	85.829	81.5354	63.2884
AJ86BG10780	302.58	150.323	0.8016	211.835	60.5974	0.0377	234.8	23.8037	0.0229	238.957	87.5025	0	43.6978	171.656	26.7344	0.0656	51.5758	66.371	23.7992	0.1135	15.6933
AJ83AG30960	301.305	14.393	69.0695	223.437	0.0316	36.7583	284.965	0.1824	37.1305	187.941	47.813	88.964	11.5383	94.3806	29.6234	59.188	11.9874	372.837	92.1023	3.7515	87.6828
AJ82BG35830	301.215	1.5467	0	227.344	0.0651	0	185.978	0	0	88.7564	0	0	0	0.5331	0.0351	0	0.9759	13.8474	0	0	0
AJ89BG15130	296.291	203.073	277.104	108.24	185.075	59.6316	129.879	203.022	299.645	133.052	381.227	177.562	128.275	186.826	623.862	202.97	185.539	577.367	631.911	211.21	197.128
AJ83BG01480	296.071	153.695	223.034	300.094	142.517	247.381	337.895	197.354	909.066	269.938	338.809	237.57	219.885	398.078	554.403	359.864	193.281	459.033	409.792	825.458	406.165
AJ84BG02990	295.657	48.6088	3.0262	218.33	25.191	1.6836	259.041	11.2765	5.1133	118.731	38.012	1.2989	15.061	111.954	30.4627	5.1377	40.3581	171.093	29.6214	5.673	40.0636
AJ87BG17500	295.532	90.896	0.9528	234.65	27.5604	0.209	193.687	5.505	0.6981	81.2634	14.1745	0.2821	15.4127	32.1786	6.802	1.2576	17.5219	33.7427	30.0921	1.507	11.4368
AJ83BG14780	295.29	53.8777	1.8729	211.992	15.5582	0	250.367	28.4071	0.0297	128.513	80.6154	0	9.8527	10.3583	1.7142	0.0284	5.0213	2.913	3.2139	0.0421	0.5208
AJ86BG02160	294.602	375.472	422.835	310.289	470.352	538.475	254.541	539.149	496.635	300.158	426.863	365.389	368.966	253.544	252.971	370.031	321.128	203.609	311.847	471.09	354.692
AJ88BG04420	294.241	180.502	25.8044	334.594	77.5671	12.1506	432.202	95.3211	39.5432	339.497	311.398	12.7785	115.281	294.358	281.916	72.2186	247.498	111.656	864.131	49.1392	219.734
AJ89BG48270	293.729	98.8894	182.803	191.695	110.912	304.446	272.437	185.241	293.23	156.795	209.325	268.591	114.822	91.188	159.05	203.848	126.923	112.58	329.327	423.381	178.608
AJ89BG53600	293.482	153.975	1.2544	297.168	82.8537	0.1331	165.117	3.1503	0.6873	226.415	7.1126	0.1541	30.1915	419.929	21.6655	0.7722	124.172	583.025	43.3105	0.6591	127.636
AJ82BG22260	292.643	172.367	0.4024	303.072	72.3063	0	231.951	8.2164	0.0536	258.098	19.9428	0	46.3366	233.682	33.8325	0.0512	84.9075	299.346	43.9821	0.019	70.1301
AJ81BG22820	292.208	120.426	64.73	234.828	71.5211	11.5609	293.711	76.2672	5.8898	242.912	226.714	16.6878	71.1155	153.742	28.9012	0.2163	75.6058	137.852	69.9358	0.7226	63.8813
AJ84AG00650	291.483	50.5594	4.7516	256.192	24.5014	3.3009	262.874	8.6547	4.8966	106.584	11.7672	3.3149	15.639	96.4467	14.9252	4.3753	39.7284	164.035	13.6841	5.6144	35.8337
AJ83BG20530	291.483	83.2871	1.0547	230.531	61.2907	0.1509	222.225	8.2516	0.0916	195.114	12.2166	0.1164	31.8428	120.75	4.7217	0.0438	33.9856	52.4053	2.4992	0.1299	7.2301
AJ84AG02680	288.178	54.9101	2.469	195.589	25.5537	0.4061	217.966	5.8331	0.7401	107.321	9.7195	0.3655	19.0858	122.317	12.9824	0.746	42.4171	155.17	11.581	0.6703	36.7653
AJ86BG17160	286.562	464.29	0	268.807	416.218	0	110.99	12.2103	0	147.4	0	0	128.992	293.252	0.5615	0	75.0821	35.9395	6.124	0	0.774
AJ82AG38750	285.501	36.3117	113.242	229.565	0.6662	219.24	190.768	0.379	371.834	95.6856	986.654	97.4672	1.3572	191.104	234.363	86.6114	2.9448	945.541	765.819	102.012	141.388
AJ88BG00910	284.893	561.123	114.652	582.922	398.053	4.9167	308.448	93.7047	3.4496	447.464	206.024	64.9265	280.807	506.567	82.4749	2.1224	387.81	387.462	6.0865	0.3938	296.103
AJ82AG35960	284.771	63.0191	237.296	213.987	4.7915	120.847	102.239	96.3691	241.415	73.4934	313.157	120.963	15.7799	8.9749	189.859	69.4936	12.3722	9.2393	167.071	22.5019	9.9653
AJ82AG34150	284.277	42.4218	2.7622	287.385	24.9322	0.9565	345.213	2.3277	2.847	277.503	5.6166	1.439	24.4987	149.418	2.7064	2.8297	33.1613	137.363	23.4839	5.8069	38.231
AJ83AG03100	282.664	41.0397	27.4921	332.522	14.1563	26.8028	369.549	14.7153	21.6546	218.816	21.8003	35.1519	23.9113	23.1302	31.6078	14.824	18.7754	21.3047	13.5646	18.7601	11.4332
AJ89AG37000	280.762	117.103	1.8101	318.42	113.914	0	247.929	38.7023	0.1722	316.832	105.058	0.1094	53.2291	316.688	39.0985	0	67.8508	108.438	20.3052	0.061	15.9112
AJ88AG00460	280.12	970.913	581.81	200.723	835.403	393.919	163.185	433.169	473.603	244.333	150.431	251.04	317.255	268.998	107.514	701.33	333.962	369.087	285.459	385.218	397.63
AJ87BG19160	278.191	966.367	698.666	376.41	1453.69	618.26	383.036	980.574	375.798	473.148	743.684	671.126	525.993	158.315	76.8956	141.055	173.774	63.7634	203.059	121.335	70.9364
AJ89AG10750	276.551	169.236	3.5243	280.939	94.2814	0.9018	279.587	14.7831	3.6777	202.939	25.0948	0.3975	40.7879	143.752	14.3863	1.5692	49.8223	202.544	37.5052	1.2202	42.3799
AJ85AG31470	276.059	24.2697	0.3659	125.067	6.4197	0	110.758	7.345	0.528	21.365	17.2315	0	4.7405	840.85	107.894	0.1551	229.51	1460.07	90.8376	0.6622	298.597
AJ82BG10930	274.197	31.8909	14.3439	654.044	18.7444	3.1385	466.484	108.093	9.231	333.689	52.1135	2.7612	28.293	15.9327	0.5653	6.4037	13.3425	7.0208	0.0748	0.8653	8.5195
AJ81AG20740	273.236	125.837	90.395	188.852	52.2053	39.8421	265.887	76.179	24.4831	245.107	248.321	121.449	91.4829	129.614	8.0461	0.3232	54.1004	118.42	42.1722	1.5595	44.4557
AJ85AG07350	273.187	30.7579	1.101	240.702	10.5961	2.0896	354.453	2.9236	11.4236	364.658	44.6605	3.0631	31.2987	129.862	16.1503	4.808	33.0551	129.003	58.075	14.2751	44.4282
AJ81BG33750	272.207	140.201	0.2241	261.573	74.8419	0	290.695	13.5384	0.112	309.156	24.1076	0	52.5615	303.657	22.9834	0	100.779	223.853	28.3323	0	56.4917
AJ81AG28270	272.158	140.286	0.3365	285.688	81.6422	0	327.254	2.1892	0.048	305.063	8.6267	0	58.5065	325.885	5.2274	0	116.872	437.683	24.9559	0.034	107.477
AJ83BG02660	272.15	94.764	86.9658	268.246	101.165	44.7024	228.143	203.65	85.6784	230.593	79.7057	42.2479	93.2899	21.6219	41.3948	111.499	83.291	8.1214	95.541	99.98	31.3148
AJ84AG00480	270.001	280.907	313.297	119.066	186.884	174.236	192.971	318.515	368.183	117.834	238.132	212.317	315.582	287.989	325.436	388.662	358.297	376.292	426.173	394.534	360.434
AJ86AG22140	269.929	341.768	63.8583	169.662	187.798	47.4668	112.927	89.4867	57.8309	249.844	95.0958	39.8236	117.102	309.108	78.5338	46.1636	111.156	188.909	75.0035	53.5736	186.257
AJ86BG18150	268.021	14.5513	37.0746	426.484	4.1689	29.5229	452.138	12.3176	46.4719	255.595	93.8751	93.0412	13.9881	98.7328	66.1754	68.6496	32.2118	59.507	162.197	73.5203	27.9678
AJ83BG26110	267.97	30.578	26.3138	313.041	25.4965	7.063	247.841	47.2602	10.7362	133.665	21.3016	11.0862	28.468	104.875	11.8832	12.19	46.6131	125.292	15.6859	12.194	31.0449
AJ82AG04320	267.639	7.2467	0	148.11	0.2086	0	26.1624	0	0.0546	38.82	0	0	0	0.6839	0	0	11.4831	32.7584	0	0	0.3726
AJ81AG33820	267.541	18.2356	6.7245	270.244	5.4514	9.4618	311.386	7.3787	7.9329	159.434	12.2977	7.1148	9.4902	12.5882	2.7496	5.3647	9.464	22.3711	4.7919	6.541	4.116
AJ89AG40820	263.918	145.403	5.2517	278.611	77.4096	0.3085	262.667	13.8215	0.2499	336.938	47.2201	0	75.9192	307.159	23.5352	0.1193	96.3219	355.864	77.1954	0.8855	99.5465
AJ85BG00360	263.91	50.7754	56.47	273.108	1.372	62.4169	376.589	3.6984	72.5928	293.013	513.852	14.8345	26.8054	212.869	264.579	19.5612	22.8529	540.737	722.405	24.5813	106.769
AJ81BG09670	263.125	56.3409	2.2279	243.559	32.6106	1.6914	304.923	8.4693	7.2895	243.809	24.6774	1.802	51.324	127.16	10.6078	2.8265	56.4631	105.608	33.3574	8.4266	39.3871
AJ89AG01360	262.369	4.7305	0.1224	236.182	1.821	0	503.239	0.3147	0	207.365	3.6982	0	3.9175	20.4586	1.4117	0	9.855	11.5231	0	0	4.0507
AJ87BG17560	262.313	62.8792	0.5503	256.241	32.0549	0	215.795	1.4503	0.097	226.255	3.6748	0.0822	27.7861	152.024	6.9863	0.278	50.2055	213.59	21.6914	0.8712	51.732
AJ89AG32550	261.788	23.3337	6.6264	214.745	5.9651	0.9265	219.165	22.7527	3.84	132.981	40.7363	0.2102	10.1382	59.0464	26.2276	0.7271	19.822	90.4644	46.0305	3.8012	32.2137
AJ87BG11680	261.451	350.33	6.4832	179.078	267.262	3.818	208.476	45.9707	12.7952	251.453	54.2238	6.8053	110.877	322.511	51.8214	10.9968	114.785	388.26	100.186	15.8148	97.7622
AJ86BG24390	260.986	428.593	71.1768	215.471	256.755	44.0076	145.522	144.384	55.6241	265.142	129.466	41.9138	158.069	336.625	69.2042	61.581	145.539	251.05	124.479	78.7526	173.498
AJ82AG33410	260.048	309.512	507.754	286.878	337.195	386.888	270.398	364.354	468.552	254.274	338.623	372.207	272.725	258.609	206.204	385.748	228.232	334.432	291.204	343.114	265.768
AJ87AG17180	259.81	53.4448	4.9815	276.841	19.9146	0.4789	266.729	2.7322	1.2281	267.229	6.4558	0.9852	35.7067	180.52	10.2052	2.0678	50.9087	184.727	19.8257	2.749	60.2883
AJ82BG05510	259.589	12.6836	0	265.173	0.0642	0	83.5169	0	0.1683	72.5655	0.0771	0	0	0.7019	0	0	6.3801	44.7765	0	0	1.8029
AJ83AG11880	259.257	27.7222	0.9831	177.021	6.2042	0	241.559	11.8806	0.1191	117.322	22.1996	0	6.0595	9.4359	1.276	0.0284	4.3262	4.5588	3.3801	0.1055	1.4496
AJ85AG30460	258.896	54.7435	52.3287	70.8342	0	3.3391	26.8654	0	13.4089	31.2017	4.4396	0.644	0.0989	0	0	0.269	0.089	0.4967	0.1511	0.1997	0.0549
AJ89BG41620	258.315	173.513	1.0046	316.897	125.628	0.1377	215.753	24.4726	0.1673	278.252	67.447	0	56.8132	236.081	27.3089	0	54.3155	87.5636	24.0102	0	17.4366
AJ81AG23650	255.991	362.339	11.6666	159.297	246.208	7.6336	209.507	38.9143	9.5313	219.836	41.1295	9.0794	69.3416	221.789	38.8652	10.7623	84.7555	263.065	44.5154	5.2952	64.5514
AJ87AG25920	255.791	202.703	555.407	298.08	251.423	528.107	293.79	454.171	937.349	276.844	482.606	579.146	409.217	251.815	347.337	746.334	369.462	310.534	931.304	1124.7	525.327
AJ81BG21090	255.732	54.6358	3.947	245.657	29.4246	2.8047	193.183	10.4478	2.0507	171.281	26.5084	4.3477	28.1832	40.652	6.3205	0.8285	16.324	33.4433	11.75	1.5542	8.1899
AJ81AG16890	255.297	315.633	25.7242	186.373	182.463	18.9425	164.498	53.4514	23.4904	182.304	45.184	16.7019	80.5132	179.744	41.3448	28.7107	85.7232	180.929	50.1887	17.9426	69.1115
AJ82AG39550	254.741	453.215	398.419	520.318	678.514	515.018	607.479	403.964	553.999	452.428	248.817	539.556	458.926	340.136	511.24	681.868	537.036	413.026	248.008	488.944	332.012
AJ89BG13480	253.475	69.5889	40.5968	104.534	19.3111	5.1064	54.5026	6.1388	8.8281	47.1299	21.6985	2.1213	8.061	82.1611	4.1801	4.0443	24.4556	219.668	11.6814	5.9193	45.6119
AJ85BG05710	253.375	33.4457	6.5787	268.201	11.8479	2.628	299.286	14.53	3.7795	258.022	50.3976	3.5779	29.4991	93.4779	9.3092	3.116	28.8178	62.3153	13.1828	3.6441	10.7932
AJ88AG06510	253.191	20.7679	5.6602	179.442	7.5782	8.0106	122.85	9.0843	7.2504	56.8855	21.5248	7.2443	11.7917	12.0977	7.1332	3.8004	6.2366	21.6956	12.4049	5.1621	5.2263
AJ86AG08900	252.542	109.416	3.2677	228.617	57.8017	0.1507	184.181	10.6991	0.5492	232.333	7.8283	0.4263	40.6186	239.694	22.5145	0.5828	86.3152	318.944	34.3516	0.3893	83.3706
AJ87AG18610	251.742	606.404	728.429	336.779	951.266	458.518	298.028	470.649	300.7	299.635	916.367	629.449	307.738	69.9356	67.2846	175.798	71.2926	23.031	71.6008	104.682	34.1823
AJ83AG37350	250.472	160.803	46.8969	260.563	110.022	32.8354	204.318	64.1029	19.9036	183.076	80.7006	44.872	76.2315	137.615	75.4832	27.2827	72.2275	112.494	42.6042	10.9337	40.432
AJ85BG23490	249.217	235.078	2.8038	178.502	138.556	0.7156	174.692	15.0544	5.1198	150.213	19.5616	1.0429	51.7519	166.382	20.1095	4.3818	56.4316	260.103	32.4795	9.4149	56.6001
AJ81BG00120	248.792	29.3307	1.2032	264.112	8.9002	0	312.096	0.9942	0.0429	254.276	6.1173	0	22.0213	132.386	6.2829	0	39.8341	182.97	19.1959	0.0304	51.7122
AJ89AG00420	248.507	36.5994	1.8446	289.243	14.6639	0.8507	316.843	2.4817	0.844	256.242	3.5037	1.0282	15.7798	191.335	4.9417	0.6744	50.5888	154.401	17.8973	0.3663	40.2338
AJ86AG09020	248.124	111.956	2.0326	193.994	56.9689	0.266	217.5	26.3631	0.6923	220.211	58.6803	0.4104	46.6393	140.57	23.8211	0.6611	50.7723	53.556	37.2492	1.096	17.0399
AJ89AG16140	247.943	24.9558	4.672	114.079	8.5815	4.5518	230.638	4.7644	5.5118	145.427	29.1344	5.9745	10.4928	16.5811	5.3879	4.0462	5.3752	15.0356	9.7451	5.4467	4.4771
AJ81BG04220	247.757	40.3407	4.8209	156.015	5.7078	0.8754	222.587	4.0007	7.9445	40.41	8.3685	1.748	19.4324	368.712	10.7014	6.8697	39.5822	356.029	27.2417	12.9473	60.7823
AJ88BG12260	246.572	110.424	1.7251	528.966	58.4896	1.4187	319.433	15.3447	0.2873	295.338	12.6342	0.7297	38.1478	190.766	22.0251	0.3658	49.6962	191.506	23.0329	0.4751	31.5262
AJ86BG11930	246.186	98.9361	5.5313	266.975	69.0983	1.7394	246.101	34.2181	3.2915	237.518	51.3276	1.4968	45.5369	166.662	26.2657	6.9461	61.3447	93.1381	32.6492	4.2341	558.799
AJ83AG04010	245.981	31.0332	7.2032	170.549	16.4652	2.7529	263.317	10.345	9.9928	98.5905	34.9092	4.3497	23.0318	231.523	37.3987	7.5881	74.2156	500.125	59.9425	14.1947	99.581
AJ88AG16400	244.554	70.8571	282.961	328.375	1.7381	1375.72	342.353	2.586	1602.35	202.592	344.982	682.686	55.4218	198.815	152.625	1279.54	105.569	620.738	841.142	2723.44	365.859
AJ82BG29290	243.928	31.9357	0.0272	673.207	12.2948	0	176.39	0	0	1653.16	0.0746	0.0345	291.015	904.573	0	0.0519	649.927	1658.79	0.0243	0.0192	644.307
AJ88AG10790	243.086	5.0509	0.1005	490.291	1.4562	2.8918	359.861	0	0.3011	290.558	112.644	4.6215	118.955	284.68	430.136	21.2794	520.358	40.4267	0.6059	0.2134	8.7265
AJ85BG45530	242.885	69.2072	10.3976	399.158	30.0886	2.9576	247.937	39.4755	4.1008	199.433	82.0565	2.5298	99.6967	80.4795	7.1481	0.3357	37.485	104.146	22.2812	0.7751	21.6847
AJ81BG33880	242.045	90.9211	61.5153	286.981	57.1437	34.2442	256.038	37.76	29.2959	178.604	21.5383	24.6387	40.8925	82.3095	10.0365	28.6691	40.278	40.6433	17.3318	24.5304	21.3224
AJ83AG13040	241.792	321.084	34.6628	196.226	246.761	18.0857	179.731	60.8409	35.3156	214.342	68.8416	16.6335	117.153	355.836	61.6854	37.7251	164.029	490.714	91.326	37.1526	140.838
AJ84BG08750	241.635	2.1993	0.3302	334.855	0.3079	0	447.789	0.1886	0.4033	341.59	0.2351	0.2328	3.3458	98.5166	0.272	0.2801	19.2879	142.12	0.6229	0.2599	17.8557
AJ82BG13040	241.595	105.554	3.1568	241.209	53.2438	1.564	205.513	8.6039	4.3701	153.379	9.7845	1.5928	23.7765	139.94	12.438	3.012	45.7196	226.667	24.7724	4.4444	55.0441
AJ81BG36860	241.483	78.7014	3.0976	280.092	61.1216	0.8262	235.497	35.3561	1.8402	268.399	22.84	1.2749	49.6932	238.873	20.9644	2.3165	81.6715	279.466	14.6604	0.3557	66.4059
AJ89BG09050	240.13	13.0464	0.9141	360.293	20.0439	1.9887	438.829	0.5415	2.2097	391.276	1.3498	1.3472	7.7821	161.761	0.8744	1.66	20.9002	120.447	2.3975	2.1928	20.1182
AJ87BG26360	239.096	111.028	23.1961	207.327	51.8625	1.4411	84.2075	18.7834	2.9595	178.503	36.208	1.1118	20.0084	48.7382	10.2238	1.4131	28.0549	25.2627	4.7524	0.1625	6.5372
AJ81AG17680	238.479	16.945	0.972	313.692	6.3496	0.6662	208.33	1.7551	1.0521	156.876	5.6546	0.4112	12.3222	63.571	3.5865	0.7535	17.9494	43.6994	6.2782	2.4668	8.1793
AJ86AG01600	238.142	85.0091	1.1139	215.989	73.3702	0	218.725	19.4161	0.0596	257.904	46.5459	0	41.5597	203.726	21.8905	0.038	44.6344	117.164	16.35	0.0563	22.4374
AJ87AG14190	237.222	52.7446	10.1809	233.374	36.5624	5.0967	200.176	18.1175	2.0907	176.307	12.2678	5.6173	28.4017	76.6791	4.2429	1.3054	25.0276	27.424	4.53	1.1969	10.9268
AJ89AG00460	236.344	100.271	24.7641	114.9	79.7706	3.669	207.358	68.6746	4.9121	243.004	70.7648	6.8167	87.4879	223.081	18.6365	3.9525	55.4392	343.313	34.8554	6.1254	80.1469
AJ85BG15010	234.517	34.4649	3.1711	394.98	20.0337	1.467	309.472	15.8666	4.1584	409.834	38.0125	1.2576	58.7336	372.536	26.8557	2.2692	91.2756	140.087	10.0932	2.6668	55.5525
AJ87AG08480	234.312	147.095	43.2728	53.5933	1.0895	43.2238	189.728	1.1538	66.2087	48.9593	13.5976	26.0979	12.3963	294.159	26.4692	76.443	114.636	129.404	98.1218	259.834	182.5
AJ83AG24220	233.63	79.0849	6.2146	293.444	77.0326	0.8996	276.96	39.2542	1.987	332.809	91.4866	1.3249	41.9339	279.858	54.7548	1.1859	78.0492	208.548	55.1243	0.7746	56.4195
AJ85AG24350	233.619	70.5295	0.1159	286.384	35.5057	0	362.67	18.1558	0	238.348	35.7104	0	32.6498	64.4246	3.5807	0	24.6112	15.0595	4.3757	0	3.4692
AJ85BG26910	233.383	80.5934	0.3707	172.927	19.7093	0.061	234.052	15.8716	0.1852	210.519	36.3435	0.047	16.6068	71.99	3.9998	0.0354	14.1304	8.978	6.6233	0.1838	1.5512
AJ86AG18390	232.872	58.5503	0.6749	212.097	14.6314	0	306.526	9.1706	0.1124	130.57	2.5745	0	4.2902	240.366	14.4548	0.161	72.1365	91.1502	4.0703	0.0797	32.6793
AJ89AG38550	232.599	252.609	3.7793	149.124	137.478	1.7073	173.598	18.9221	4.3344	188.218	21.856	2.2967	62.4908	161.218	20.1256	4.5708	61.4644	194.39	32.1963	4.9949	50.355
AJ86BG17500	232.458	57.5575	58.532	150.828	13.6569	2.8888	115.474	4.511	14.6742	151.19	27.7755	1.9941	5.583	4.2891	2.2589	1.7247	5.1556	3.6184	3.7989	1.011	2.479
AJ81AG22220	231.183	157.709	260.661	315.019	179.718	99.7295	269.968	25.4464	95.4191	198.979	344.988	154.669	43.3704	42.3113	18.138	12.0474	8.5676	31.8282	3.6432	9.4203	6.1855
AJ86BG02480	230.659	1360.48	601.173	280.49	1747.31	258.041	244.554	1182.66	1132.45	332.95	463.173	324.216	613.054	357.738	131.531	888.449	550.108	544.674	680.777	1037.6	712.69
AJ89BG22290	229.284	88.7418	97.6082	270.909	69.9388	106.031	174.528	41.3227	253.614	203.521	61.8891	84.3494	87.3388	212.385	30.2499	95.7098	127.987	225.204	150.333	335.255	146.529
AJ82AG04780	229.162	40.5055	67.9484	84.4387	14.6262	27.8257	167.127	34.4441	19.1086	51.3158	33.8565	68.9946	20.8471	31.0614	24.3858	38.1543	55.4844	39.1119	30.8158	23.7612	41.8006
AJ81AG29330	229.01	90.6651	1.5372	259.252	47.4118	0.2258	223.01	29.0528	0.1646	200.008	26.9403	0.3484	26.9078	12.0586	0.294	0.0262	8.3198	1.3298	0.2207	0	0.4007
AJ86BG11850	228.797	45.4504	4.1789	280.259	27.2332	6.2912	248.856	6.1038	9.3413	191.092	9.5536	4.1047	11.6128	129.632	12.3494	7.2535	32.6662	139.897	18.4359	8.4605	24.8623
AJ82AG00030	228.483	28.9068	2.048	196.745	23.5051	1.9816	147.588	13.6042	4.7545	78.1308	34.0526	0.4586	12.147	52.5451	10.0229	1.5518	21.2754	125.275	32.7479	2.0903	29.1952
AJ85AG20930	227.032	33.5075	114.261	18.516	12.6179	8.2366	6.7821	0.1114	9.2482	6.3222	3.8897	0.9628	0	25.8029	0	0	32.9354	31.9089	7.8631	4.7284	9.1563
AJ82AG00610	226.579	32.148	7.8053	370.479	16.4896	11.0047	247.004	5.5123	12.0621	184.044	6.1053	8.5446	22.3729	84.5449	7.4716	10.2092	29.2626	124.275	14.5603	10.5848	32.0767
AJ85BG11240	225.652	18.6888	25.7732	127.341	5.4091	60.3533	119.906	8.5936	29.5894	46.6542	10.1317	18.0641	7.1857	18.8655	13.28	18.4302	16.2035	31.8632	18.4504	13.7659	17.5928
AJ86AG00380	225.209	152.59	0.5324	216.515	87.7646	0	222.178	5.116	0	221.919	27.3356	0	40.0275	148.595	41.2973	0.0423	48.4293	96.0813	55.0588	0.0314	23.6627
AJ81BG08380	225.074	102.076	2.7342	197.241	68.1089	0.3345	208.5	23.6165	0.3161	196.171	36.2226	0.2007	37.3451	49.2545	3.4621	0.194	17.6029	11.7673	11.5478	0.08	4.0465
AJ87AG00890	224.801	63.0995	3.4272	323.81	39.8139	0	222.85	29.7513	0.1793	197.413	68.3698	0.0455	39.0789	139.436	25.223	0.2397	72.2491	44.6765	21.7066	0.0508	13.6652
AJ85AG25520	224.205	20.3961	0.2057	191.269	10.2461	0.0483	168.245	0.8634	0.1175	113.21	8.3945	0	5.7203	76.6278	8.4488	0.0561	19.7861	92.248	15.9644	0.1873	21.0231
AJ81BG29440	223.855	21.1253	0.418	248.765	3.3609	0.2645	205.773	0.803	0.1928	85.653	2.3257	0.0816	3.7498	57.1476	1.5628	0.3068	22.3096	97.1837	4.3383	0	21.6574
AJ81AG02020	222.429	313.729	23.1545	138.433	165.118	19.0061	151.525	39.6592	14.8689	198.694	159.622	21.51	87.1174	67.1212	10.9624	14.0703	33.3923	68.4584	22.8162	10.0936	23.8479
AJ87AG25180	222.124	126.415	25.9698	168.485	65.4498	5.1935	93.8938	20.3333	8.5865	179.129	55.4182	8.1728	32.9443	72.1406	16.1905	8.6584	42.5625	72.1478	10.7232	2.547	18.6003
AJ82AG02740	221.912	69.2063	7.4589	271.619	38.4764	10.6536	239.143	30.9122	11.7511	200.207	14.8346	10.0293	19.6397	143.956	16.776	5.3542	39.4383	143.878	19.7207	2.8813	42.4641
AJ88BG17250	221.903	390.798	360.796	178.8	465.495	273.63	155.122	510.524	601.9	183.194	501.766	298.742	316.945	179.983	208.166	548.122	274.918	193.331	733.762	714.338	331.356
AJ82BG05280	221.766	48.0993	18.7825	360.162	32.1178	13.692	226.464	28.8052	17.5933	260.112	20.3217	19.6372	38.5498	210.515	21.1417	15.9352	62.541	101.28	23.1693	14.9268	31.5747
AJ82BG03300	221.518	60.031	35.9401	210.765	24.0934	18.6582	263.6	88.5303	19.6247	187.036	149.157	29.6231	52.5011	199.108	92.2574	23.981	106.398	144.013	49.2858	25.2416	60.0218
AJ89AG44310	221.082	23.3831	203.693	487.557	2.462	12.4966	352.371	9.5304	19.9732	207.24	6.0525	20.1355	15.2478	74.0694	2.2153	8.0399	26.4087	93.1929	3.6241	11.3323	69.4041
AJ86BG24150	220.467	47.2185	18.9161	249.32	26.1236	15.5573	212.851	16.8394	9.2389	173.977	18.9025	13.3421	36.761	110.163	14.121	9.0241	58.587	87.7672	11.9963	6.6683	58.107
AJ86BG04340	220.29	55.0984	56.5266	261.241	35.7613	90.1621	182.055	28.1952	73.0764	290.115	95.1915	118.641	96.4473	0.2397	0.2883	3.59	0.5624	0.289	0.1675	3.6562	2.2629
AJ82BG29080	219.911	93.4509	41.2836	299.205	62.4757	33.6763	237.301	51.9669	33.3286	312.3	74.3012	33.3991	64.0476	184.561	45.9051	37.9003	75.8203	79.8192	34.8612	21.0448	27.5805
AJ83AG01730	219.473	55.9514	76.2771	204.548	63.865	61.1733	178.015	174.306	71.1374	124.263	73.5737	65.1111	87.5501	19.9877	45.5791	82.1459	83.4202	15.3807	52.9944	68.45	30.8226
AJ81AG18980	219.396	51.1555	4.1853	176.538	28.4713	1.8705	174.223	10.8808	2.0041	169.796	30.8991	2.7458	34.1478	59.4005	9.6923	1.537	23.8716	43.7146	15.0703	1.085	12.0818
AJ85AG06180	218.635	51.4456	0.9927	171.897	25.6759	0.0389	148.41	4.3398	0.0236	143.772	7.3569	0	15.8734	67.9299	5.6265	0	18.2815	87.5106	8.1721	0.0335	19.1384
AJ81BG02920	218.471	11.8295	0.2885	161.789	0.5501	0.2372	293.902	0.7062	0.4563	101.506	0.3961	0.244	0.9906	5.9711	0.198	0.2982	5.4452	17.3612	1.0309	0.715	2.1991
AJ89AG08710	218.28	60.7045	41.5086	300.659	45.0485	33.3384	267.137	51.4227	20.2125	206.393	149.054	47.3523	44.2171	189.655	180.163	36.3659	57.126	118.081	47.7495	21.9698	77.5307
AJ89AG00550	217.74	151.85	87.1436	181.27	79.668	91.6907	152.996	50.8324	57.3771	135.772	54.3521	61.2914	56.7075	101.134	57.1703	48.8618	58.4581	96.3704	36.4994	28.5652	52.8032
AJ89AG00990	216.978	82.919	16.1656	211.132	12.6079	5.7676	6.6444	7.2337	5.4869	77.2111	1.7939	2.9774	12.1842	11.6697	0.7858	7.2815	17.1139	1.3909	0.8984	2.5015	8.4312
AJ82BG38260	216.925	291.223	451.104	261.925	297.663	345.393	246.438	319.311	436.635	227.852	320.258	343.964	244.325	231.994	204.352	331.744	195.997	276.195	295.041	325.512	289.464
AJ89BG37410	216.919	95.8682	0	284.308	10.1449	0	182.251	4.2515	0.2084	253.91	0.1432	0.0662	157.882	337.498	0.1289	0.0498	371.307	25.3775	0	0	9.7449
AJ83AG03120	215.731	41.6824	1.1914	299.529	24.3743	0.5344	212.529	3.9773	1.7314	132.96	5.1064	0.1374	14.0064	21.6218	0.6691	0.7234	12.1813	13.7128	1.7418	1.5724	5.0596
AJ89AG34430	215.457	360.082	262.894	151.1	490.432	257.197	156.298	253.031	277.466	208.762	171.394	245.92	549.71	260.839	150.093	255.372	321.193	243.269	174.408	221.023	216.099
AJ87BG14100	215.412	49.4026	18.1855	75.1538	6.0616	20.801	137.845	17.8363	8.5538	56.8113	16.239	16.9357	29.019	141.792	12.0992	13.5339	69.2938	336.767	14.7729	12.7602	45.337
AJ82BG05480	214.725	12.6041	0.2599	185.23	1.9825	0	83.1577	0.1909	1.2982	54.3262	0	0	0.4177	0.5776	0	0	7.7599	30.6613	0.0774	0	1.644
AJ84BG02120	213.984	105.001	0.8641	279.455	51.9392	0.5076	188.186	17.2273	0.6784	210.701	16.8962	0	34.3652	144.99	18.8126	1.0012	63.5282	90.6553	17.7576	1.4863	18.5629
AJ84BG28050	212.418	348.145	594.295	200.974	402.324	415.324	163.021	495.258	244.473	229.16	273.487	429.465	235.263	246.546	206.946	372.244	269.607	181.066	154.858	209.021	208.553
AJ81AG09100	212.411	63.8238	2.5777	189.888	30.7933	1.3805	239.145	17.0246	4.2725	182.854	37.5387	1.6229	38.1757	97.9397	8.9049	1.8494	40.6748	81.0038	29.7074	4.6559	26.4685
AJ81AG01020	212.331	93.6221	4.2566	241.205	54.627	1.7115	183.054	29.8045	1.6067	175.62	46.5032	1.6805	35.4961	113.304	24.5441	1.5343	48.1549	46.6559	26.9593	1.6748	17.2155
AJ85AG00930	212.157	107.923	2.3241	161.219	60.6639	0.3748	143.222	6.6269	0.3187	159.618	9.5536	0.2313	24.4918	138.265	12.4248	0.3913	44.2394	123.621	13.802	0.2259	33.6622
AJ82AG29540	211.677	33.419	2.7125	299.25	91.464	1.7847	261.807	38.31	1.3049	116.01	5.2241	0.5865	35.1978	68.6346	1.7213	0.1917	33.3981	18.4934	1.8311	0.0285	6.0621
AJ81AG02770	211.538	349.901	10.3982	103.526	212.646	7.6454	172.294	26.2549	10.1977	163.256	37.771	10.2768	75.1613	225.076	37.3401	10.8355	79.0827	257.715	41.2708	8.6876	81.2872
AJ89AG18520	211.278	243.165	3.1874	178.77	145.655	0.0867	202.456	22.0753	0.2369	150.726	91.5923	0.0334	61.0883	242.148	32.4612	0.5529	93.6844	178.129	84.7731	0.2798	35.5334
AJ81AG27370	211.113	172.381	118.485	244.607	98.4339	60.8573	189.076	89.2659	68.5936	222.088	57.8942	33.4201	128.814	195.54	29.8281	107.996	130.871	21.6145	18.1583	39.3119	91.426
AJ86AG21870	210.881	44.0947	6.1267	214.135	24.0237	7.6816	242.423	3.7761	9.2892	183.926	11.0611	7.9925	23.7408	113.211	11.9641	6.0909	42.0333	101.039	20.1347	5.4617	40.4058
AJ86BG10950	210.423	92.3149	2.7428	194.747	43.4756	0.1504	167.131	7.7445	0.1522	207.477	18.5813	0.232	36.3921	226.847	38.2574	0.0291	89.7666	296.434	39.4802	0.0216	79.9336
AJ85AG43120	209.786	62.3046	4.0216	231.173	44.7248	1.764	276.12	7.6797	1.0715	150.442	0.3273	2.3816	19.9023	87.9775	0.2945	0.3411	35.2682	69.957	7.1063	0.8861	19.831
AJ87AG11500	209.37	140.959	132.02	158.026	128.104	87.1441	212.456	197.813	79.7397	131.057	70.3324	84.6307	115.803	37.3635	22.7574	50.2102	57.6505	56.9299	33.0519	56.4582	83.2818
AJ87BG03920	209.262	88.1417	3.614	126.986	45.3178	1.4811	233.479	7.4739	2.7975	201.624	37.6483	3.9602	27.5014	186.261	14.1534	5.7784	20.4637	231.62	15.296	4.9442	22.7848
AJ81BG02370	208.78	33.0425	7.4916	198.74	6.0328	3.423	232.99	9.782	1.2475	91.3688	12.8281	3.6972	2.9193	47.8763	7.4282	0.7942	15.0014	48.5721	3.5946	0.4913	6.8862
AJ81AG30670	208.757	68.0123	54.4139	189.342	40.5049	29.7299	192.651	30.2864	22.7425	140.465	17.1828	21.2622	25.7418	60.5679	4.0332	22.5627	23.7897	35.9373	7.9889	10.1197	16.9656
AJ84AG05320	207.975	52.8474	80.6446	162.508	19.1568	44.2297	223.824	32.2365	62.0955	195.093	90.263	15.2863	41.4552	99.7756	28.2828	13.8459	43.719	151.469	29.3629	21.9148	61.7331
AJ89AG12280	207.852	31.2632	13.8507	128.535	10.2477	1.2766	67.2767	7.4104	3.0421	69.0802	20.3868	0.3788	5.3391	48.7194	2.9507	1.0823	16.1153	106.087	5.1206	1.1416	22.3702
AJ89AG05880	206.902	0.4277	0	493.29	0.1034	0	250.381	0	0	367.632	0.0414	0	0.7528	57.2218	0	0	2.4255	9.2546	0	0	0
AJ89BG18810	206.561	241.254	610.118	1.0146	4.6304	263.771	31.2841	207.918	543.247	32.9196	1967.19	593.247	348.887	542.164	810.357	949.283	431.633	1841.69	2606.87	1890.07	1316.38
AJ89BG57350	205.608	161.902	131.704	421.226	60.6061	40.0173	594.526	1.6545	6.452	476.519	96.6524	68.4173	231.87	586.722	38.8433	2.8657	231.49	233.295	161.545	1.5953	440.378
AJ82AG14510	205.393	66.3735	0	170.043	29.1042	0	188.872	1.7786	0	192.233	5.6278	0	19.7622	133.537	6.9664	0.0355	37.227	131.667	15.1784	0	36.8034
AJ89BG09860	205.066	67.0475	0.6378	233.335	35.976	0.3384	227.279	13.7063	0.1645	169.163	4.6337	0.0261	23.6859	91.3605	3.2541	0.0785	29.0034	42.8132	1.5074	0	9.3315
AJ84AG05900	204.637	277.479	3.705	131.698	146.535	1.9825	143.098	12.1307	2.1854	145.067	12.9138	1.4162	41.0947	135.962	12.649	3.1943	42.1025	153.434	21.3369	1.8968	39.0568
AJ89BG06490	203.514	10.7703	0.0488	344.538	10.9394	0	424.627	0	0	641.831	0	0	40.0692	730.178	0.0402	0	38.5729	40.0591	0	0	1.8038
AJ84BG04100	203.113	412.785	3.2584	96.5981	263.934	0.7882	131.009	22.5243	1.5321	154.009	14.3012	1.5202	81.7153	195.838	13.9335	3.2004	76.3597	258.929	19.1798	0.7805	63.1457
AJ83BG05210	202.956	31.217	7.4501	170.259	17.5693	4.9106	239.654	10.0334	11.2787	92.6354	33.1024	4.8371	23.3705	198.124	39.4672	8.4944	70.268	556.56	55.9055	17.4049	128.972
AJ83AG23910	202.56	47.7021	1.5654	168.958	23.9842	1.359	217.881	1.8204	1.3903	124.341	7.2453	0.7726	15.4026	59.0816	4.6923	0.5808	17.332	82.2963	16.0452	0.9855	17.4785
AJ84BG00380	201.96	66.965	4.9826	416.982	34.3157	1.7643	325.293	8.9709	1.452	314.377	44.4115	1.6686	37.3451	229.554	30.9532	1.1555	58.525	164.38	46.9895	2.3525	45.1254
AJ81BG37100	201.887	8.8337	4.731	175.762	2.4965	5.475	199.38	3.2276	6.5579	98.045	9.45	5.6004	5.5908	3.5227	2.8805	4.7637	4.4425	3.047	5.7138	7.6678	2.6571
AJ81AG01410	201.672	24.9812	188.883	272.75	2.9834	93.271	205.188	1.1489	122.004	112.481	140.79	35.4832	15.4292	34.1458	6.0399	20.8947	15.3556	57.2631	203.434	20.9099	49.6687
AJ85BG47360	200.516	295.147	5.6202	164.361	197.51	1.296	164.185	18.0932	1.417	168.625	13.849	0.7332	49.2304	160.334	13.8454	3.0069	46.2662	170.538	16.1434	0.4092	31.8482
AJ89AG36810	199.985	28.9442	43.4213	209.369	25.0386	50.8938	243.663	46.1112	85.3087	193.971	112.518	75.8138	35.0893	119.586	55.7188	52.2872	55.2824	110.255	103.321	64.3352	55.2629
AJ82BG34990	199.57	246.869	5.2728	25.3208	17.8172	3.381	23.5128	7.0889	17.1737	163.833	23.4268	6.8803	1167.79	139.726	15.7292	5.6846	1183.91	62.84	26.2426	24.8524	147.573
AJ87AG01360	199.296	6.9767	2.5065	274.28	11.3155	7.7121	218.98	0.7797	5.1265	218.734	1.0798	4.6776	14.3232	150.553	3.4735	4.2484	28.4876	117.72	1.0011	1.7125	20.3765
AJ83BG42250	197.224	163.444	183.474	130.04	143.856	210.651	114.179	82.6059	155.233	278.902	122.439	140.063	85.4468	121.127	53.2242	73.7144	67.8913	162.79	99.7672	113.007	130.337
AJ89BG00430	195.889	34.3204	0.3664	182.113	15.9319	0.1674	222.734	0.9867	0.183	148.753	1.7516	0.155	9.3157	135.479	3.5881	0.0777	33.3035	160.185	11.6934	0.1009	38.7685
AJ89BG14310	195.222	575.309	976.452	107.617	651.275	369.3	197.118	969.828	1284.83	195.473	2094.71	243.926	861.701	1369.29	2078.61	1871.1	1180.41	2163.28	6160.71	3875.22	2081.29
AJ85AG20170	194.927	313.939	5.0262	128.809	200.72	3.8291	146.712	19.1573	3.5417	168.845	21.4573	4.4313	52.1857	195.589	20.5268	4.1393	52.4484	179.757	19.3805	2.473	33.1093
AJ81AG29120	194.887	98.8577	0.1271	268.024	65.975	0	158.042	30.9767	0	165.061	54.2368	0	26.0269	47.8725	9.3464	0	25.3362	7.4883	15.0215	0	5.073
AJ89AG23920	194.343	39.7473	48.6663	100.57	10.0768	25.4248	109.887	14.4145	18.3452	61.6275	60.3341	31.8601	16.2216	75.9006	29.1303	16.6248	28.9839	126.602	29.0846	22.3911	23.7507
AJ84AG03620	193.082	327.471	3.6071	109.883	207.09	1.2171	112.801	17.0845	2.7723	138.456	11.5156	1.2324	64.7113	197.48	13.2945	4.4564	70.9556	245.508	21.6501	2.7838	51.5789
AJ81BG33490	192.196	35.8407	6.0187	353.4	23.3906	2.7261	263.244	8.5208	3.3118	197.495	7.1073	2.6013	10.2482	29.5202	6.5026	3.2874	14.1136	10.708	6.0788	2.9034	5.688
AJ86AG14370	192.093	78.3011	7.8891	255.673	36.136	7.7537	184.973	8.8718	7.5553	124.281	16.363	6.6882	21.6693	63.223	6.9569	5.1847	27.258	35.5719	11.5525	6.3522	16.2165
AJ84BG00240	191.417	79.0062	1.2688	180.108	43.199	0.0485	146.955	9.4059	0.0295	134.115	9.0498	0.0374	27.2428	59.0073	4.0106	0.0563	26.4806	49.0236	5.22	0.0418	8.673
AJ81AG21190	190.375	61.2227	142.779	164.82	44.117	68.933	295.154	58.6029	114.352	240.915	98.7811	99.4901	61.8381	164.961	81.8851	43.3026	78.1422	149.862	77.7294	48.783	118.193
AJ85BG08020	190.252	44.8414	0.1566	248.93	23.1222	0	256.425	4.0265	0	199.046	10.3964	0.0994	18.4026	121.295	5.7416	0.1494	29.609	89.416	3.0088	0.0555	15.7019
AJ83BG01570	189.867	92.3853	109.099	184.38	42.7056	170.14	293.174	200.839	195.491	308.679	564.941	293.618	64.3923	110.755	579.779	309.231	34.6693	68.5446	247.09	217.182	58.3558
AJ84BG00780	189.72	279.782	349.077	187.82	304.659	262.694	170.119	417.655	285.765	183.351	215.817	246.18	224.6	170.588	131.408	253.398	182.557	173.875	141.894	167.58	218.886
AJ86AG15040	189.713	30.8357	35.3701	164.474	4.6349	7.1735	208.764	21.0741	10.3975	101.745	25.7177	9.2366	5.7223	34.4971	14.5925	7.4898	14.1957	40.266	16.0424	23.3665	13.9335
AJ84BG00510	189.517	202.502	222.828	50.4762	132.319	114.015	106.249	233.767	293.458	68.8035	168.233	136.965	276.369	143.009	203.099	283.029	229.756	243.792	247.469	311.025	263.131
AJ85BG03490	188.48	147.555	4.7147	146.523	74.591	2.9827	138.746	9.8289	4.0583	143.998	14.5757	2.3932	28.0453	112.306	9.8285	3.4949	37.4693	121.103	19.3441	3.1848	31.1316
AJ82BG00640	188.348	25.4691	5.6316	372.931	11.5296	5.3895	278.327	9.8818	8.9209	194.91	16.592	4.4179	17.6138	72.4113	12.1287	5.5491	21.9173	91.0872	18.827	6.6859	28.3217
AJ84AG07870	187.316	14.9536	4.8239	274.593	5.7205	2.1211	331.558	39.113	7.4443	125.4	141.538	2.6668	7.4538	168.761	66.0555	19.0937	45.0097	196.978	260.51	31.2539	82.3687
AJ82BG06110	185.62	42.2769	189.518	120.41	33.8947	105.189	104.588	82.2758	178.001	44.8275	230.715	230.151	36.7832	68.241	168.831	142.045	51.6235	391.006	272.401	264.824	72.8721
AJ83AG37860	184.436	209.434	375.669	609.832	163.502	569.715	92.618	288.866	187.964	310.43	354.008	479.618	193.72	70.6793	429.159	218.143	119.897	9.8358	42.6032	48.2251	35.4254
AJ87BG10780	184.078	22.3646	4.078	114.771	11.2044	4.4461	179.724	8.8362	7.0561	81.4293	17.7656	3.8267	8.4522	90.802	19.2668	6.932	30.9037	137.667	11.1257	8.1329	28.4056
AJ81BG27960	183.981	42.9455	9.4405	245.64	30.8112	13.266	242.631	0.6888	5.1846	237.452	2.2895	9.9174	23.6254	188.548	4.2745	5.3686	47.4208	200.922	2.6253	2.3909	24.2173
AJ88BG08940	183.845	133.264	7.2835	313.977	56.4294	0.5325	280.031	26.0344	0.3234	211.419	75.2256	0.7531	45.9791	90.2595	21.1544	0.9781	39.432	48.3515	11.4241	0.3057	9.4516
AJ87AG18950	183.793	61.3612	0.5475	129.384	6.7317	0.053	25.6026	0.1656	0.0965	75.8218	0	0	19.3979	28.0253	0	0.7682	12.7345	6.0275	0	0.0456	2.1313
AJ83AG13470	183.468	84.7688	239.636	183.497	113.853	141.156	150.22	161.36	134.269	77.8559	86.1896	111.374	99.204	56.2644	100.034	173.287	111.702	88.3676	114.653	105.055	124.93
AJ82BG09630	182.544	51.2049	0.227	197.075	24.9971	0.0622	145.22	1.0004	0.4536	158.141	9.9068	0.4802	23.8521	135.302	5.0491	0.6859	31.4164	65.8598	7.6061	1.3398	14.1038
AJ83AG04480	182.186	273.988	40.3828	186.193	128.267	28.8596	169.049	44.9585	61.5336	115.484	71.3077	28.5713	67.9779	129.624	45.8387	44.6513	67.8295	236.448	94.084	69.6363	256.768
AJ83AG34870	181.381	114.288	2.4907	268.1	75.4303	1.4898	182.885	19.7905	1.282	183.772	55.2792	1.1494	33.6836	173.959	25.9883	1.5843	56.1171	103.624	36.6843	2.1916	35.1865
AJ83AG32820	181.356	194.625	11.2642	114.926	85.3266	4.6897	126.364	13.3538	7.9388	125.485	4.5357	4.0926	35.5703	110.724	9.9332	6.8676	34.6768	94.1695	8.3935	3.9721	16.7855
AJ87BG25460	180.821	32.2073	3.9707	162.962	18.7565	1.8987	228.274	14.2258	1.3839	195.121	21.7901	3.5742	19.8158	77.4736	9.8315	1.6079	21.8652	31.3643	5.4246	1.5368	8.2908
AJ87AG09430	180.12	165.253	92.8298	58.258	5.8685	0.7763	59.2407	1.3518	3.4893	133.88	0.0432	6.4681	199.979	288.706	0.4276	3.3771	226.137	2.494	0.0422	3.8102	176.284
AJ83BG05660	180.073	236.105	31.8814	157.806	90.1979	19.4422	136.286	31.1008	40.1223	96.5497	52.9874	22.8331	49.6307	104.788	35.9003	35.1271	52.6687	194.64	65.9227	50.2854	267.441
AJ84BG08890	179.745	15.2028	6.5066	193.54	4.1118	3.1948	256.507	24.6792	18.0961	86.1412	108.423	2.5264	2.4267	138.506	91.4351	42.0668	40.586	195.075	290.969	68.3639	107.418
AJ88AG09460	179.58	97.7052	13.3701	17.579	16.5105	1.213	5.9151	0.1413	0	248.94	0	0.0814	28.3644	3.7951	0	0	9.7176	0.0353	0	0	0.312
AJ86BG04780	179.055	432.215	170.597	178.971	626.28	100.636	137.45	620.308	49.3236	94.5293	296.654	112.559	336.186	91.7435	243.054	75.2076	378.521	53.9945	128.413	39.6612	114.365
AJ83AG00530	179.047	120.627	205.317	193.975	191.324	166.756	231.565	267.332	929.914	225.907	368.545	186.359	273.389	262.377	323.172	300.325	257.605	304.071	532.378	808.59	467.665
AJ82AG04330	178.601	8.0662	0	201.42	0.3103	0	63.719	0.0854	0.6387	43.71	0.1064	0.7375	0.8662	1.0657	0.0957	0.0554	11.3293	28.4077	0	0.4527	5.7125
AJ87AG08610	177.69	0.8164	0	167.003	0	0.3179	120.369	0	0.0827	65.5721	0	0.0175	0.0363	0.3682	0	0.1185	0.0654	1.7021	0	0	0.309
AJ89AG10550	176.805	75.5834	105.515	276.18	69.5479	141.653	150.01	112.243	61.2186	151.639	47.5763	79.209	57.0463	71.7841	51.7847	63.6003	76.0591	66.0778	36.1954	48.5785	232.248
AJ83AG13480	175.92	98.4482	37.6766	222.774	81.4955	22.6298	223.846	48.1953	20.5515	143.976	18.0284	15.89	39.3605	109.302	10.4809	27.2827	52.7321	91.5996	28.6005	21.0947	34.4372
AJ81BG32920	175.854	102.23	0.5404	105.268	37.6267	0.2963	98.0542	2.699	0.288	116.609	7.2233	0.0457	23.4697	155.681	6.7367	0.1719	53.9423	223.989	15.9976	0.2807	58.0656
AJ88BG12360	175.311	5.4986	17.476	340.681	2.6247	76.7926	226.642	0	2.8912	168.895	548.039	108.805	123.258	159.138	1071.87	111.675	275.615	31.106	7.5524	6.4061	8.6706
AJ89BG05710	174.913	255.027	5.0301	91.4125	151.622	1.2576	96.2039	20.8661	1.568	113.95	23.4303	1.8895	41.0679	115.656	22.3082	3.2251	38.8753	164.81	21.8952	1.2824	40.0259
AJ85AG02190	174.709	69.3406	1.0746	229.3	47.1517	0.0536	186.207	12.1979	0.0651	135.939	10.7921	0.124	17.3592	71.0636	6.867	0.1554	24.1601	30.7255	2.153	0.0922	6.5922
AJ89BG09520	174.509	54.011	44.0344	177.781	41.0772	43.3246	185.437	41.9806	31.4947	139.491	136.123	55.4815	48.3127	135.82	101.651	39.2414	57.8963	124.615	75.7739	42.9701	94.5044
AJ85BG12190	174.495	282.804	309.56	180.637	171.073	532.544	205.531	252.819	593.974	460.343	188.368	565.172	514.368	961.176	230.598	264.887	429.37	162.975	153.278	434.77	222.195
AJ82AG08980	174.369	15.1898	6.0139	513.396	9.3227	2.506	250.097	28.1748	4.5666	269.205	74.7165	1.099	26.2095	9.0367	0.4359	2.7389	13.8349	5.703	0.3152	0.2953	9.6147
AJ86BG16820	173.664	22.3772	21.6446	134.85	7.2504	17.0332	178.849	13.8193	20.0067	99.3242	27.6362	14.7795	9.5368	42.0829	13.2815	15.908	17.4521	91.8126	22.0132	21.048	33.7372
AJ83AG15400	173.018	30.9869	7.2909	132.356	11.8174	1.531	189.119	8.8381	2.8563	107.931	17.6304	2.1373	21.1204	48.8595	6.6629	1.6281	20.5345	72.7564	14.8694	2.6681	27.9092
AJ84AG03290	172.524	135.808	203.708	232.917	200.255	97.2702	181.405	222.557	168.936	148.943	367.061	151.189	190.971	155.058	365.123	162.758	196.78	168.017	201.472	176.035	177.049
AJ85AG15520	172.222	91.036	83.7608	72.7726	61.8793	41.3872	30.2242	158.865	11.798	37.2675	51.5259	37.1121	13.546	2.5757	47.1793	17.0575	7.9263	2.43	8.1836	4.6112	3.2221
AJ83BG04240	171.331	41.5116	1.1914	349.134	23.5893	1.0689	181.734	4.733	0.9198	115.306	6.1475	0.0687	13.6266	32.2747	0.7583	0.2067	10.9418	33.1491	4.8866	0.652	8.5908
AJ89BG06520	170.19	1369.32	484.636	211.656	1451.1	154.825	221.644	888.022	635.36	296.092	233.895	144.333	635.651	278.344	106.148	712.577	523.134	398.482	297.84	400.756	306.451
AJ81AG10220	170.12	98.8495	4.4143	159.237	71.9727	1.5732	183.864	30.1699	1.1026	183.72	46.0702	1.4627	38.4234	94.585	15.1305	1.6145	32.3825	36.6659	35.9552	0.6426	14.0343
AJ83AG05170	169.78	92.4959	1669.01	177.392	6.5409	480.628	159.937	27.7396	727.315	128.33	274.594	654.341	240.236	78.9465	279.492	558.826	279.051	371.25	360.742	585.888	390.537
AJ89BG44510	169.557	17.9836	5.3786	147.222	10.4291	3.3177	170.069	9.9584	9.0126	107.216	12.9258	6.1857	14.9825	28.4415	11.3532	5.2388	13.2221	27.6347	15.0672	8.4516	15.9224
AJ85BG14390	169.311	3.3915	0.3487	151.733	0.5025	0.5098	134.327	1.5366	0.5806	90.4785	0.1064	0.1967	1.2228	21.7015	0.1277	0.3696	6.238	25.166	0.2077	0.6859	8.333
AJ83AG27990	169.309	409.543	2.629	119.106	208.627	0.9979	146.348	18.5513	2.2832	159.437	34.806	0.8725	84.5396	174.03	20.6893	3.0872	70.6446	323.149	60.2742	4.6689	96.2243
AJ85BG34510	168.83	67.7204	61.0796	77.7484	35.4837	116.022	75.3395	1.1262	74.8152	68.1836	74.1675	153.077	59.8266	48.1441	57.2601	70.2252	29.4496	122.958	193.625	161.263	100.983
AJ89BG42590	168.475	248.371	6.2092	113.18	141.405	2.2937	115.893	19.9617	6.493	123.87	20.0644	4.2069	47.8891	124.591	22.9512	6.9033	51.0221	183.041	33.685	9.0929	46.2965
AJ84AG01920	168.328	79.9373	1.7066	189.144	32.3161	0.802	141.368	13.7431	2.2532	153.213	15.2891	0.7735	25.7042	130.215	15.8653	0.9305	44.0174	66.5005	22.1634	3.8417	18.7451
AJ89AG15400	167.842	70.2575	29.2806	150.096	45.4759	37.0051	165.444	35.323	68.6036	105.319	39.986	40.7807	32.8605	61.6889	31.0335	39.6707	32.7013	76.9661	60.8232	71.8007	44.6934
AJ89BG06620	167.732	45.7201	94.1838	173.548	39.121	89.3799	181.196	82.5542	58.4984	119.351	88.4566	99.442	48.7303	48.2869	44.6508	56.5816	51.9484	39.4768	35.2827	51.1325	52.0224
AJ84BG22780	167.577	141.746	0.6844	255.301	94.7435	0.0563	184.588	14.6033	0.0342	219.377	30.2961	0	52.298	222.245	27.2875	0.1306	73.0362	105.911	27.4871	0.1212	29.2764
AJ81BG18930	167.489	296.352	26.8034	137.844	202.19	15.6705	136.505	40.2285	16.7086	166.831	44.9427	11.6462	84.7547	203.339	42.2617	28.9372	87.7485	188.703	43.0792	12.7718	65.0462
AJ81BG01110	167.461	62.738	3.4999	157.008	60.1113	2.4895	153.909	25.6361	1.2286	164.627	60.8785	3.2411	42.048	82.238	32.0243	1.3538	33.0738	26.6605	33.1287	0.4019	8.6538
AJ87BG21970	167.099	111.987	1.8362	108.926	68.7326	0.3356	95.3007	52.7161	0.6115	147.31	46.3962	0.1553	38.9956	142.037	30.1497	0.8176	57.6482	25.7865	4.2654	0.3468	7.744
AJ82BG42220	166.467	29.7482	27.234	140.04	9.1646	13.707	149.318	14.3587	17.8235	122.761	21.9013	11.3331	15.1169	35.3395	12.6777	11.2578	14.9529	54.0327	19.1467	14.8794	21.0222
AJ83BG13510	166.348	23.4361	13.7902	250.478	5.0379	7.6675	191.722	0	0.5822	326.392	29.8729	7.6409	31.5042	137.292	4.6398	0.5559	19.9289	4.4906	44.7711	0.9629	7.1832
AJ87BG00720	166.185	60.6682	5.8991	214.748	36.1711	0.7542	140.875	17.318	0.652	114.497	65.2033	0.8504	30.059	64.52	16.8877	0.4711	43.2198	29.0761	34.4279	0.2435	8.7794
AJ82AG36030	166.161	762.661	904.949	107.011	1006.8	777.261	84.5747	400.37	248.448	176.53	576.494	800.088	484.214	298.664	618.283	537.661	336.855	36.8592	503.698	247.053	181.073
AJ84AG14100	166.015	25.8486	24.8854	240.961	18.2902	35.1927	175.324	29.9797	35.1734	199.204	74.8767	34.8538	31.3977	89.8041	42.9977	50.3829	42.8759	82.3617	100.594	75.8692	57.3006
AJ85BG21900	166.015	13.48	31.7926	8.938	2.89	8.5568	6.912	11.9549	6.248	3.8422	7.6665	5.8655	3.8777	6.8897	4.3747	5.7071	8.2404	16.5036	22.1539	6.1488	11.1667
AJ89BG01410	165.983	250.101	5.9013	156.096	182.838	3.8478	151.268	27.3724	4.462	183.034	44.1455	2.4288	62.0419	233.411	40.9029	4.8696	78.384	211.83	72.2942	3.5016	67.3171
AJ83BG33370	165.882	47.772	0.4241	137.275	32.045	0	143.671	5.131	0.0669	118.459	10.9727	0.0283	18.0229	74.0831	8.8249	0	25.5786	42.2164	14.1382	0.0158	11.6866
AJ89BG37930	165.428	251.33	184.367	129.503	366.388	182.117	137.715	188.399	265.437	175.957	125.389	186.719	470.529	257.198	141.981	230.067	313.642	251.545	166.539	228.663	212.662
AJ87BG01650	165.319	54.8761	9.9	197.399	3.1289	0	169.595	0	0	129.738	0	0.5384	23.3119	82.2863	0.233	0.2699	12.2788	27.249	0	0.1002	11.0116
AJ87AG07370	164.99	42.104	91.232	119.929	53.3167	93.559	164.412	89.1358	121.988	136.089	167.87	69.537	42.8585	42.8587	61.7905	79.6311	57.2057	100.01	76.3784	114.226	77.6654
AJ87AG11420	164.892	284.68	5.2549	114.304	196.402	2.3641	113.869	18.6711	5.5645	139.462	17.1464	3.0208	60.2107	179.817	20.1634	4.2853	55.2303	224.993	37.6802	4.3259	39.7348
AJ89BG34330	164.862	16.6063	0	222.823	4.6216	0	138.659	1.9736	0.0244	166.253	8.3863	0	3.5553	77.5791	4.8091	0	8.6761	32.0042	4.2995	0	5.5632
AJ82AG29780	164.325	65.8998	10.5331	189.5	57.8854	10.1637	219.513	18.3883	11.8355	162.479	12.5154	12.2698	33.6843	97.8608	8.4127	8.9196	39.9757	112.266	19.1933	13.0146	28.4484
AJ88AG10710	164.169	50.0886	1.4132	257.344	21.5819	0.3509	176.451	6.4234	0.3996	130.074	6.3955	0.5075	12.9278	77.1669	9.027	0.2798	19.8662	103.391	10.2674	0.812	16.1151
AJ87BG14440	164.163	58.5019	20.7973	176.405	82.5441	3.3177	189.165	47.2075	4.7918	174.723	101.519	7.7926	47.9833	139.546	8.9349	2.9508	34.5985	95.685	21.3444	6.1264	29.1401
AJ84BG06710	164.13	243.373	4.0775	87.6832	119.925	1.657	120.98	9.4072	1.9172	119.569	7.7733	1.461	33.0585	109.483	9.1675	2.5173	34.6816	135.258	12.9863	1.8006	29.3198
AJ89AG19790	163.75	211.039	228.386	172.707	227.297	213.355	144.746	226.086	159.068	175.18	131.839	149.158	130.614	86.5081	55.798	162.5	113.924	68.4888	51.8201	104.867	210.914
AJ89AG06370	163.403	16.9687	7.1906	187.794	9.4191	8.7103	193.267	6.3662	15.6776	185	18.5753	7.5689	17.5452	101.384	14.4865	7.4989	29.3669	131.853	25.5234	10.2441	42.5324
AJ83BG27160	162.67	71.3524	4.0629	204.157	63.503	0.5705	163.736	25.7287	1.8812	205.315	60.5568	0.8174	29.5406	203.862	38.7734	1.7964	56.9788	173.254	62.1083	0.8071	50.9231
AJ85AG20370	162.342	63.9618	245.377	194.222	59.5448	168.213	329.939	258.946	235.429	230.368	283.933	264.675	145.065	113.877	231.961	236.091	106.351	78.5644	361.602	178.238	117.826
AJ83AG06480	161.776	180.121	1762.8	117.541	3.292	61.8168	129.189	97.9338	505.305	75.9018	1738.14	44.7547	272.751	122.559	1399.76	112.999	306.034	61.2005	2030.28	151.441	840.11
AJ81BG12960	161.687	189.062	4.319	105.343	99.6629	0.9167	112.971	14.6671	2.9233	117.081	25.0424	1.1198	34.2033	107.541	18.0182	1.3293	33.0261	115.555	29.9992	1.6774	25.3115
AJ85AG00820	161.177	75.7549	15.9109	188.059	36.9887	1.5473	143.792	25.8199	1.3964	128.305	85.3807	0.955	29.2436	51.6169	12.0215	0.6924	18.9432	5.7997	8.4284	0.5901	2.8773
AJ89BG30690	161.016	20.9091	0.7567	196.696	12.5357	0.6668	164.228	6.9474	0.6751	176.885	15.464	0.2401	19.7148	129.761	17.2087	0.5673	37.0521	63.1402	17.168	0.9761	21.8054
AJ89AG37590	160.852	89.7733	1.5263	176.043	67.5974	0	108.556	20.2672	0.2007	127.451	59.7183	0.1019	38.7033	138.813	31.002	0.0766	38.9941	78.7158	34.5946	0.2845	15.5978
AJ82AG10860	160.703	70.8117	6.0548	142.645	36.817	4.0423	116.377	8.5279	9.1099	97.2365	12.6188	4.113	17.5497	111.272	9.7403	6.5926	35.42	180.653	21.893	7.441	48.5639
AJ83AG24940	160.553	155.459	4.3515	90.3781	83.1701	1.4545	160.325	12.75	4.4175	132.01	16.4678	2.894	31.1954	68.8206	7.4565	3.4636	26.3192	138.424	22.8903	4.6803	38.3652
AJ85AG14080	159.703	10.9375	1.5964	168.113	1.6746	1.1488	173.444	2.9312	3.2897	81.1717	6.6681	1.646	4.4614	22.7049	2.63	0.952	13.8599	37.5684	7.488	1.8372	9.4193
AJ82BG17790	159.658	86.1743	13.763	107.609	50.917	17.0423	86.8517	18.6268	14.091	101.776	21.7455	12.8735	17.5445	52.6176	13.6044	14.1348	20.2609	20.3624	17.8505	11.3898	15.1106
AJ81BG12330	159.293	518.241	52.6212	118.565	123.213	0.0344	54.6296	95.3173	0.7514	744.337	0.1721	0.4242	536.541	951.61	0.2065	11.2213	724.24	207.911	0.5599	0.0518	543.558
AJ89AG51730	158.691	302.507	3.9606	90.6103	164.647	1.6563	120.015	11.8824	1.4756	111.533	6.2686	1.1926	48.3216	165.071	11.9994	3.7789	58.7588	183.587	12.715	1.1885	43.4471
AJ85BG05700	157.802	647.458	472.348	163.127	597.775	201.348	163.893	412.757	387.3	152.763	104.256	150.22	276.985	133.322	41.9437	460.567	233.885	178.043	178.602	275.803	250.436
AJ83BG15710	157.468	86.9856	225.796	164.345	105.781	132.587	120.053	136.838	120.482	69.0492	75.3936	104.797	85.986	61.43	95.7968	157.402	105.155	91.4624	98.5782	93.44	125.787
AJ83AG31630	157.381	39.4731	1.3738	133.62	19.7741	1.5349	129.531	2.8366	2.2272	141.169	5.4816	0.9868	15.34	93.532	6.6616	3.0419	27.4957	126.163	13.0843	3.1206	25.6052
AJ89BG27090	156.793	120.326	7.5845	193.222	84.5875	1.3202	151.502	22.3413	1.4434	161.859	36.114	2.8518	45.775	141.897	20.5939	3.3311	55.3334	75.9926	21.4046	3.0125	26.1678
AJ83BG36750	156.774	110.946	15.481	98.0454	57.7641	19.4972	104.578	15.0882	10.958	89.664	13.5549	18.2541	29.4396	97.0465	21.3	11.1082	30.2973	48.7177	13.7184	6.3333	18.105
AJ82BG23460	156.495	45.4964	232.364	136.296	30.0913	142.337	153.509	23.9293	205.34	125.774	104.197	183.243	85.887	128.293	186.718	130.684	90.4138	115.359	142.206	75.9585	181.883
AJ89AG00900	156.423	76.878	23.9679	117.006	57.0511	32.1802	137.803	29.6712	37.7401	113.288	36.1316	24.9346	41.8059	111.542	22.1151	27.7166	54.7465	103.967	23.8353	23.392	54.814
AJ86BG16650	155.983	7.7117	8.0884	130.51	0.8289	7.8436	112.621	33.6932	26.4152	89.8744	57.7468	13.7113	20.5339	138.717	110.53	39.3349	101.428	217.975	389.475	85.5813	120.371
AJ82BG30620	155.97	102.696	157.625	217.28	95.5651	205.036	117.88	160.924	72.7597	119.524	83.2258	123.675	75.2808	65.0848	72.6942	85.4873	84.399	70.379	52.9313	68.1188	164.3
AJ83BG05110	155.812	148.091	49.7709	128.629	86.0101	48.7332	161.94	153.493	101.465	122.839	157.533	56.3246	72.9731	54.5149	68.0276	49.3694	38.9536	80.7328	69.1753	85.2722	42.8647
AJ85BG02310	155.774	83.0864	1.4603	164.316	47.1692	0.0586	125.792	16.5587	0.5694	93.4616	9.2603	0.1808	15.9571	51.2717	5.633	0.8835	19.7621	22.2728	4.9323	0.9837	6.1355
AJ87AG24610	155.692	88.7	238.534	71.413	42.4206	148.319	150.547	117.332	245.972	75.5	248.105	200.843	61.5974	280.954	575.71	295.781	199.388	503.164	330.713	315.152	305.808
AJ85AG03760	155.669	26.7078	42.8297	162.852	10.8756	36.5559	228.511	37.3553	104.618	151.709	68.5043	75.4451	29.6921	115.302	31.4342	65.0983	45.7441	136.94	38.4327	114.716	65.9797
AJ81AG26700	155.411	19.4801	0.125	265.681	1.7738	0.0411	113.001	4.0397	0.05	42.8168	0.3204	0.1586	1.0741	6.7103	0.3295	0.0716	6.2355	30.1125	0.3574	0.0177	2.7495
AJ84BG28120	155.357	527.466	26.5914	63.6246	444.168	6.1293	111.521	57.2018	23.5081	177.472	62.6559	7.2294	211.114	191.603	22.0167	40.7096	127.191	318.346	91.2144	39.35	235.219
AJ83AG37940	154.232	55.4989	125.291	112.037	39.4291	65.9573	59.5441	35.9909	66.0781	56.4212	47.8039	32.6514	29.1452	40.949	23.6053	35.5638	30.825	79.4612	56.8569	71.0606	54.545
AJ85AG34510	153.931	12.3138	4.2742	127.508	7.3532	3.2283	187.012	1.7298	5.5778	83.6845	4.3123	4.5385	7.8008	27.7024	2.8022	6.0339	11.8761	46.4813	16.7167	10.6871	16.8092
AJ89AG08830	153.549	15.7907	7.8784	181.132	10.1279	1.7183	128.441	1.2148	1.5221	85.4904	27.3364	12.1522	7.5945	53.3715	6.7765	1.7858	14.7383	74.2315	41.2223	3.3292	20.0377
AJ81BG01560	153.223	77.4241	430.527	223.923	81.1093	178.31	205.919	113.73	202.503	157.855	211.705	241.282	99.7499	89.0094	160.719	190.543	133.216	167.209	87.7468	158.22	147.135
AJ84AG19630	152.954	136.018	2.261	222.741	98.6599	0.061	126.014	13.6937	0.0741	199.221	18.3584	0.1882	38.0559	153.805	18.9303	0.2122	49.3834	58.7651	14.8694	0.105	17.4603
AJ85BG37720	152.641	14.2744	3.4891	99.0394	5.0241	3.0131	142.841	1.7298	4.1398	55.9491	4.7116	3.2101	6.1183	36.5366	3.413	5.5345	15.284	71.9788	13.3266	9.8841	19.0165
AJ89BG51010	152.131	43.6062	141.626	209.57	63.7592	86.383	95.2629	137.467	33.694	102.781	21.7213	16.7802	71.3366	15.0244	6.9833	6.335	13.0568	6.8351	1.5249	7.8104	19.4773
AJ81BG35610	152.025	156.196	173.965	181.804	194.478	118.423	147.052	103.493	111.818	145.487	105.407	136.512	179.176	120.841	85.957	90.3417	148.03	130.771	52.0594	78.6632	111.239
AJ84AG07470	151.893	211.403	2.3401	56.1805	108.006	3.8492	87.7897	10.5702	2.6303	99.2945	17.9957	3.4893	34.1612	128.009	10.8428	1.7304	34.9541	174.163	23.6254	1.0358	41.6783
AJ82AG24590	151.424	72.6584	2.364	139.477	55.1752	0.6306	167.023	24.1198	3.3833	161.539	62.6446	1.3783	38.2039	165.735	13.7361	0.6706	44.2248	94.1879	28.7697	1.5837	27.6087
AJ84BG02560	151.273	181.337	19.5902	132.979	108.16	3.7181	99.5965	40.0292	12.296	130.345	23.4532	5.0996	43.2705	128.648	20.3782	15.3365	51.0447	88.9001	28.1614	8.4488	34.5881
AJ83AG33180	150.775	188.337	2.3208	121.541	97.1554	0.5282	136.126	12.8217	2.1292	105.604	26.1511	1.0743	40.6834	116.169	18.5521	3.1613	46.105	156.378	37.6883	3.5043	33.4264
AJ88BG03870	149.697	420.046	1804.73	190.74	423.758	848.233	111.598	2331.26	175.673	84.7056	69.5196	609.055	31.7331	347.916	390.668	317.062	77.3904	199.239	124.243	313.858	46.0668
AJ85AG15410	149.591	182.647	228.812	142.88	122.831	113.281	126.189	165.278	192.092	69.6785	122.536	77.2018	136.698	132.998	122.371	240.345	196.284	193.645	244.403	235.932	270.536
AJ84BG06040	149.578	26.0213	38.6232	72.6939	7.2136	22.2603	107.88	15.8006	32.4664	90.1624	30.7334	9.9361	8.1369	49.1887	11.5392	8.5922	16.5058	198.322	10.9289	14.4384	64.955
AJ89BG36230	149.535	988.909	1116.18	318.061	1575.04	1234.95	184.9	1435.05	974.638	740.587	67.4479	1635.51	2442.67	1309.69	133.084	1227.61	1854.57	96.2725	8.9322	499.184	263.049
AJ89AG48930	149.409	106.582	0.3752	130.876	66.4579	0.0475	81.2225	3.392	0.0288	120.031	8.2448	0.0366	27.3323	214.066	18.5459	0	76.9584	279.817	30.5342	0.0409	66.6078
AJ86AG11180	149.367	134.629	114.232	114.536	127.709	61.7464	164.482	195.095	241.707	162.876	178.266	103.239	242.085	231.345	221.436	136.239	200.637	249.63	188.307	213.054	232.813
AJ83AG08060	149.233	23.426	17.2739	93.1125	14.5638	10.1351	80.373	21.0057	38.6815	66.6467	66.7458	13.8758	25.6376	57.8922	36.7022	29.6325	37.4721	71.5631	156.719	87.4001	49.3265
AJ87AG12950	149.026	59.6507	240.693	165.578	51.9747	179.155	146.306	35.7184	250.337	125.399	132.335	174.195	81.0528	143.562	117.594	112.9	100.47	194.923	147.368	130.781	162.714
AJ84BG28000	148.84	217.029	129.837	138.952	156.186	187.521	159.156	200.375	202.497	175.227	271.071	144.271	139.103	263.176	224.727	144.275	166.838	232.725	156.886	153.402	188.314
AJ81AG30580	148.546	43.7972	35.9122	239.366	18.2693	7.7919	130.034	12.033	14.5732	157.118	26.9979	1.3069	5.4502	5.1504	1.1722	2.2152	1.3596	2.0614	2.4926	2.5062	1.0569
AJ89AG09480	148.257	66.2317	6.4559	198.487	36.2857	9.4392	164.501	11.9959	8.2145	142.899	15.6093	5.4618	21.722	85.1817	8.2723	4.8435	26.8274	68.4651	11.0429	2.7354	16.7552
AJ89BG17070	148.186	72.7294	21.9596	127.988	46.0836	24.4123	139.295	30.888	35.2453	86.2919	32.1175	26.3311	31.4806	61.3921	26.3255	26.7733	33.4795	71.7577	50.2496	48.799	40.8122
AJ81AG27550	148.117	353.162	667.725	171.397	421.336	334.395	121.146	989.854	481.769	147.03	165.031	303.638	361.057	151.155	100.138	793.398	331.683	133.47	668.087	550.01	457.887
AJ82AG37270	148.068	26.4063	19.6505	123.474	9.8073	10.5245	122.097	10.5588	12.448	113.427	13.6253	8.9773	10.5177	40.5914	7.455	10.6606	13.2426	56.784	13.3364	11.3882	20.8408
AJ89BG00540	148.014	174.956	86.44	132.368	109.71	98.1662	121.196	59.9524	79.0559	118.393	66.7981	85.8338	70.3302	99.3869	66.1286	82.3515	65.4898	101.103	80.3825	56.3544	70.6999
AJ83BG08580	147.919	49.9119	244.122	154.029	14.0498	133.85	118.966	41.532	203.45	100.907	227.335	257.47	42.4419	70.0563	95.3174	149.043	53.1037	175.876	191.791	202.883	125.79
AJ88BG16260	147.815	20.296	1.6995	168.724	3.9822	0	129.754	12.928	0.1213	69.4773	46.7875	0.7703	5.8538	32.1777	21.1989	0.1158	19.0666	44.639	26.0297	0.2579	12.7597
AJ83BG10660	147.661	78.5062	15.6154	41.8363	5.1816	18.8958	52.3788	0.016	1.702	83.9217	5.0385	3.215	131.071	111.012	9.1389	3.2715	68.0711	22.2416	3.4927	1.2838	3.741
AJ82BG35760	147.592	92.5397	4.9295	99.2276	49.1212	9.5206	120.461	11.1465	4.3996	118.321	16.7082	14.7958	24.7669	91.7846	13.2769	5.5489	28.3283	98.1792	12.3963	5.6878	23.8268
AJ85BG12120	147.126	242.278	4.0865	83.0142	130.422	2.2142	112.239	12.7118	2.834	117.689	10.2992	2.9895	41.3087	108.642	11.3261	3.6696	34.6821	154.504	16.2364	3.4729	27.3255
AJ81BG02860	146.893	286.404	5.9672	88.5979	213.022	3.3488	147.34	23.8989	4.1384	144.708	25.8046	4.4545	65.2139	196.299	27.7286	4.7892	64.0809	206.407	32.1138	3.6046	61.2876
AJ87AG23920	146.87	11.43	6.1374	190.163	1.918	5.9598	248.295	0.869	15.9582	155.988	17.2625	19.8936	10.3732	114.584	16.9331	31.1134	35.8347	178.209	143.89	82.4795	97.6589
AJ81BG02100	146.49	296.361	18.9778	98.0296	173.514	14.7966	86.152	38.832	16.2941	156.579	62.4831	22.8313	83.3485	44.0227	12.4774	7.1432	25.1478	50.0308	28.5705	10.8097	21.5204
AJ86BG23700	146.349	42.5987	1.2422	186.367	21.4794	0.8668	169.705	6.0822	0.7898	121.859	11.4753	1.0031	13.729	73.5141	9.3638	0.8619	29.7983	88.7268	13.0149	0.9064	18.5736
AJ89AG36280	146.231	249.09	4.5569	86.8787	157.321	1.5974	104.677	16.5424	3.62	119.611	14.9775	2.7966	40.903	124.414	12.0609	4.134	45.3707	140.6	16.7191	2.2485	41.0056
AJ89BG20080	145.918	118.729	2.7234	142.446	76.0034	0.1042	126.482	12.0016	0	145.227	15.2496	0.3215	44.7019	213.233	16.6948	0.3021	54.7878	171.467	18.1076	0.0897	27.1221
AJ86BG14680	145.849	5.11	0.473	273.935	5.9895	3.5786	269.004	17.9939	9.9708	146.304	9.6557	4.5615	2.6954	70.884	4.792	4.2869	12.58	72.7436	8.8738	22.2407	19.2408
AJ82BG14100	145.585	31.1631	3.7402	137.857	17.7707	3.1168	198.517	7.8476	4.1037	144.591	7.4386	3.2104	19.6755	80.273	8.0332	5.7078	36.2072	120.64	7.6671	3.6114	31.2644
AJ81AG05860	145.491	204.167	2.8026	71.6201	105.562	0.3907	82.3937	12.4551	1.6137	95.1016	13.3071	0.9645	32.86	90.9106	8.9213	1.3597	30.7432	107.472	14.8963	1.6484	19.9255
AJ82AG10700	144.779	209.022	8.5242	138.291	126.074	4.3216	169.897	17.4315	9.3919	120.583	16.9174	3.4082	43.179	187.637	20.6562	9.8043	69.0077	212.318	34.4281	8.8073	59.3805
AJ89BG11860	144.762	92.1116	1.846	132.153	46.1493	0.6423	149.353	5.2148	2.0218	85.7624	8.3527	0.901	17.7417	72.8848	6.0825	0.6436	22.8361	120.343	13.9241	0.9302	26.708
AJ81BG24570	144.514	153.44	192.316	167.785	140.672	124.048	96.19	20.774	99.8196	85.7596	81.6837	139.03	45.0744	6.0713	4.2248	10.7426	7.138	3.241	1.3557	16.4849	2.3629
AJ89AG09000	144.462	44.4018	1.0005	139.47	25.2974	0.6439	132.217	9.3714	0.0579	109.662	10.4202	0.092	18.4969	45.1538	5.2194	0.0277	15.7584	23.7856	7.3192	0	6.5054
AJ89BG42870	144.376	42.5119	15.7419	122.562	0.5121	0	43.601	0.2958	0.4024	27.1839	0.676	0	0.2649	8.7012	0.4147	0.0961	1.5365	0.3695	0.03	0.0238	26.7216
AJ87BG11790	144.374	91.9063	160.065	198.373	97.8343	185.08	166.508	95.2089	91.6298	111.781	75.8095	155.921	89.5811	38.5959	71.3057	71.8652	53.6547	66.1566	49.8128	55.5535	135.164
AJ87BG10410	143.751	74.2388	8.0295	176.792	56.6362	3.4952	143.487	15.0404	14.5608	194.452	20.2108	3.317	44.3666	199.834	9.2009	10.6214	69.4151	149.662	31.6019	16.4469	54.5198
AJ85BG16670	143.46	162.878	127.273	48.4741	74.8688	58.0389	34.6832	299.019	8.6788	28.8281	71.2247	60.9354	14.2857	1.9788	185.101	15.546	12.8601	0.8316	1.8317	1.834	1.2077
AJ89BG09630	142.121	57.874	125.07	40.0396	19.2037	82.109	24.2858	105.827	62.0545	29.0477	392.104	170.628	14.7492	46.9443	110.203	126.717	48.4432	33.5522	480.079	93.6254	34.5835
AJ83AG19170	142.119	61.4101	981.425	106.807	86.2774	437.833	78.7088	202.504	845.881	110.931	472.462	860.44	144.788	78.5953	454.776	640.1	108.808	178.313	311.055	690.548	170.13
AJ89BG11520	142.116	57.5347	79.7472	195.829	56.7512	82.2513	136.197	99.9779	62.8781	120.388	52.5709	52.4557	56.244	65.7978	48.8466	61.5285	73.3729	71.7801	37.0516	47.0106	112.844
AJ87BG27130	141.927	73.2153	373.551	157.278	86.2757	245.715	145.562	196.881	375.886	114.191	227.839	359.127	153.463	85.7474	144.9	347.637	128.251	139.698	327.839	395.023	210.147
AJ86AG10520	141.923	41.8053	7.7896	187.407	27.8711	1.6784	112.463	21.459	2.8844	172.088	26.2014	2.8424	30.7662	99.429	19.1265	8.2158	55.7652	52.3883	19.0553	1.6039	316.764
AJ85BG18230	141.665	77.9756	161.041	162.3	92.3168	289.985	151.29	79.7796	436.979	353.559	272.708	270.449	188.663	75.0542	40.7222	279.069	77.9472	127.293	169.706	387.153	272.721
AJ89BG07080	141.528	10.4719	3.8346	158.15	4.6177	1.4596	170.904	2.4672	6.6809	152.12	7.8914	2.2119	11.5587	84.0291	4.9076	2.177	20.8355	120.895	10.2779	4.6233	31.1205
AJ84BG24170	141.419	76.7225	26.5875	104.721	24.5574	3.8539	91.2538	76.2401	8.5495	53.9839	99.6944	2.1976	15.9873	529.941	143.405	6.026	183.316	602.714	128.601	3.6793	99.5396
AJ88AG15410	140.471	337.476	442.239	123.262	449.92	335.725	116.848	594.795	670.535	132.737	422.762	340.581	375.005	167.869	273.308	634.473	347.976	181.9	758.648	739.057	427.326
AJ81BG02000	140.206	83.4111	17.9473	138.599	50.9286	8.5748	109.038	27.716	13.7598	100.456	147.781	11.1903	34.7003	58.0031	35.229	13.1151	29.8046	29.1824	34.1321	15.9247	17.7954
AJ83AG02140	140.084	141.095	3.043	107.818	83.4974	1.8407	144.315	19.6822	2.4323	135.538	17.9912	1.1709	41.2937	118.283	13.6004	2.4913	44.8586	106.495	15.5933	0.7508	30.7815
AJ82AG31070	139.891	2.785	0	131.526	0.0674	0	91.8479	0	0	45.205	0	0	0	0.9199	0	0	0.7665	4.0338	0	0	0.0859
AJ81AG26610	139.859	7.8058	3.8891	30.5784	0.2531	8.4283	101.626	14.837	0.1473	32.8193	45.4587	15.5077	17.8894	82.9185	14.1199	1.6882	8.4667	260.335	29.5592	0.2872	33.4375
AJ81BG31120	139.78	101.31	3.1392	99.7005	53.2333	0.8153	170.135	19.497	0.2201	189.085	42.5546	2.6908	41.358	21.7142	0.6124	0	8.1286	1.9403	0.1968	0.039	0.5092
AJ86BG10060	139.55	47.4355	14.3791	128.111	31.3315	13.7582	196.262	4.1416	24.7896	134.163	5.1624	22.4218	31.8887	112.808	7.5093	27.3491	43.6903	206.424	33.5027	84.4621	66.5883
AJ83AG13490	138.539	204.33	113.504	99.7912	128.826	59.516	85.3914	88.7928	61.7606	74.0666	40.8687	44.0737	85.7332	97.5319	40.2559	72.3875	90.0914	96.6041	32.9379	36.8792	64.4014
AJ89AG07330	138.097	137.626	131.88	122.665	142.064	83.185	97.2034	162.385	186.945	114.84	83.2972	76.4599	134.672	62.94	53.069	146.518	106.801	60.8033	91.291	137.768	96.1742
AJ89AG02310	137.878	336.476	4.7704	44.4528	213.085	3.1567	88.1223	36.6077	2.4105	106.973	17.3687	5.4971	64.1803	166.552	16.8473	5.1793	57.8623	172.353	11.7085	2.6794	31.2189
AJ83BG11330	137.828	85.1935	132.361	157.08	70.3389	213.018	195.948	116.934	229.333	160.678	164.845	252.28	94.1118	138.234	157.215	196.381	101.944	142.203	201.5	199.695	151.337
AJ81AG22490	137.556	78.6988	10.6226	114.259	49.2431	9.6185	115.774	16.0105	8.3144	63.2928	13.4628	8.9576	21.4636	77.1526	12.0991	8.7651	30.4641	177.846	10.2017	5.4033	23.5561
AJ83BG05070	137.361	46.0725	10.8591	133.418	27.999	12.6962	102.798	15.5623	9.451	109.77	17.8392	10.8035	20.7337	57.401	15.9888	10.1443	27.0563	59.9445	17.1052	10.7452	22.463
AJ89AG18230	136.977	88.2746	11.1363	265.271	58.8402	7.0314	166.617	20.6435	7.4239	175.073	50.0188	14.0624	39.9888	73.9562	9.2942	8.5248	32.6244	31.2074	6.6713	8.7833	8.0887
AJ81BG07320	136.765	50.5382	3.7932	175.039	17.3255	2.3473	106.592	7.8832	3.6071	55.9971	20.0767	3.173	12.0198	29.504	6.5908	3.1304	13.3426	61.5557	20.5085	5.6751	17.1886
AJ83BG23740	136.638	698.529	330.751	151.643	699.723	150.398	129.746	469.421	314.351	140.419	118.715	151.849	296.492	147.553	53.6757	428.13	263.312	215.94	239.613	306.363	312.537
AJ83BG11400	136.513	737.712	483.452	121.474	666.029	266.093	128.633	422.532	452.886	160.478	137.372	184.721	308.4	147.308	53.3205	517.179	259.471	199.57	241.068	329.003	312.064
AJ89BG20450	136.157	190.328	6.3052	129.767	130.993	0.4917	131.575	36.6882	0.1901	115.656	141.348	0.7243	59.1418	239.52	56.7955	1.1409	102.898	125.371	74.8111	0.231	32.9838
AJ89BG38090	135.815	32.0633	2.1398	175.401	7.032	0.8122	63.8635	5.0171	0.7401	36.3952	0.9041	1.3577	6.7828	14.0634	3.593	1.2564	5.1966	9.1516	0.2206	0.3497	1.0413
AJ89AG23930	135.359	40.7233	31.6876	105.06	47.381	13.3251	196.105	27.1996	24.2269	84.149	40.9669	18.5326	91.9485	149.891	72.4047	49.6358	117.744	225.219	25.0121	26.5783	111.185
AJ86BG01150	135.292	132.251	4.2459	75.2131	63.202	2.7254	91.0277	11.9921	2.7591	87.4033	9.6387	3.0226	29.1152	55.6772	7.1655	3.9193	23.9212	66.5842	12.7064	3.9848	24.5586
AJ83BG35430	135.201	20.9706	0.3613	116.875	9.9239	0.4545	119.763	1.0147	0.4035	121.109	2.5881	0.3776	7.2308	72.3945	3.1516	0.507	14.9646	93.3026	5.7351	0.4667	13.4258
AJ85AG25670	134.816	46.1609	2.0326	125.776	21.5943	0.6191	161.83	9.9803	1.7676	138.56	29.1534	1.0031	16.7653	100.592	13.3636	2.2985	29.2338	133.484	39.0109	5.5981	43.4482
AJ86AG21510	134.645	39.072	2.0971	175.143	18.9121	0.9855	164.844	5.4733	1.1973	112.199	7.4737	1.3306	11.0647	71.6378	9.0072	1.3577	27.9013	87.1575	9.736	0.9547	16.182
AJ81AG00190	134.362	40.6079	151.943	48.615	4.9391	56.9074	109.09	1.7832	39.1152	75.866	26.6722	57.6404	28.2047	100.766	8.5829	18.8212	24.5918	276.321	75.92	76.4423	102.688
AJ82BG24820	134.073	16.3185	1.6502	237.619	5.9266	1.8604	266.294	2.6419	2.2786	127.354	3.0893	1.3176	33.0814	45.5615	2.9324	2.9366	31.5948	49.8694	6.8581	5.2786	57.0226
AJ85AG20160	133.99	77.2268	85.2445	126.972	68.7018	65.2271	125.915	71.1289	82.3856	105.361	73.0605	67.2115	74.2666	91.4062	52.0343	58.8551	71.6816	95.6338	64.5521	57.4412	69.2245
AJ89BG29760	133.971	21.7961	0.4381	199.589	15.9036	1.3812	199.771	2.0915	0.766	216.213	9.3253	0.0927	17.8936	176.356	11.6986	0.0697	48.5255	61.3382	13.9282	0.1551	18.9743
AJ89BG33640	133.897	35.1611	56.3923	124.885	34.0126	47.7405	138.318	45.7952	40.6864	114.545	43.7465	40.6132	29.4142	77.9146	39.3615	36.3262	45.0317	61.8434	30.368	31.3402	37.8066
AJ85AG30450	133.485	23.1851	16.2738	52.9989	0.8986	20.7978	53.8108	0.1059	34.2487	26.0925	9.1768	22.6042	0.4847	3.4264	0.9108	7.3393	0.702	9.6598	21.9277	12.802	4.5387
AJ82AG02310	133.418	17.649	0.8352	151.437	4.4789	0.1212	129.37	2.1109	0.3682	68.1247	2.6537	0.1559	3.2738	33.9909	1.5176	0.6328	12.3312	39.0266	2.5679	0.5567	8.2483
AJ85BG20910	133.392	283.638	6.163	82.6667	198.949	2.3394	107.133	28.9634	4.0908	113.567	28.0137	3.6097	63.293	177.072	27.2293	8.5531	65.379	218.268	38.7365	4.6088	48.2789
AJ87AG21480	133.298	38.7517	3.6238	122.734	26.7568	2.1998	119.588	11.5651	4.9569	102.894	14.7316	3.449	16.7939	67.0296	9.3105	3.7868	26.9673	25.9806	15.2247	5.2855	18.642
AJ83BG16490	133.209	203.788	0.6752	73.3571	101.024	0.2524	71.0634	7.7538	0.1227	77.1222	6.0125	0.0779	23.5707	179.503	7.1541	0.1757	48.0083	335.986	20.9481	0.0652	55.5848
AJ83AG13290	132.81	14.5037	1.5518	113.956	3.0156	0.5691	170.381	0.8548	0.7857	116.853	5.3178	0.7318	9.7904	41.7239	1.1228	0.8903	12.8932	33.5227	12.5996	1.3886	9.4392
AJ88AG08070	132.403	153.82	173.137	157.623	196.641	134.255	135.144	260.943	185.098	172.154	424.72	164.116	171.788	214.487	328.105	176.546	181.414	132.956	344.645	203.731	165.476
AJ83BG03030	132.044	154.076	1.8396	105.252	80.1354	0.3362	93.8851	12.2654	0.9394	93.6942	12.8184	0.7782	30.6097	63.9442	8.4018	1.9112	30.1364	66.8599	13.2218	0.5935	17.9241
AJ89AG28920	131.913	49.8939	14.3871	90.1702	29.099	21.8365	77.6801	14.9289	24.9098	73.7999	25.8193	18.0158	21.4135	72.1404	16.7956	14.5452	28.7269	73.3597	27.2404	19.3884	28.9319
AJ84BG21220	131.434	18.2677	0.0847	119.802	0.0646	0.0697	106.191	0	0.1269	31.4174	0.0775	0.0537	0.0743	19.2021	0	0	16.5777	59.816	0	0.12	18.8346
AJ84AG00270	131.406	87.3559	2.1217	102.156	50.8672	0.1702	97.9042	11.1171	0.3619	100.937	11.2753	0.1313	30.4894	98.4127	11.5305	0.8147	36.6366	105.059	15.026	0.055	23.5452
AJ81AG02330	131.383	19.7299	18.1561	156.744	7.5697	20.0254	117.815	3.7989	20.531	81.1963	8.6008	18.3521	13.4198	57.457	11.7095	15.6445	25.1055	53.5761	14.9325	24.1466	39.5873
AJ85BG47330	131.091	72.7591	1.5608	137.765	41.8061	0.1426	140.177	9.1706	0.7797	91.6476	1.8258	0.2201	18.3977	93.2373	1.9999	0.3309	32.9867	120.762	7.592	1.4124	27.7642
AJ88BG08690	131.066	102.987	79.8173	139.687	143.154	77.5542	188.037	106.421	63.2991	147.369	147.723	88.6016	153.263	159.577	171.612	105.597	162.189	205.457	241.891	114.824	167.193
AJ85AG05320	130.52	28.4252	8.314	159.526	18.9386	3.8522	208.66	14.8617	5.0075	205.237	47.3625	6.3007	32.5459	122.304	15.0667	3.4188	40.3889	62.2438	19.041	3.7484	15.4083
AJ89AG46360	130.496	65.5211	192.266	236.599	138.617	130.337	72.6858	191.398	46.2161	115.039	247.946	59.2609	98.0213	2.2897	2.152	18.4929	3.4871	0.7825	1.8192	6.5436	26.8655
AJ86AG21690	130.023	279.998	10.2165	94.7843	173.669	4.6635	116.214	16.2281	7.3749	96.8312	21.0782	3.4118	52.3308	193.343	30.4413	9.0015	73.383	360.908	72.5862	9.5202	76.073
AJ89AG03430	130.012	202.346	4.7484	82.4327	109.564	1.1252	88.7418	16.019	1.9299	90.095	17.499	2.2469	29.2838	103.01	13.9882	2.2653	33.0949	136.721	19.6661	2.2514	32.7022
AJ85BG22490	130.004	217.024	2.3842	80.6803	130.525	1.025	69.7962	14.5462	2.0032	86.9388	11.3849	1.2377	29.9068	91.8481	9.3957	1.9905	25.062	97.3613	13.386	0.8826	20.3828
AJ89BG12250	129.919	211.708	3.5399	81.1854	137.729	3.05	93.6563	13.8665	3.6211	102.176	12.8474	2.46	44.0799	122.596	9.6851	3.0961	43.0406	161.648	17.3573	1.9996	35.0677
AJ87BG25810	129.763	52.0282	175.848	46.3808	25.2768	89.9377	113.309	124.058	239.481	41.2929	179.404	143.782	34.4187	248.679	501.152	260.066	126.191	421.04	271.61	237.815	204.451
AJ89AG49660	129.695	412.24	484.108	71.1108	519.097	361.369	48.9822	565.43	152.299	40.1104	157.703	426.865	353.349	50.3856	21.0397	47.4176	223.988	33.5085	13.3181	28.7259	13.0763
AJ82AG03550	129.607	129.149	293.341	153.976	174.249	324.178	160.167	231.953	346.644	132.646	231.334	339.877	173.131	106.664	198.656	240.457	152.322	115.935	155.923	192.507	179.396
AJ87BG23960	129.317	65.2469	54.2026	140.603	42.4493	60.342	137.445	14.6067	22.1915	118.213	76.6773	80.1356	34.3641	85.8692	122.386	44.0016	34.2173	55.0202	13.2847	8.4901	20.9157
AJ82AG27880	129.272	60.171	0.4564	127.725	23.967	0.0626	72.4466	0.447	0.114	73.6454	1.1839	0	13.4723	203.284	14.0045	0.0363	55.9862	292.41	39.7242	0.1077	75.5144
AJ82AG23860	129.167	68.7502	3.1866	138.014	37.1592	1.3104	100.108	4.9316	0.1137	187.003	28.1309	0.2888	44.3027	141.821	7.4996	0.1086	42.2172	42.4756	5.694	0.1612	13.5129
AJ83AG02920	129	107.393	0.1416	137.103	92.8438	0	125.968	25.0662	0.0283	128.706	0.363	0	21.9267	116.318	4.1061	0	35.3194	50.6397	0	0	13.9202
AJ81AG29910	128.956	206.208	2.8581	68.4644	133.18	0.5308	86.5797	15.2021	1.9345	89.4622	9.5379	0.702	42.4385	122.732	11.9614	2.639	43.2246	131.095	12.4794	0.7182	35.5334
AJ81AG28870	128.88	42.9354	278.543	95.9433	12.2404	242.649	144.651	8.1794	195.431	160.026	164.31	181.31	114.994	187.989	257.964	222.631	102.373	164.912	114.87	98.6795	145.422
AJ89AG37780	128.74	334.873	6.0229	74.2199	179.037	4.4927	96.9026	25.256	5.1081	103.356	30.5192	5.1548	51.2721	123.352	19.9605	6.8825	44.829	240.107	53.436	8.7293	56.9143
AJ82BG03340	128.523	16.5995	0.2844	136.539	4.2933	0.0334	118.26	3.7454	0.0609	71.4461	4.5198	0	3.2598	35.0728	1.7405	0.1163	12.0106	36.9746	3.231	0.0288	6.4263
AJ83AG30220	128.196	16.9281	1.4953	147.933	6.7892	0.2777	130.661	2.4799	0.8193	77.5143	4.703	0.4591	6.6186	24.6871	2.1058	1.1045	11.4213	49.9992	7.3478	1.5201	12.0884
AJ84AG00390	127.931	100.599	1.0987	244.475	61.027	0.4664	207.05	5.2584	0	162.542	4.6401	0.1799	28.869	74.8641	1.4014	0.0676	27.5547	60.4058	1.0133	0.2259	12.1767
AJ89AG06000	127.823	34.564	81.1595	146.974	25.0283	78.706	133.321	59.4859	58.6924	87.7147	88.7625	82.0971	42.5773	40.0599	51.909	50.4912	41.867	47.791	53.1949	51.9286	60.6382
AJ81BG30180	127.293	125.634	112.297	162.274	70.7231	71.9221	108.892	46.5566	80.7703	147.778	8.5763	43.7811	107.61	147.078	17.4311	100.225	130.2	24.0046	17.313	43.2249	101.772
AJ82AG13140	127.269	103.283	0.189	97.9453	39.0517	0.0389	104.345	4.6671	0.0472	140.241	12.1323	0.03	34.1529	149.018	19.3028	0.0451	54.2928	151.026	35.1823	0.3513	40.969
AJ82AG00040	126.636	87.5055	18.7767	124.4	67.7834	15.6519	81.4966	18.1481	6.2209	66.2486	31.5657	5.5905	24.8229	66.7513	21.9182	3.456	30.428	62.0393	24.5253	5.8793	22.0094
AJ82AG26310	126.547	67.9975	88.1326	177.625	72.659	95.701	97.5478	108.344	47.224	91.3581	68.3038	55.3698	62.7472	49.2946	50.5749	60.5706	71.1524	62.2572	46.5925	59.1905	142.857
AJ83BG32370	126.509	19.4765	1.8254	117.112	9.502	0.5887	114.26	4.4952	1.0728	69.9305	6.5206	0.9992	9.4142	21.779	3.3905	1.6733	12.0907	32.5882	8.3781	2.2813	9.7535
AJ89AG02360	126.482	158.226	5.5723	63.9949	52.5441	1.2097	102.766	7.2193	5.8218	42.9946	9.5424	1.3999	21.5759	127.025	16.1584	5.8968	43.5452	304.861	34.7105	6.0997	52.9108
AJ85BG42690	126.075	8.7106	6.3603	91.626	2.2696	18.5051	84.3522	0.2512	11.4796	34.0931	4.0384	10.1977	1.9188	7.753	0.9295	4.3393	1.2145	11.4073	2.8107	6.3933	3.6276
AJ81AG04550	126.007	162.137	139.431	120.334	152.503	105.878	149.64	111.619	80.391	155.741	80.2149	70.6962	91.538	65.2039	49.3012	94.3948	77.7672	67.7853	56.8777	75.1659	122.33
AJ83BG28080	125.933	147.568	8.6808	104.802	83.4853	4.748	126.451	14.9963	8.6097	114.075	37.4435	5.5485	32.6588	79.1004	10.5949	5.893	26.9539	138.383	21.0109	6.1328	30.4895
AJ89BG38110	125.644	88.7665	89.0675	123.305	72.4621	114.909	148.097	78.9291	92.9224	122.494	177.883	61.7617	89.3112	19.8081	9.3962	15.8986	16.4859	10.2863	17.9979	8.2636	25.8328
AJ83BG37180	125.495	180.432	2.056	64.1162	86.2455	0.4077	90.5074	9.8101	1.1655	78.8091	19.0897	0.9807	39.735	101.589	16.0112	2.4486	38.1752	146.975	35.3577	2.0757	31.0229
AJ87BG07360	125.273	12.4004	0.0659	143.052	0.9047	2.2757	119.663	0	0.0658	249.288	0	2.3967	27.1292	244.156	0	0.3772	38.8949	33.2445	0.0196	0	8.9981
AJ85AG03330	124.877	154.197	2.9962	79.3096	80.1639	1.4785	83.6049	10.1227	2.737	88.0091	9.9139	1.032	26.7198	82.417	5.888	3.0629	29.3235	99.5736	14.6465	1.455	26.4526
AJ85AG20560	124.711	36.0687	84.1628	54.2731	28.3418	72.5053	57.5474	82.883	125.485	38.3738	66.4424	67.702	44.1006	125.427	118.279	169.989	95.8991	216.643	204.498	260.759	201.246
AJ86AG11750	123.953	68.0858	4.1829	120.062	54.5076	2.1201	103.421	17.6115	1.5065	108.932	42.6578	2.006	29.3819	76.7878	15.9257	2.2275	27.5248	50.7378	16.752	2.1529	14.4141
AJ84AG05990	123.908	20.7899	4.8833	76.3351	3.5675	2.6548	71.1528	3.4346	3.7213	15.4878	5.001	1.9956	1.7779	39.3252	6.3406	5.6858	18.7487	146.028	10.2788	6.4185	30.0465
AJ84BG03480	123.839	11.0548	27.3935	29.1738	1.328	12.3572	83.1165	0.9421	21.1452	50.5606	123.632	15.6957	21.2866	69.2659	129.201	31.9059	40.2772	262.155	207.337	11.679	80.1606
AJ85AG03780	123.648	112.191	25.612	125.292	85.5868	22.4232	129.389	49.8065	17.8347	98.4371	57.5642	13.0782	47.2372	63.4674	29.8372	19.3752	41.1849	48.7123	38.5201	8.13	59.1221
AJ88AG13200	123.429	25.7911	4.7552	246.212	21.41	3.9828	181.907	7.5422	5.6255	104.36	15.811	4.0353	9.3616	37.1328	9.6844	4.8432	16.0719	36.6154	9.1486	7.4171	6.6723
AJ85AG42780	123.121	77.4195	66.1016	152.224	55.7748	88.3844	126.896	39.028	63.9391	165.008	85.7202	67.4914	70.0048	119.783	49.7332	43.8378	63.4529	59.3102	45.4292	38.8004	43.9145
AJ85AG41290	122.903	13.9131	0.8773	176.896	7.2539	0.312	213.97	1.5152	0.7818	181.99	0.8466	0.1204	6.5904	80.6823	0.332	0.6109	13.6248	8.3018	1.3135	0.4366	1.5231
AJ86BG16080	122.78	70.5567	4.1705	166.048	29.4467	2.9191	112.06	7.9347	2.5046	70.9731	6.8441	2.2803	13.148	26.239	3.143	2.2859	13.2191	17.6336	4.6972	1.3354	5.6998
AJ84AG03730	122.713	123.099	299.762	104.58	112.286	295.632	144.389	148.788	285.791	134.181	401.959	291.777	144.281	145.926	140.872	142.569	140.959	190.446	127.964	118.103	127.966
AJ89BG32010	122.302	46.7445	18.3732	72.5287	29.9603	28.3434	70.0205	12.8592	33.7415	63.356	23.061	22.7014	25.3922	59.5013	16.3887	15.7805	30.2866	65.1042	31.0378	27.7148	41.8589
AJ83BG03950	122.269	121.262	0.0528	85.1653	109.364	0.1303	122.616	2.0946	0.1055	139.201	5.1491	0.067	47.5302	160.259	21.4901	0.0504	65.0457	84.8026	5.2138	0.0374	39.2172
AJ89BG50920	121.843	78.1298	0.04	91.345	0.2595	0	12.9584	0	0.2999	162.555	0.0183	0	37.1931	101.827	1.3516	0.0191	74.3543	16.1481	0.2145	0.0142	0.1558
AJ85AG14940	121.8	246.957	5.2504	62.5649	139.664	2.4823	87.8703	19.3507	3.6124	85.834	17.5864	2.4737	35.835	94.8952	14.1403	4.4396	35.6338	112.427	22.1908	2.9614	27.1106
AJ82BG10660	121.735	29.9361	5.1098	122.752	18.3959	3.8823	150.822	6.9699	4.0843	103.123	16.9078	3.2423	15.5738	174.572	23.0099	3.97	56.3285	193.875	22.718	3.8773	47.174
AJ86AG15490	121.705	86.7745	1.4789	133.306	45.8059	1.0947	161.733	12.0568	0.7388	87.7773	6.8373	0.563	16.9861	96.7088	8.2838	1.9755	35.4261	140.515	21.7355	1.0997	34.2562
AJ89BG02520	121.572	166.675	5.3468	68.7292	63.3258	2.0681	111.655	9.1227	5.4183	50.6307	12.092	2.0468	27.1585	109.886	15.368	5.2711	42.2709	285.943	38.7268	6.26	53.4096
AJ89AG51720	121.554	71.8134	4.4822	126.974	40.5378	4.2684	111.383	15.074	1.3553	105.53	11.8783	1.7214	24.3029	93.5024	14.2826	3.2637	33.2355	59.347	17.599	9.3976	18.3102
AJ81BG22210	121.552	224.574	3.6939	32.1925	138.924	0.392	79.802	38.0265	0.3572	94.35	50.4809	0.8317	61.9793	88.7721	13.9134	0.4263	45.496	44.6702	11.3647	0.1055	10.9883
AJ84AG02360	121.515	104.911	11.6537	119.509	70.1898	3.1629	72.9763	38.9018	5.1814	92.0401	25.0719	2.662	27.4853	76.6922	16.1751	7.6721	31.8249	55.6197	17.2317	5.4884	20.9826
AJ82AG25420	121.311	4.0429	6.0908	99.8595	0.8519	2.5046	83.9853	0	0	45.7821	0	2.3188	3.4266	347.902	0.6271	0.0969	16.0243	493.377	0.1814	0	91.8324
AJ84AG19090	121.152	10.6854	18.0004	68.3513	8.7004	5.4513	53.4541	14.5094	8.7652	25.1274	3.0341	5.3603	7.3783	17.0356	1.7932	4.5261	7.9755	17.0992	6.0381	6.2359	26.6262
AJ89AG06750	121.117	70.2902	0.3833	91.9524	25.443	0	20.5968	0.2816	0.9575	8.6864	2.8076	0	0.3361	87.7138	0	0.5486	19.9692	276.655	81.3428	1.7647	120.695
AJ83BG07470	120.792	179.548	191.989	119.999	232.774	252.523	94.5637	276.253	229.212	108.391	156.041	166.263	161.064	132.841	101.096	163.206	155.594	176.034	135.682	176.492	130.229
AJ84AG14890	120.74	26.3772	9.1913	160.787	12.0761	7.2793	153.405	13.8765	11.8618	119.252	18.7381	11.718	18.8781	86.05	17.0702	13.0732	44.7695	106.113	24.0654	26.2483	34.5394
AJ82BG06650	120.534	76.4705	35.8723	182.033	55.0266	71.5663	117.901	12.3016	16.0292	160.75	106.689	85.7523	73.0871	184.599	215.407	50.6355	73.1886	115.657	44.5486	14.4976	32.4145
AJ86AG13930	120.438	24.2805	6.4568	132.947	18.3332	3.5168	134.556	5.3391	8.502	66.5439	10.3348	4.6667	9.1853	48.9028	8.8762	7.1398	18.8662	70.429	13.8299	8.1462	21.6407
AJ83BG30800	120.314	373.122	1.695	43.4711	182.664	0.8733	82.6893	9.0742	0.7141	116.191	11.0864	0.3887	65.692	149.336	16.9393	1.5198	62.5858	251.249	28.6631	0.3471	94.9625
AJ81AG25720	120.305	419.019	675.672	162.76	357.282	1051.22	67.7391	824.648	505.609	178.044	632.921	1051.27	361.272	235.382	911.067	664.481	381.494	155.412	115.248	229.115	104.594
AJ89BG03160	120.27	34.9085	42.7242	78.9388	15.0432	74.8051	51.3847	2.3051	103.094	49.1706	105.361	56.0217	32.1116	48.0765	20.5111	39.86	21.4993	42.1486	9.576	69.8879	12.9384
AJ89BG55740	120.112	2.359	0	149.396	0.0486	0.1047	61.0462	0	0.0424	35.2465	0	0	0.1302	31.8476	0	0.2024	6.7143	78.8741	0.019	0.015	3.3448
AJ85AG04270	120.105	33.8153	0.4347	120.474	19.794	0.0753	136.859	9.4443	0.0457	98.8578	17.1135	0	16.1689	106.212	4.3348	0.1092	30.1221	168.499	6.1327	0.1134	33.8255
AJ85BG21050	120.061	36.3818	5.7728	129.889	21.0156	63.5535	33.42	0.2603	26.3094	98.1256	1.3444	11.0531	67.5745	15.449	1.2931	5.8462	21.5028	14.5513	0.0452	20.8003	5.717
AJ85BG00720	119.997	210.482	18.6424	75.0784	155.318	16.9724	80.6428	44.9615	18.1065	98.4927	25.9578	17.9358	66.9008	136.965	31.2126	23.33	72.1328	144.915	36.4881	22.9051	83.9677
AJ86BG14310	119.79	92.0382	35.074	114.503	56.4825	21.6733	90.9627	55.2772	15.5471	101.953	51.1521	21.2198	32.8972	63.5718	19.5625	13.2003	26.7173	50.6353	22.143	9.2871	20.0907
AJ81BG04350	119.724	120.637	265.721	168.316	85.5776	258.511	186.152	97.9089	243.567	155.905	399.195	427.396	136.645	133.845	319.405	304.305	176.352	138.252	218.903	265.995	122.979
AJ81BG07070	119.662	11.2467	0	137.416	2.5073	0	74.879	2.2707	0.1113	80.1949	2.6774	0.0353	5.6656	134.032	5.5982	0.1063	49.0015	85.8323	12.4674	0.0197	24.1261
AJ83AG36320	119.582	34.0714	63.0575	13.4257	3.0447	3.2823	30.8366	14.4364	3.19	13.9297	12.24	3.6719	8.1356	4.4911	3.0409	3.6175	4.3312	12.9622	5.2594	0.9186	6.0206
AJ89BG20250	119.379	32.3623	10.1597	134.686	32.1022	7.4668	107.921	11.5635	0.9719	170.225	213.928	6.5836	46.2128	47.0886	22.6732	2.4062	26.6726	15.0331	43.4866	2.7811	27.8757
AJ81AG15370	119.37	15.016	10.8551	115.035	5.8424	5.7784	131.323	9.366	8.2132	71.9757	23.767	5.0822	11.735	103.192	11.6618	5.3293	43.559	154.707	22.0332	6.8666	49.6097
AJ87AG24720	119.272	13.7757	1.1688	111.13	8.1738	0.0712	151.248	11.8119	0	87.4612	2.4175	0.5768	4.8962	33.0537	3.5838	1.0739	7.329	56.4069	24.2312	0.1226	14.7673
AJ89BG31220	119.228	101.416	27.9359	195.737	103.445	19.7108	137.423	14.2471	5.1259	114.718	9.085	24.9965	44.8824	94.9864	12.4004	9.7541	39.2509	26.3864	0.8364	0.6365	9.3302
AJ81AG01920	119.033	71.8721	16.3731	121.888	43.1649	8.6385	94.5964	35.5181	28.373	105.523	109.865	11.3087	38.3159	62.535	39.7564	22.8547	32.9356	40.0557	55.8598	40.0879	38.485
AJ87BG01640	118.842	32.3761	3.0668	125.535	1.542	0.3439	97.0355	0	0.1393	71.1725	0	0.796	14.0553	50.1969	0.1148	0.532	8.2518	16.7286	0.0623	1.1847	5.2911
AJ85BG33280	118.747	7.6854	3.329	34.1976	0.0462	2.8873	9.152	0	43.6635	8.5832	0	0.3841	0	0.0505	0	0.231	0.0955	2.0658	0	6.1727	0
AJ87BG00700	118.637	37.0986	15.2907	123.729	8.8079	5.454	54.3297	4.31	3.7181	36.3376	3.0574	4.5711	5.7516	3.8575	2.0043	1.3656	3.276	1.9172	1.8116	1.0305	2.2288
AJ85AG41530	118.555	19.5233	3.3673	156.707	7.9325	1.2173	136.991	16.6601	0.6285	88.636	16.9722	0.2818	13.2694	49.0739	3.5358	0.1765	20.2106	113.013	9.0586	0.3407	17.7909
AJ86BG19820	118.269	16.6371	0.5791	65.046	2.3352	0.7484	163.676	0.1975	0.5166	108.907	2.9348	0.2362	25.7494	161.209	3.9695	0.1776	47.4208	287.158	60.7196	0.1904	51.067
AJ84BG06760	118.045	53.9102	21.3301	98.7502	16.5049	32.4538	143.582	11.3394	52.3404	82.7452	25.6184	35.0923	25.3361	89.0264	18.1978	30.2364	38.5408	78.559	27.2926	37.1897	26.8391
AJ81BG08270	117.327	222.058	4.8602	61.3332	143.713	1.5196	87.3563	17.7006	2.2073	106.753	16.3637	1.784	50.2192	133.523	17.966	4.2923	49.8046	150.975	19.4505	2.2188	34.8703
AJ86BG24410	117.309	130.666	16.5049	103.933	70.9857	7.529	118.288	49.3727	4.3396	161.891	117.976	8.819	77.7156	167.795	50.8872	4.3354	90.371	239.245	134.507	5.5842	89.6822
AJ81AG22110	117.196	54.5253	17.4968	85.9797	21.848	71.2918	120.775	79.805	14.6252	49.8678	57.3278	46.3982	41.5101	10.5674	32.0147	9.3836	22.7714	0.6475	5.926	3.7834	2.6235
AJ89BG02460	116.679	240.496	5.8025	49.4939	155.591	2.018	89.139	24.4504	3.5116	101.841	16.9079	4.6285	51.5142	150.298	17.8898	4.5872	53.6489	150.511	19.0483	3.0057	39.6603
AJ88AG05440	116.671	21.4301	1.2606	115.31	9.8307	0	139.993	4.2179	0.4198	66.8563	11.5409	0.3555	5.7719	26.9704	6.1151	0.4009	13.2663	49.1934	14.6417	0.7936	11.1784
AJ83AG25580	116.573	329.775	312.51	151.316	332.25	219.767	125.757	258.76	319.517	134.572	155.36	171.986	232.204	142.702	95.727	377.034	231.309	222.348	315.087	359.097	343.012
AJ83BG07660	116.561	45.6328	3.3196	82.1102	26.3827	0	93.6259	13.6104	0.084	146.173	38.7004	0.0533	39.3843	136.428	31.6022	0	39.0029	94.4235	45.2767	0.0893	26.0102
AJ83AG08970	116.494	628.789	454.92	123.946	603.028	251.68	116.967	417.062	481.557	140.544	126.041	169.015	288.089	128.501	56.0271	498.787	244.429	174.85	280.896	398.814	333.17
AJ86AG22160	115.992	101.375	23.5801	94.3692	55.4129	13.7858	88.4615	74.014	15.7508	157.433	138.75	20.6385	87.1001	179.393	82.0778	14.1209	101.928	208.31	156.446	27.8404	100.828
AJ85AG19210	115.95	242.117	6.1136	67.4665	173.259	3.29	102.711	21.2872	5.3542	98.203	20.937	4.0229	47.6798	147.095	18.6208	5.6531	54.032	170.933	22.9952	5.2652	35.0396
AJ84BG26350	115.922	207.405	394.872	60.4396	167.688	913.085	115.027	38.402	1438.82	96.4011	145.03	694.546	216.439	202.954	165.848	986.81	221.736	448.49	879.2	2875.72	310.385
AJ89AG51780	115.667	438.591	7.5484	56.9452	432.448	0.8713	118.189	21.8358	2.117	151.538	39.1597	0.8403	102.989	267.301	18.7626	2.7166	95.2197	368.363	69.3928	2.5322	93.5068
AJ81AG30350	115.62	76.4569	15.333	110.045	41.7328	6.5959	108.245	17.8092	17.0747	70.5488	12.854	5.9019	29.628	62.9287	9.5546	16.084	33.603	106.894	14.9526	16.3431	29.2975
AJ85BG33270	115.535	12.5258	12.8344	61.223	5.4586	20.9527	85.8016	1.0369	85.5638	43.7876	6.5212	4.2347	1.4066	17.0102	7.2683	3.1532	3.1149	34.3368	2.494	9.3167	7.4635
AJ85BG31650	115.493	1.8025	2.1397	139.528	0.5812	0.5599	89.6215	0.1548	0.664	58.5435	2.9828	0.72	0.1563	2.2429	0.0935	0.3403	1.1131	4.7471	8.0522	1.1365	6.6733
AJ82AG29460	115.467	287.699	4.596	53.3872	165.982	0.8969	77.1161	20.1966	2.9576	91.8449	11.6958	2.076	51.7708	143.632	11.101	3.6419	49.6788	153.261	20.0443	1.8206	26.9902
AJ85BG19270	115.428	172.712	94.3587	83.8904	84.8148	168.669	90.9378	65.3965	96.7302	299.725	10.8637	207.293	393.455	341.048	13.0442	124.347	274.195	28.5169	11.0041	44.4826	55.5549
AJ86BG16070	115.004	143.031	1.8436	56.6605	32.6838	5.1	88.3959	24.6653	15.3639	100.746	49.2528	5.7425	76.4481	39.2042	16.7393	6.4163	22.9343	8.4418	28.9184	20.8605	10.6841
AJ83BG08290	114.796	36.3292	102.079	126.396	90.7744	120.705	108.033	105.528	288.783	130.27	117.891	87.5829	193.652	120.586	73.105	93.323	160.411	185.624	58.6988	150.143	161.597
AJ81BG31160	114.727	109.415	132.498	155.497	130.706	74.853	150.301	183.921	98.357	115.979	175.057	67.4662	78.4754	160.076	103.702	73.23	140.82	192.758	191.098	81.2747	147.64
AJ83AG25630	114.677	200.276	263.768	140.364	161.337	152.163	117.872	160.295	205.842	100.465	87.1908	116.693	109.502	94.0775	66.6393	205.223	106.505	131.669	154.116	155.507	199.339
AJ81BG17540	114.598	47.9857	8.4601	123.645	34.6854	10.2756	120.199	11.2957	6.4096	129.822	5.7704	8.7809	22.0071	87.7064	5.4459	7.9116	26.6873	78.2468	5.5063	5.0392	20.4755
AJ89BG00830	114.554	177.007	6.5233	108.53	161.505	0.1677	133.713	42.6902	1.4512	185.198	105.841	0.5174	77.0116	108.9	16.8971	0.1216	37.2879	100.015	53.2281	0.776	26.0154
AJ88BG04370	114.174	8.0883	4.3719	121.495	2.8767	4.6444	104.372	1.7661	3.4581	77.349	4.6196	4.6003	7.9698	22.1693	2.3859	2.2421	7.5052	16.165	2.6854	2.1803	6.8967
AJ89AG18250	113.945	99.4985	0.0633	67.5441	60.5901	0	81.671	6.559	0	78.609	1.2756	0.0804	29.9308	113.77	0.7304	0.1209	37.3417	128.164	0.8488	0	13.3145
AJ86BG18270	113.826	27.7956	1.2003	26.8577	4.5368	0.4487	98.1625	2.2841	0.8722	7.2581	0.4995	0.3462	2.9179	89.5455	6.4266	1.7178	25.4494	151.55	5.8006	1.0432	24.7442
AJ85AG39010	113.748	9.9292	5.5494	55.0189	2.0638	17.0009	52.1127	0.1019	8.2475	15.1859	1.3336	9.6391	1.3076	6.6206	0.8285	4.8976	2.6006	24.6679	1.6733	5.4284	6.2111
AJ81AG33960	113.456	61.109	73.109	20.9202	24.8869	19.1238	25.2992	100.461	21.3193	90.7817	997.641	10.9354	108.652	272.038	247.987	20.5545	74.3285	434.456	601.433	46.1094	444.427
AJ81BG03410	113.309	105.289	92.6675	130.338	83.3247	68.9523	122.961	93.3215	92.6874	72.4766	68.8187	59.7514	76.6493	84.7863	90.5971	90.3831	115.707	115.072	95.3131	94.9041	125.746
AJ83AG18880	113.207	78.0917	160.419	99.7404	96.3212	177.675	153.54	67.208	199.597	109.634	130.208	213.677	88.4213	191.121	162.928	174.945	144.563	180.482	182.679	134.791	180.907
AJ81AG25410	112.987	27.5674	4.9035	193.192	16.582	12.7352	184.967	0.8846	4.3262	168.333	0.7613	5.9315	12.5708	125.752	0.3543	5.3625	33.9718	146.078	0.6149	1.5637	13.1169
AJ81AG29700	112.954	53.958	0.4556	63.4977	19.233	0.1249	71.2737	2.0636	0.1138	80.4001	4.484	0	14.2478	100.358	4.7226	0	34.5523	140.747	10.9569	0.0269	34.1442
AJ81BG25950	112.894	207.027	6.3833	67.0197	132.838	3.0443	98.1306	16.8115	3.4719	102.595	16.5635	3.9784	36.1633	120.428	18.9169	4.9372	42.2136	148.417	23.7912	2.5412	32.0923
AJ88AG07990	112.667	16.9191	1.4855	157.821	6.4043	0.2841	167.81	14.7419	0.2761	153.986	18.2489	0.6138	6.9059	97.1018	18.0702	1.9118	25.8761	52.0315	25.9268	1.5903	15.8698
AJ89BG07370	112.626	188.565	3.2403	60.0786	106.392	1.613	71.6424	9.8014	2.0021	68.967	7.6504	1.2444	22.9895	97.5904	8.4288	2.1153	28.9063	100.03	8.4565	1.5701	23.6107
AJ88AG16070	112.258	56.1037	10.3766	115.05	47.446	3.1729	131.032	16.6837	4.1869	111.097	60.4692	7.1749	41.2902	66.3126	13.3144	3.554	19.4774	81.7643	27.8126	6.4772	22.7875
AJ85BG03970	112.052	37.4597	70.7189	108.117	20.8013	72.0878	146.993	70.3669	147.535	115.943	117.46	106.571	63.6415	128.742	94.0975	107.923	84.8551	168.536	153.508	196.631	108.33
AJ83AG34430	111.98	291.294	490.897	192.726	435.261	265.251	290.73	573.907	1015.37	132.158	627.356	411.087	425.324	188.679	323.921	1271.9	508.227	223.064	3208.1	2224.68	609.491
AJ86BG08660	111.815	63.8788	127.047	87.2425	37.2964	28.839	47.3731	77.6037	8.6864	74.9869	263.53	76.7881	44.0074	42.829	162.588	24.3043	19.6707	29.1938	181.319	41.4165	30.6865
AJ82AG08750	111.702	26.3016	2.3222	132.637	11.7789	1.666	128.927	5.4433	0.7405	92.9415	15.0625	2.6647	7.8408	109.962	15.7708	1.0842	32.5035	121.658	9.4687	0.1575	24.8606
AJ87AG10450	111.546	23.7932	4.6462	84.0555	10.2893	4.9349	129.262	6.3115	6.4461	53.5369	17.0145	3.2794	6.3394	47.7365	14.1499	3.4198	15.8561	76.7406	8.7767	4.3247	13.5659
AJ84AG24800	111.527	345.189	15.7102	44.0212	195.873	7.3328	63.6214	27.5478	19.0372	100.585	45.8654	5.9157	94.4461	125.728	18.7935	24.4778	71.2176	203.251	76.4519	32.9607	130.757
AJ81BG03090	111.369	50.0931	51.1817	57.2548	32.7384	39.935	71.6349	50.3145	59.5292	35.9725	58.8711	29.8108	46.0251	243.179	218.259	206.352	174.844	223.954	330.648	181.979	211.512
AJ89AG00840	111.295	140.649	6.5389	104.926	137.972	0.0766	110.556	67.3049	1.3485	143.542	63.5915	0.4725	70.511	116.945	27.104	0.6661	52.0875	126.562	46.6123	1.9776	38.1387
AJ82AG04800	111.165	125.427	367.726	135.338	182.53	404.554	124.478	322.669	468.589	129.313	261.433	405.697	227.543	182.654	362.326	370.226	242.619	152.383	274.971	421.193	198.766
AJ86BG23910	111.036	251.254	8.1789	82.9995	154.77	4.4579	112.341	16.7417	7.4465	93.4606	18.963	3.3164	51.597	176.531	26.7095	9.6044	70.016	356.778	59.2803	6.2722	89.822
AJ82BG40890	110.864	23.3189	3.4729	95.6521	6.0226	3.9142	303.629	0.8384	1.2852	232.267	16.7069	5.101	16.113	88.6565	12.0391	2.9147	28.0203	112.071	10.9319	3.1086	35.0681
AJ89AG37350	110.776	173.572	7.4648	28.3231	68.6581	6.0987	85.9607	21.3679	7.4337	96.8244	28.8974	5.1129	35.8236	39.1679	9.3457	5.9667	20.7773	39.6232	10.9537	6.512	12.269
AJ81BG35660	110.703	85.1435	4.3941	118.21	50.6282	2.1902	106.137	11.3445	4.1508	93.2417	19.7969	2.8388	19.3564	73.4545	11.7142	4.0654	25.4541	97.987	26.6245	5.9975	32.6833
AJ89AG50380	110.562	59.8053	5.0355	220.952	28.4914	2.6623	74.7934	13.2968	2.7552	79.5303	7.9029	2.5865	14.8218	47.2209	6.6663	3.3746	29.1931	61.1159	12.1043	2.2076	15.5194
AJ83BG17940	110.142	30.1567	11.6082	88.6763	11.9812	5.3185	110.103	8.6733	10.4945	70.0821	20.0777	7.0087	25.8844	51.31	9.2477	6.8983	22.6514	72.6573	14.0316	13.7111	24.2372
AJ85AG12110	110.111	121.282	31.6761	118.725	139.099	17.5285	161.584	79.9198	33.8954	162.719	128.617	33.3741	105.862	201.452	96.8807	39.644	110.73	169.959	151.636	50.2669	86.0163
AJ88AG14500	110.107	728.196	375.422	155.924	756.075	232.043	165.261	459.684	397.312	152.433	121.897	139.78	348.428	181.073	73.6803	407.696	290.462	272.083	306.648	384.244	345.731
AJ89BG38660	109.514	73.652	156.92	214.061	122.812	129.945	113.846	123.27	63.0041	88.4834	69.9517	118.141	42.4126	26.5925	31.8258	42.1645	40.1326	22.6304	27.0997	15.5721	27.8963
AJ81AG29810	109.213	25.7749	130.887	128.502	11.8736	197.395	147.615	11.8793	161.797	96.1759	156.232	257.814	48.0803	52.501	66.3882	142.041	43.1115	45.8176	101.435	157.353	66.719
AJ81BG37320	109.118	9.2624	29.0361	128.293	4.9528	27.9583	226.433	13.2092	36.925	191.984	18.3884	29.2221	13.2448	25.3767	13.5166	23.1935	16.8813	33.5409	40.8091	44.6982	46.9083
AJ89BG17930	108.932	8.5983	4.118	81.9947	5.1206	3.1033	100.626	3.0778	4.0963	45.7208	4.6834	3.1539	4.6603	17.9643	4.9014	3.3578	7.1734	14.4601	6.1752	4.4195	5.7028
AJ84BG25560	108.922	128.332	191.412	125.718	136.469	141.878	94.3321	243.246	144.175	94.0833	137.096	151.65	102.26	80.1088	121.648	159.151	102.798	94.6486	111.466	128.2	121.61
AJ83BG18630	108.801	85.9755	101.233	109.882	90.8299	74.651	107.471	62.7266	59.5841	77.3796	47.7597	61.3309	67.3179	82.1922	39.377	69.594	66.7018	49.6772	32.1378	34.8228	64.0801
AJ83BG16430	108.766	259.838	311.764	109.813	347.99	203.199	86.1043	398.697	234.299	133.411	191.282	260.073	190.828	135.592	168.462	288.33	192.864	132.864	134.997	178.415	212.384
AJ84BG03820	108.7	141.372	179.537	122.447	172.5	121.331	142.674	228.633	269.397	133.946	327.627	203.817	194.671	172.625	276.75	233.357	166.237	134.841	309.123	291.227	177.263
AJ84BG22390	108.692	29.193	9.1079	99.2032	16.3189	5.7039	123.761	11.8753	7.1798	56.8327	9.7917	5.2489	15.0553	121.019	20.5113	10.9223	41.9448	168.123	19.8209	8.8765	35.8638
AJ89BG08090	108.501	96.851	149.712	154.346	138.549	121.704	101.617	236.632	275.663	99.8641	119.656	101.358	155.665	62.8502	71.2662	212.823	137.111	60.087	171.436	228.969	119.522
AJ85AG17880	108.238	27.8379	0.9996	68.2716	4.8376	0.1541	97.3455	1.9043	0.3121	44.1136	1.2297	0.3964	8.5725	40.2292	2.3158	0.5663	16.938	12.1746	0.0837	0.1549	1.7329
AJ85BG14920	107.995	6.8773	0.4983	116.404	0.3421	0.2459	112.117	0.8052	0.4481	70.5891	2.9653	0.1897	1.2233	13.8732	0.6157	0.6656	7.3154	20.0246	2.9384	0.4941	4.8498
AJ89AG38780	107.906	22.4331	32.5443	64.082	0.1632	0.4691	21.2876	0.0524	2.5643	14.4085	10.8669	0.6333	0.9688	3.9518	0.0294	0.034	1.0691	0.0392	0.1592	0	20.7458
AJ87BG07710	107.805	27.8004	29.8474	91.2267	10.1557	60.2329	96.3167	6.7934	30.3087	108.501	107.23	90.9292	50.1657	47.0725	114.977	70.1354	43.1715	28.4777	31.8213	25.9239	30.2221
AJ81BG04740	107.637	96.6912	86.1485	120.914	101.054	94.0295	103.573	122.005	82.6282	96.1235	64.2621	59.1936	78.9377	72.4632	41.7945	81.7305	70.1257	67.2329	62.0138	80.1183	118.511
AJ82AG11040	107.632	124.288	124.941	100.209	118.274	58.5859	77.8646	154.607	138.428	80.6195	85.5856	74.6551	112.913	83.7968	67.1832	94.771	100.255	76.1363	60.1401	92.565	101.423
AJ89AG52690	107.61	54.4964	8.1078	94.3623	23.7146	3.4862	83.5324	8.4258	6.3865	53.8049	4.3735	2.8604	9.2914	30.3703	1.9953	5.7136	15.7194	43.2988	3.0959	5.3369	13.6208
AJ89BG56570	107.546	64.9742	1.7885	116.008	33.0424	0.1919	78.3469	12.8788	0.2331	82.5019	7.3681	0.296	17.3853	62.3547	5.7328	0.8903	26.0534	40.366	6.7043	0.0275	9.4222
AJ88AG00590	107.536	27.3825	5.6389	89.4425	19.7565	12.4242	98.4919	24.0313	14.6067	41.9045	7.3452	22.6824	23.5602	34.8898	13.2466	19.8767	38.421	34.4519	12.8127	13.6444	12.6869
AJ87AG21130	107.363	107.546	0.6121	118.509	68.7949	0	84.785	10.3095	0.0815	161.985	8.4425	0.0518	39.3534	170.029	5.9493	0.1168	69.4677	37.1075	2.1145	0.0867	9.4914
AJ82AG19880	107.189	30.4948	177.286	129.666	26.187	134.946	109.168	16.8524	163.501	105.883	112.611	133.646	56.8022	93.3799	96.3655	102.222	51.6233	115.104	141.871	41.4123	140.662
AJ85AG25550	107.123	92.9327	2.7127	146.439	39.5475	0.6706	123.273	5.9311	0.9243	98.3523	7.5509	0.4776	16.3052	94.9836	11.9219	0.9126	29.5419	150.695	16.9655	1.8656	26.9356
AJ81BG24820	107.009	52.5546	9.2466	82.5024	33.6015	9.0306	90.274	12.6731	8.6062	39.5875	10.8713	8.5387	12.776	65.182	10.8017	6.8925	28.063	156.113	9.6628	5.1453	22.2974
AJ84BG27340	107.007	110.993	150.796	108.386	325.237	121.855	104.697	113.462	175.127	143.515	133.088	175.394	231.557	218.829	129.68	224.808	198.85	241.497	188.778	198.188	216.813
AJ83BG10060	106.982	20.806	11.3113	91.6202	15.5685	10.6003	131.282	10.4279	12.4082	70.8303	24.4291	7.8374	14.8614	57.1314	13.9071	11.9772	25.6176	81.5202	21.8913	15.4272	20.4168
AJ84AG06110	106.956	47.3423	76.0648	179.655	30.5661	90.0032	83.8078	29.982	31.3858	62.477	38.5749	81.2711	33.5846	115.039	68.1154	76.8965	49.7744	83.4067	65.4989	49.5528	39.92
AJ89AG13560	106.9	29.6032	52.0253	24.9405	15.037	8.5898	48.4659	27.6561	27.579	35.3876	216.074	36.2246	14.5277	34.202	66.983	28.0222	19.8339	185.064	68.442	43.7686	71.2694
AJ82AG05070	106.874	24.6028	4.1905	66.3781	12.9398	0.8753	108.671	12.6044	2.7248	57.2748	10.9612	0.8441	15.8629	123.421	40.5458	9.3927	47.6173	131.16	36.3108	8.2909	46.4814
AJ82AG10750	106.814	23.0235	4.1918	99.3619	10.9769	3.1785	126.569	7.402	8.4357	67.929	12.1658	3.3577	13.0326	76.7705	14.987	7.4032	33.9292	94.8859	18.3802	12.6324	38.5685
AJ82BG36330	106.724	13.8858	2.7867	92.635	16.4279	5.0006	89.8622	4.0936	5.189	87.0347	5.6823	8.6804	16.8812	12.4593	1.7738	4.9552	9.7978	20.3612	8.3748	4.3957	7.8901
AJ83BG36390	106.44	62.3763	28.8123	95.2298	45.1121	22.6041	87.9764	31.4322	15.9617	60.5487	11.0889	12.6389	19.6519	29.9035	7.6073	16.6439	33.5871	35.9968	6.8849	4.859	19.1709
AJ85BG25100	106.432	224.426	226.918	110.431	289.878	190.001	96.3839	315.396	189.823	138.272	180.695	167.416	167.475	149.986	120.163	219.443	152.543	121.753	150.312	171.021	180.713
AJ89BG40360	106.344	73.3716	200.592	122.023	94.012	202.255	113.64	135.765	270.897	118.028	157.611	190.099	147.433	175.067	263.585	230.138	168.338	106.613	179.611	337.921	154.741
AJ87BG25130	106.275	41.1723	0.4976	70.9319	10.0086	0.0744	82.2561	5.1169	0.4068	66.1688	10.1056	0.4019	8.8848	41.1036	4.5091	0.3885	13.1042	40.0451	13.7828	0.6087	10.8312
AJ85BG32960	105.778	307.202	378.793	141.358	104.751	426.952	73.0208	225.82	265.565	140.229	1238.64	518.07	197.062	111.283	681.068	489.046	122.282	22.3891	388.518	384.748	187.562
AJ87AG14770	105.707	103.795	70.5488	255.46	12.8575	81.0773	61.532	1.1819	50.8561	1363.67	0.4652	24.5047	430.979	3079.26	0.7674	3.3131	329.482	371.764	1.2107	11.3961	180.103
AJ85AG30090	105.457	498.264	616.371	342.112	211.311	968.714	80.0784	351.388	944.923	204.592	1680.24	1235.75	229.164	86.051	698.064	1069.79	129.727	16.6154	783.98	1178.24	115.74
AJ89AG10910	105.164	73.7316	1.1457	101.366	34.5877	1.7769	47.1305	7.862	0.2289	32.3264	3.2666	0.0831	10.7342	247.38	34.7577	0	66.0651	334.599	30.0073	0.3246	49.637
AJ88BG13190	105.099	232.329	7.3437	54.636	176.798	2.1783	86.6655	12.9096	7.578	121.262	15.5404	4.5833	46.6546	186.453	12.6935	8.3852	37.9131	184.636	14.8434	5.3714	29.0579
AJ86AG02280	105.007	62.0963	108.108	94.084	68.4432	66.2131	73.6418	61.68	214.968	65.5093	58.6184	77.7791	58.809	49.6328	36.2898	95.4439	49.5117	29.9185	45.9211	154.413	71.8754
AJ81BG23310	104.901	41.6379	133.713	96.3087	35.4124	74.9824	174.434	45.6174	152.895	129.946	82.2062	114.273	43.717	92.6396	76.175	44.7041	56.6292	103.609	62.8727	77.04	82.7018
AJ88BG14850	104.852	35.9074	1.6321	225.71	30.2477	2.7772	167.865	5.415	2.671	121.83	14.1433	0.9642	12.5088	51.6272	10.4309	2.5775	22.4989	36.5889	13.4758	6.5566	9.4212
AJ85AG05310	104.46	556.73	349.027	97.0287	520.638	134.381	99.5486	345.664	271.99	123.485	81.471	106.02	268.296	111.985	33.0338	373.564	212.353	125.175	125.186	193.388	214.587
AJ81AG21160	104.403	55.9941	1.0269	89.0705	29.4002	0	76.0907	4.1902	0.0285	67.7446	11.0206	0.1086	12.7803	66.5065	9.0935	0.0272	22.9198	84.7332	17.4324	0.101	22.571
AJ88BG17810	104.398	52.8221	8.512	87.4684	37.5695	2.515	101.91	16.476	4.7426	85.3886	38.7339	7.24	32.7136	66.0262	21.9184	5.9224	31.2682	70.2488	37.8824	9.5677	34.2036
AJ83AG34320	104.297	97.4497	6.8232	61.3994	49.6244	4.8635	71.5605	12.2184	4.5124	65.2884	15.1704	3.5048	24.243	66.5717	9.314	6.7582	24.9524	121.018	21.685	4.1189	40.8564
AJ87AG07620	104.013	28.6125	6.1676	198.125	18.9914	1.0012	96.5833	48.2181	6.2338	87.3704	48.8262	0.7497	22.5171	52.8431	3.8712	6.0127	35.6298	46.3794	6.846	3.1761	23.9582
AJ81BG22550	103.992	151.424	160.141	126.423	156.94	98.4371	57.6137	144.845	36.2982	56.9731	16.8112	46.7739	48.4856	7.5983	2.5682	72.3255	34.1378	5.3815	3.7534	9.6366	201.707
AJ85AG25240	103.665	49.1308	61.7137	36.4162	2.425	109.407	247.437	39.7999	213.78	37.4756	441.675	151.117	10.5601	138.807	516.584	296.722	83.8329	235.546	161.588	172.894	197.762
AJ81BG37670	103.645	170.501	2.4664	61.2931	82.8772	0.6973	69.337	8.9442	0.8856	65.8026	9.173	1.1248	26.1521	93.5103	8.19	1.6546	28.7132	99.1554	10.9834	0.464	23.8916
AJ87AG23940	103.631	29.6811	2.0219	110.534	13.9176	0.6047	115.541	3.4764	0.505	104.53	9.1291	0.7581	13.2957	85.4573	7.5327	0.5261	26.1866	49.4799	14.1234	0.9112	16.0559
AJ85BG13830	103.596	121.117	64.486	108.98	81.3148	54.7889	128.138	55.1262	114.838	121.736	75.5442	104.04	57.7075	107.876	28.7546	76.6125	52.2993	159.108	119.356	122.037	72.5298
AJ83BG13380	103.216	33.9543	33.7741	50.8639	39.1014	53.6016	16.4181	24.1719	45.4963	32.2591	36.5508	50.8023	32.261	7.7352	12.9771	41.3873	15.6706	189.842	2.8922	40.4254	13.2323
AJ88AG04020	103.214	49.367	49.1078	66.0236	18.54	64.4376	86.5327	10.9233	100.769	58.3597	82.8122	72.2573	42.3002	134.316	72.0258	74.018	65.2136	179.186	92.2915	164.53	105.046
AJ84BG02170	102.946	156.69	25.4323	77.435	107.791	24.8896	110.549	40.1521	29.1552	136.826	63.444	26.214	81.3543	84.5194	32.2245	24.7422	55.8583	55.6948	39.6647	23.2613	36.9659
AJ83BG06380	102.747	50.3769	868.388	97.8478	21.4392	239.285	113.912	38.9151	160.763	123.344	128.213	386.754	138.695	43.7767	105.48	149.799	131.278	79.0076	141.219	147.873	203.132
AJ83BG24040	102.671	180.545	34.8315	92.1503	167.93	27.6883	79.8534	47.2185	13.4548	113.293	106.511	30.9744	221.267	167.405	129.913	41.758	181.557	49.9672	75.1969	9.7663	95.3985
AJ83BG26880	102.523	39.1011	4.3226	102.529	22.1271	3.9105	135.28	4.5717	6.6942	85.0565	10.3286	4.0044	15.6144	62.7304	8.5455	3.4231	20.5385	80.523	24.9097	7.3164	24.3583
AJ84BG27240	102.34	134.194	1.3233	64.2823	64.8068	0.2124	75.7809	8.6525	0.4515	77.0043	13.2081	0.3277	18.1109	71.5369	6.5934	0.2464	18.2142	53.7639	4.7003	0.1143	11.654
AJ82BG28550	102.321	79.6118	1.5334	92.2194	65.6545	0.2102	132.269	21.3512	0.6384	124.225	69.1957	0.4054	36.9155	135.112	19.9989	0.6706	43.5188	77.9389	18.666	1.1764	20.2713
AJ85BG13220	102.273	38.5878	77.3962	65.5395	32.3108	113.132	91.4281	37.4367	139.886	75.4406	99.6469	96.4556	61.9142	89.2306	195.029	95.0829	63.9559	47.979	164.607	96.1458	36.8879
AJ85BG04540	102.171	24.6504	0.8393	98.3504	16.2059	0.0952	103.318	8.2687	0.2313	84.111	11.7375	0.2571	11.85	72.2279	7.0089	0.1933	23.0939	89.5365	20.117	0.3074	20.4775
AJ81BG13310	102.006	13.7803	20.032	82.7132	11.7999	18.33	79.5897	10.2931	20.9143	85.0265	72.0183	17.2755	44.4127	58.1935	70.0942	19.0108	38.1372	48.9482	93.5811	28.0957	41.4652
AJ82BG18670	101.953	98.3634	142.823	114.647	92.0201	109.65	72.9875	71.0266	73.54	73.3778	28.9192	56.8133	65.9378	57.7688	21.9461	79.1021	63.9716	65.8124	29.5031	44.8618	77.16
AJ85BG44130	101.911	7.7837	71.0718	182.644	4.8126	18.5774	115.821	13.7132	33.7261	105.295	94.8044	29.4399	2.8324	13.9943	7.7109	28.6388	3.6741	24.6451	41.7036	31.2377	23.4943
AJ89BG44540	101.89	66.6673	37.2813	108.285	52.766	32.6779	135.166	32.3756	44.0802	98.1309	69.7311	11.7556	44.9973	74.2141	30.1788	47.1464	50.1027	79.6008	86.93	18.0524	40.6874
AJ82BG17490	101.88	9.9633	0.1289	108.604	11.4081	0	122.959	1.1362	0	117.409	7.0811	0	15.4846	54.2653	9.6632	0	22.1809	45.843	22.2289	0	17.0631
AJ85AG00740	101.8	143.67	26.8475	66.6079	110.613	24.1003	75.9485	46.5285	22.001	82.9542	37.7598	23.215	50.271	104.553	29.7891	28.5247	53.2759	84.1061	37.0772	19.6133	54.4019
AJ83BG38910	101.695	63.7311	3.3133	119.98	45.7381	1.6063	94.9239	9.8879	3.9726	100.853	32.7602	3.8506	19.6319	89.8334	17.7261	2.6289	28.9317	43.1604	14.4586	3.1616	17.5153
AJ83BG13370	101.626	40.1797	42.252	60.9055	42.4109	48.8389	28.5536	34.1442	50.5694	47.6709	45.3836	50.4593	39.2933	16.0765	26.2027	40.4198	25.224	227.6	9.0971	50.3455	20.796
AJ84BG17610	101.594	165.549	36.978	114.257	159.999	26.4185	125.207	112.889	52.0603	108.936	58.4737	22.515	121.825	148.357	56.4585	60.2278	131.631	112.883	169.527	96.2872	135.413
AJ89BG12000	101.219	69.5572	0.5509	106.044	32.4519	0.1007	44.0611	0.7193	0.1835	24.8748	0.2802	0	4.1858	437.743	27.5279	0.1752	82.028	713.69	22.4205	0.5635	82.5033
AJ82BG24030	101.085	19.0176	40.3469	143.55	13.7436	55.7932	107.543	15.1785	33.3511	49.4157	21.1101	45.9918	17.5023	50.3103	23.0326	37.9361	26.5126	32.1792	15.5717	40.4353	26.323
AJ85BG05050	101.047	51.001	10.815	71.5735	33.0023	9.8022	102.007	15.5623	10.3646	83.8922	20.2062	12.324	20.1255	63.2883	8.545	15.3728	29.963	109.107	37.467	17.6631	33.5104
AJ83BG15120	101.004	6.1107	2.1711	88.6646	1.9602	2.2279	135.036	3.6281	3.5623	52.589	3.4465	2.4772	2.0258	3.4867	2.2971	3.4018	4.9365	5.5263	2.4559	3.0893	2.3069
AJ89BG44530	100.749	182.679	5.6178	42.5302	106.246	2.2564	61.4987	12.0424	4.0465	76.0152	11.0636	1.4921	28.4076	97.1947	13.1832	3.5526	29.0272	125.139	14.5323	2.2669	25.7483
AJ87AG04400	100.743	63.5198	2.4975	101.574	28.2007	0.9294	107.781	10.1678	3.6584	82.4982	16.74	1.3768	22.7497	65.8372	12.4183	2.9652	28.98	110.113	27.0394	6.875	27.992
AJ84BG22070	100.409	8.4266	22.5808	62.7795	4.7006	9.6664	67.0622	8.9726	19.0739	38.0876	5.0866	19.9324	9.9303	24.1663	4.5474	13.0492	12.5938	19.6847	12.2193	12.738	41.1112
AJ83AG08410	100.287	16.408	7.587	82.4341	6.9199	8.3753	95.9431	6.0925	7.4794	44.8097	13.4287	5.3062	8.1599	37.1303	7.7774	6.7242	18.497	74.0642	12.9245	8.5254	20.0519
AJ89BG50710	100.211	180.387	4.5239	56.7531	108.507	2.158	75.8029	14.6863	2.9832	78.1063	12.2179	2.1242	39.7438	129.797	18.8934	4.8343	51.1672	155.25	20.4923	3.5243	39.8466
AJ89AG07780	100.142	19.4086	99.649	47.0697	3.2878	9.8474	20.0281	18.2901	13.3075	12.5722	19.3704	6.8054	15.3879	24.6427	41.0581	27.4253	46.9748	28.3402	129.957	24.9281	41.4126
AJ85BG41240	99.9691	97.8257	7.6654	108.286	42.81	3.8032	121.109	15.0389	7.3258	56.9442	20.7098	5.0224	20.2355	109.769	13.332	5.0083	34.591	195.758	23.5979	7.8775	40.1807
AJ87AG13670	99.9658	50.3581	11.5358	111.873	64.1729	4.9399	127.184	30.5511	3.7578	113.987	80.916	12.3952	30.8348	90.8935	15.976	3.5885	24.8557	51.7603	35.8849	8.7263	15.8984
AJ86AG14360	99.7118	118.778	4.4747	84.7546	21.9453	8.5712	77.2401	40.7617	24.3091	122.351	49.5316	7.7681	69.5494	29.549	12.51	8.9824	21.6189	4.3081	21.0799	19.3709	8.465
AJ83BG38410	99.5365	82.8935	8.8198	69.3636	51.7034	8.9445	63.7878	14.1004	8.8453	66.1896	16.058	6.0171	23.6349	71.0034	12.3453	8.1937	29.8079	111.998	23.9066	6.575	38.7245
AJ86BG06800	99.4995	42.5002	35.0776	81.0519	31.8641	48.9148	101.24	24.0954	34.1274	81.0703	16.9979	34.1161	30.5397	74.5179	15.0919	26.2944	27.7586	43.6201	17.7126	22.2123	31.7499
AJ89BG08330	99.4112	426.075	282.307	97.4107	357.154	157.141	77.4459	253.715	272.313	87.0523	74.9393	110.228	172.97	80.2936	32.5288	289.804	149.258	108.073	147.758	225.713	210.552
AJ82BG06510	99.2895	11.3309	0.1995	89.894	2.8417	0.1094	122.524	0.7817	0.1329	58.1986	0.1218	0.0844	1.3997	93.2036	0.4383	0.3808	23.3099	95.1293	1.1886	0.0471	21.6222
AJ83AG15570	99.171	108.916	148.946	110.235	139.3	133.922	108.46	161.232	200.942	97.4815	144.733	164.081	120.789	86.9744	137.295	152.132	113.192	108.66	126.315	166.183	182.768
AJ82AG34770	98.8958	19.3003	19.9084	19.6421	0.5927	54.3116	119.411	0.0713	71.5111	59.77	18.1371	47.201	25.5439	131.139	85.7554	86.9134	33.8791	116.97	182.468	87.5526	87.7112
AJ89AG10210	98.8448	14.2405	13.7566	93.3345	10.9584	25.8868	137.243	8.0202	26.9719	54.3913	24.9614	38.4863	10.3242	18.1669	6.1017	14.9728	13.6654	23.6727	24.4607	29.8652	9.5977
AJ85AG20530	98.718	8.6621	23.293	4.7322	3.0072	13.7636	7.003	7.0011	11.905	2.8944	11.0396	9.7091	6.6609	9.6035	11.6156	11.095	12.148	17.4978	29.7437	12.3849	16.2178
AJ81AG18370	98.6348	222.163	232.645	96.5038	298.744	122.624	97.3767	342.37	245.928	117.283	163.171	141.636	201.91	118.39	118.582	183.341	166.206	101.888	133.402	195.558	163.041
AJ86BG02180	98.6049	277.31	268.577	116.953	285.547	190.91	75.2306	315.09	209.591	119.316	202.495	123.48	175.02	87.9151	113.345	211.279	157.903	98.2065	126.261	169.575	344.494
AJ85BG04000	98.5724	104.613	33.0644	94.9967	77.3138	38.2089	105.783	46.4009	30.8477	82.796	54.1321	28.9077	44.3504	61.2179	51.9435	32.9092	37.8104	50.8694	35.9175	17.6142	63.6749
AJ86BG02850	98.4707	22.8191	37.2048	172.919	18.3831	57.0289	75.427	16.5646	202.251	72.3908	27.3963	49.5527	25.3891	24.7139	16.6043	45.6526	23.6919	9.0293	17.8037	148.026	38.25
AJ83BG28690	98.4623	322.516	376.005	130.115	284.474	239.487	115.889	284.796	321.095	108.535	168.035	187.673	221.948	121.654	97.2256	357.328	198.837	172.305	262.989	340.091	232.486
AJ84AG12120	98.3524	43.8196	32.226	93.6472	45.6995	42.6408	112.942	46.9012	117.654	80.3805	112.949	49.7991	55.0498	48.694	48.3158	53.4676	33.1079	59.8314	72.7769	85.9216	31.5087
AJ82BG40590	98.1555	59.5232	190.985	106.694	12.4555	96.7284	67.4043	69.0592	216.999	72.802	232.017	114.514	65.5527	13.5483	168.615	64.4798	41.4757	9.7143	99.6422	30.3783	18.0311
AJ87BG25920	98.124	6.155	0.8581	115.824	4.2395	0.7729	125.879	6.6475	0.5716	79.5379	13.7102	0.3889	4.8007	26.4138	21.2555	0.2729	7.3693	27.9146	29.005	1.7363	11.8311
AJ81BG08670	97.9254	7.9702	0.9362	110.801	2.0776	1.0849	143.896	4.4692	1.9982	79.3613	14.1412	0.837	3.5816	17.6463	3.5577	1.9894	6.9858	13.2114	14.1427	3.4505	5.1768
AJ83BG17280	97.8144	12.6759	0.5647	138.184	7.092	0.0715	102.904	2.4567	0.3472	74.0164	3.0623	0.441	8.8363	25.6007	0.7872	0.2072	15.9776	31.8527	3.2214	0.0923	6.8492
AJ87BG04210	97.6773	60.9138	4.1045	114.401	28.7162	2.1359	105.343	9.1315	5.6518	76.1715	16.4925	1.9509	22.7304	80.9792	16.3024	4.557	37.3785	138.886	26.2031	7.9593	36.1409
AJ85BG00850	97.4979	50.6957	11.2615	120.297	27.9535	4.5157	94.767	16.9539	2.9296	79.7088	53.6351	4.74	18.372	32.8004	10.1379	1.176	13.4432	3.2282	5.7399	0.6216	2.272
AJ89AG08810	97.4361	28.3587	82.1082	30.9999	9.1752	48.8281	17.1413	41.4251	30.2403	15.502	174.07	115.887	7.7812	25.382	42.4515	63.1867	22.8017	18.1269	216.55	40.6158	15.756
AJ87BG13940	97.3819	30.3779	9.8283	101.31	17.8889	4.1804	87.8558	28.0577	3.7097	93.0732	24.9211	5.6189	21.1686	62.8752	19.2502	5.7401	29.5089	40.0694	29.3056	3.7544	32.6771
AJ83AG19960	97.3168	97.4837	177.918	94.9255	121.95	221.592	111.59	189.788	227.572	101.478	214.574	240.513	157.105	76.3473	110.179	189.851	117.31	62.163	176.507	194.407	138.67
AJ83BG17960	97.198	105.459	402.274	92.4997	12.1089	64.3571	59.947	34.3098	115.019	229.028	1647.48	56.5333	77.6058	210.922	66.7694	61.17	189.775	135.76	181.513	51.7914	21.2387
AJ82AG37320	96.7784	10.7147	5.8857	170.346	7.2964	15.853	261.873	4.7011	23.8655	163.231	7.3416	9.9588	6.257	13.1237	2.8281	12.3544	6.3294	12.069	6.5512	15.5963	5.6805
AJ88BG15270	96.6341	17.9499	2.3942	124.061	10.557	0.8664	123.916	5.7794	4.5131	84.7006	15.6205	1.4786	12.7067	31.1058	4.6674	3.2133	14.2353	33.2826	6.9875	4.6458	14.0273
AJ89BG09660	96.5519	20.5299	4.063	118.893	14.2006	1.1657	96.4601	2.776	0.4248	86.9556	29.8441	3.2975	15.4092	65.6484	8.9509	1.0818	20.1734	80.4673	31.0246	2.2752	21.703
AJ85AG20900	96.5443	35.7648	148.994	124.526	87.4422	232.909	113.587	116.577	201.728	82.7242	124.847	119.283	96.7238	37.8016	62.0611	123.362	52.5159	55.9485	103.305	136.981	208.397
AJ88BG08700	96.5411	77.2177	33.8165	94.6162	103.192	28.582	126.951	83.3762	60.2972	89.5181	111.071	37.1041	102.541	96.1862	122.993	59.6653	105.448	133.688	179.14	91.9641	112.306
AJ88BG12230	96.4921	74.3866	17.4198	81.4956	47.6008	4.892	75.4398	38.9178	18.2538	55.4354	31.7566	7.9721	26.7679	55.2991	11.4994	7.8759	24.4081	99.6693	31.4797	10.8968	25.7557
AJ89BG24980	96.1389	64.6882	44.5931	80.8873	21.0921	25.6503	44.8223	9.7066	30.8912	43.5397	23.7526	22.293	28.8613	46.9706	14.5818	26.6629	19.8166	82.0049	26.4643	22.9681	30.5381
AJ81AG22830	96.0554	27.2577	1.0435	100.35	14.9567	0.2601	93.3707	7.4321	0.7899	80.1594	10.5956	0.2006	11.894	109.441	13.2844	1.418	32.3709	139.781	20.5111	1.8588	28.4985
AJ82BG41940	95.9061	63.3867	34.9724	81.7185	27.588	37.2934	69.0481	4.1631	18.8019	48.0604	22.2096	30.858	19.1828	33.4983	24.6524	17.0895	19.2817	19.0334	17.2687	10.7581	10.2056
AJ89BG23970	95.8331	151.944	6.5079	54.3284	67.5152	2.116	49.7979	7.4754	2.6085	52.4649	5.473	1.9206	16.2552	41.2531	2.7427	2.7075	14.6928	62.4856	5.7468	0.8039	8.4328
AJ85BG32870	95.661	504.895	288.26	89.5946	455.349	163.426	95.4596	241.62	241.922	135.555	107.8	118.5	209.264	135.981	84.0724	352.725	195.604	164.081	165.689	205.602	215.57
AJ89BG38030	95.5708	21.7918	49.791	34.3722	0	28.5943	42.2726	0.3941	43.0202	8.2359	22.4725	18.8945	7.0563	51.7231	74.2281	32.1744	3.282	227.013	331.627	86.9017	144.02
AJ85BG43510	95.5483	24.9487	43.6139	77.5213	4.6651	19.4885	109.462	30.1723	60.0182	20.6811	45.1568	9.4647	11.556	126.714	127.99	169.879	103.96	220.949	196.881	122.375	152.158
AJ82BG43520	95.3817	4.9485	280.937	13.8523	0.0725	428.327	22.6024	2.7233	6.0477	6.6945	3.3945	340.47	2.2228	1.1095	5.8996	17.2348	4.8775	23.1324	0	0.1347	1.9123
AJ85AG04280	95.3126	20.8537	1.1084	94.3024	9.4461	0.2604	100.553	7.4661	0.1898	72.3128	7.1609	0.0402	8.4406	57.5714	3.7824	0.0604	18.4959	89.2896	11.5436	0.7177	17.7218
AJ89BG04850	95.1658	23.0434	4.7992	86.9466	11.5007	2.7862	95.3853	9.4965	2.4822	77.6097	14.6801	5.1231	13.9353	24.7086	5.3253	1.5623	10.4725	18.8664	8.273	1.2596	9.1219
AJ87AG01630	95.0248	8.0003	7.3918	61.8825	5.1672	89.7393	85.7635	14.5834	11.6189	58.1224	4.0207	20.0952	8.4604	36.1698	2.3693	6.8756	18.3813	102.561	8.2897	5.9796	31.3951
AJ87BG28410	95.0184	1.6698	0.4235	89.4004	0.1292	0.1393	90.8483	0	0	51.0726	0	0.1075	0	6.7066	0	0	1.3369	3.9162	0	0.06	0.3297
AJ82BG07590	95.0041	65.6587	20.6114	94.7146	43.2173	24.3354	60.7501	16.0486	33.3288	46.7323	18.3835	16.3678	20.0005	38.8519	15.7283	13.0783	19.7213	62.175	25.0807	14.5792	25.2044
AJ88BG11210	94.7029	562.115	108.559	7.7586	81.0066	3.2467	1.5544	14.4064	13.0035	201.693	0.0282	0	190.092	5.0901	0	0.0883	198.288	0	0	0.7426	0.03
AJ83AG27960	94.4251	134.958	3.7468	49.9616	68.3931	2.5212	58.9849	6.3044	2.5865	58.5342	5.7066	3.2419	19.3819	64.1671	6.2569	2.7624	19.8405	79.4648	8.0341	2.1469	15.2825
AJ82AG11760	94.4139	23.7959	5.9753	80.8161	12.7346	3.4754	136.176	4.6485	2.3976	90.5266	5.5229	2.5357	11.685	32.1401	2.5674	2.0251	14.5636	42.5247	3.2203	1.1578	11.2216
AJ89AG34610	94.2565	71.0348	72.4087	98.9659	80.0387	82.6352	136.874	94.2711	65.9647	115.909	174.87	56.2185	100.202	20.0017	11.1505	11.9021	17.5955	9.026	16.0972	5.3624	22.7705
AJ86BG06670	94.2261	0.513	0	150.32	0.0292	0.0629	90.2855	0	0	140.501	0.035	0	100.051	376.429	0	0	287.356	42.8054	0	0	8.864
AJ82AG32000	94.1865	388.023	47.6651	99.4696	574.777	22.657	22.8994	149.277	17.4258	77.1426	24.4042	80.6091	87.3185	113.413	42.61	54.8385	30.5034	5.6733	26.8265	26.3176	16.685
AJ85BG18240	94.1506	50.92	104.854	107.404	63.5973	166.145	93.0832	59.3568	478.857	226.908	180.896	170.34	110.142	55.5831	25.266	202.655	50.1638	82.6247	129.29	347.935	189.688
AJ87BG13320	94.1251	10.8068	10.2463	111.741	2.1661	4.4673	127.375	19.5847	7.4006	75.7983	52.1013	5.3265	7.7931	125.644	68.437	22.7327	59.2411	125.857	48.8608	27.7146	50.9427
AJ82BG44320	94.0778	140.923	319.214	93.8277	259.897	261.015	82.8394	545.795	193.866	91.5716	324.868	388.083	194.985	125.716	339.742	296.136	210.097	209.777	255.004	243.951	224.571
AJ89BG41320	93.8242	127.084	6.957	32.1795	63.2484	4.7509	94.5569	17.2292	5.3952	100.806	35.2947	4.4303	34.4182	67.3282	13.0338	5.5355	24.5411	66.7511	18.0188	7.9864	19.6284
AJ88AG13660	93.6553	19.4351	2.3783	105.664	11.9128	1.1324	99.7071	5.3323	3.1423	70.0974	8.8096	1.8863	10.9611	28.7586	7.8879	3.0007	11.8309	29.3197	9.1845	5.053	11.0709
AJ85BG26520	93.6226	18.6407	1.8831	76.3056	6.5142	0.2136	76.6944	3.4577	0.2271	38.6361	10.7303	0.4532	6.0918	28.6062	9.3071	0.2478	12.4285	37.6761	9.4566	0.2299	10.4277
AJ81BG20420	93.6005	219.46	216.578	95.4296	318.846	130.024	88.6168	354.8	216.177	120.571	171.212	164.743	203.788	126.782	130.405	186.611	182.945	110.379	141.058	206.33	161.164
AJ84BG08520	93.5863	11.3966	6.891	99.975	3.9483	41.3698	103.467	0	3.3118	95.8732	1.1446	61.0666	18.6863	79.2536	0.5988	1.6645	20.5393	57.0452	1.4028	0.4942	8.0084
AJ82BG26920	93.4238	60.7334	6.6446	83.729	35.0288	6.1654	97.9414	10.0734	12.5118	67.1251	20.5891	8.4322	16.8052	81.5893	16.771	8.6969	25.7516	115.455	25.9536	12.0661	25.536
AJ89AG06450	93.4238	174.017	214.52	90.4786	203.778	199.759	82.2416	219.725	132.369	103.228	113.708	171.044	131.618	120.403	116.331	200.727	143.416	133.706	89.049	122.603	155.504
AJ85AG10510	93.1775	94.4507	136.677	99.4418	96.3626	193.135	104.128	112.304	123.762	85.1829	118.056	178.036	94.3754	66.7432	101.552	93.4666	80.7908	64.9053	71.8001	67.2995	84.8745
AJ84BG13630	93.1573	367.816	320.432	3.991	60.6736	93.1174	7.3909	184.698	15.8597	6.8124	119.663	243.146	232.003	6.451	22.1088	66.739	82.8648	0.145	14.4762	41.3981	13.3014
AJ81BG37200	93.098	68.3364	141.294	9.4312	17.4782	20.9237	27.7705	47.769	8.6097	93.8811	823.458	19.5275	130.958	294.898	306.237	14.8775	99.8604	485.205	498.842	28.5762	430.715
AJ84AG19310	92.8977	24.0955	7.3197	89.4536	12.802	4.7714	96.8833	6.9093	5.634	64.7392	8.4385	3.1995	12.2649	93.1254	9.7365	5.4836	29.8491	110.286	9.6885	4.8383	20.2108
AJ87BG15850	92.8107	29.825	4.67	170.837	33.112	2.3346	144.485	23.6399	3.8197	86.1255	78.5496	1.9464	17.5221	91.6319	25.6267	2.7084	24.8981	27.4721	41.3762	7.3604	9.8923
AJ87BG06330	92.7882	28.4614	0.0164	132.742	8.2658	0.0541	80.0676	0.0121	0.115	234.313	0	0.0835	55.6143	310.566	0.0135	0	92.278	145.717	0	0	44.8846
AJ85AG29990	92.7877	30.878	49.8093	103.588	26.7852	28.9845	102.799	36.89	33.4117	65.8465	21.6435	23.8394	32.6523	37.4532	22.2251	32.0111	33.4518	18.4812	21.2007	24.1807	32.3751
AJ81BG29340	92.5475	19.5514	3.2953	35.7196	0.5028	1.0285	78.9703	14.7826	0.7429	37.391	14.2489	1.6299	9.3197	32.6806	6.0414	0.4998	4.2549	40.8391	7.5341	0.4787	3.5032
AJ82BG43510	92.0123	5.6443	10.1556	31.5455	0.0915	14.7317	26.0452	0.1762	1.5979	12.7131	0.4759	0.6596	11.4282	5.6324	0.3623	0.1144	0.7889	3.5656	0.0357	0.0283	0.3891
AJ82BG32480	91.9473	63.0951	0.1721	100.659	32.6828	0	51.3342	0.853	0.043	58.7623	1.1813	0	7.2408	183.536	11.834	0	49.5318	216.086	23.519	0.0914	44.1232
AJ89AG28070	91.8726	37.2918	8.9487	69.2672	23.9521	12.7123	92.7385	15.5538	10.846	63.404	19.527	9.2914	14.9341	52.1302	10.7429	7.2283	18.721	52.5642	11.1069	8.174	15.4641
AJ85AG34700	91.8078	46.6452	18.867	87.5711	45.5902	16.5995	102.811	21.7848	21.1303	84.0924	47.2388	22.8291	43.3939	53.983	24.3601	19.8434	31.9296	44.1527	41.475	27.7799	61.4072
AJ89AG29710	91.6792	120.835	91.8918	122.521	158.937	38.9271	80.165	49.0922	13.5116	123.703	10.9091	42.798	80.9566	52.1351	19.2431	52.5367	96.5654	0.2441	0.1238	1.9822	24.7589
AJ87BG28300	91.612	36.7681	15.8875	78.3837	26.1527	15.1976	82.9953	14.7343	14.2928	63.3515	9.285	10.2291	24.3955	39.1718	11.0575	13.9629	31.0808	49.8678	15.2668	12.7258	28.1137
AJ83BG11560	91.6058	13.4842	3.0489	44.669	5.3247	0.8604	58.6278	2.0527	2.2549	47.5439	4.9942	1.6311	10.1031	20.7054	2.7947	1.4688	10.2156	48.5253	4.0994	2.6991	12.9604
AJ84AG01970	91.6045	146.471	25.0102	58.0145	91.373	28.2753	83.1395	33.1819	25.2789	102.272	56.056	26.2696	71.5371	86.4373	36.8357	23.5393	51.92	63.4411	46.2045	27.9145	37.9375
AJ88AG05700	91.5458	2.0474	12.1272	199.61	0.2659	6.9392	148.346	5.3054	5.8842	99.6787	12.973	4.8198	2.8769	25.888	6.2175	4.4953	8.5472	39.076	28.3062	12.8445	25.9335
AJ89BG56640	91.4653	324.771	0.2033	70.2179	267.178	0	91.4281	5.8223	0.1354	112.62	15.1349	0.086	53.2264	177.676	13.9527	0	66.5782	189.248	46.3692	0.048	43.5215
AJ83AG15020	91.4007	120.814	175.982	84.6426	110.86	128.128	63.6456	155.176	110.135	71.5297	104.894	108.002	82.0389	59.4894	46.6115	132.222	71.4559	50.6836	78.9198	106.059	78.5824
AJ81BG15800	91.3179	68.7773	234.934	72.4839	37.3567	195.9	128.948	98.882	345.567	64.9996	96.0952	203.653	98.5114	363.309	248.643	384.831	252.067	612.395	244.563	342.942	515.608
AJ87BG10260	91.3071	71.5971	1.3422	72.8848	44.8207	0.2649	97.2926	2.1162	0.0358	87.9168	8.929	0.3179	27.2385	111.774	13.1934	0.7171	41.3569	144.834	31.7377	0.4689	42.4105
AJ89BG12300	91.0827	6.2006	1.5194	112.114	0.9567	0.8331	104.446	0.3188	1.6145	59.5504	1.4352	0.857	2.0088	15.2988	0.3973	1.4497	5.7868	14.9227	1.3144	1.281	4.9997
AJ85AG39710	91.0696	34.0361	36.9133	70.3511	15.0039	12.4929	81.2826	36.908	26.8822	23.3988	34.0895	4.4418	15.7316	108.497	96.9933	92.4952	86.7941	172.14	113.612	62.0373	122.438
AJ83BG09720	91.0352	17.8274	15.8963	54.3366	12.0859	7.534	51.6532	18.8586	39.141	43.8387	67.955	16.6169	21.7801	50.801	36.7083	35.141	34.1734	52.5634	186.822	97.2752	47.2524
AJ82BG42270	90.9555	14.3172	5.7374	148.914	4.377	18.3581	346.445	3.1657	34.6798	229.28	28.1443	25.1028	8.8845	16.346	1.2932	23.2039	5.79	9.1137	14.868	40.5517	6.973
AJ89AG06610	90.9302	153.739	4.1563	44.8211	89.8585	3.5178	61.3588	11.0843	2.8625	65.4504	8.7922	2.6628	26.1454	88.7985	10.2044	3.6961	30.4475	107.69	9.9504	2.6006	24.1135
AJ84BG02160	90.8593	11.0464	2.398	65.2012	2.8894	0.258	101.317	5.152	0.4478	67.1962	11.982	0.1138	10.3355	10.4239	0.9415	0.3207	6.014	25.1673	4.5252	0.619	6.5653
AJ85AG28920	90.7782	5.4438	1.8911	101.368	1.4788	0.2074	77.9161	1.4816	1.2124	40.157	1.1831	0.36	2.0174	5.1758	1.441	0.5413	4.8635	12.909	1.6896	1.0157	4.8008
AJ89AG52580	90.738	47.9912	0.3465	246.912	2.3129	0	311.625	0.1909	1.4713	463.926	101.309	0.1649	101.96	664	50.1975	0.0826	93.9395	272.089	116.398	0.184	313.871
AJ86BG16030	90.6336	107.182	67.793	34.7854	78.0354	21.3279	43.8417	63.6653	32.5477	68.626	139.956	32.9092	94.2458	66.3836	37.976	9.5458	53.381	65.8262	99.6852	19.6693	94.2567
AJ88BG17230	90.4393	31.4421	23.0885	49.4914	4.6168	24.0113	86.3951	11.7856	15.0248	146.608	7.1018	33.5122	30.0674	9.0649	1.7221	6.299	11.4202	1.7768	3.2278	12.1694	1.8741
AJ83BG13850	90.3835	169.369	183.449	127.508	178.039	116.623	86.5078	129.587	98.2579	163.827	36.2455	116.439	91.3646	154.981	35.5998	83.7961	95.0805	51.7075	31.16	61.3424	68.593
AJ81BG04690	90.2993	235.548	9.7537	35.7168	134.183	7.4196	59.2456	19.1464	7.9308	70.3743	14.7484	7.5827	43.3237	68.9243	14.7901	7.7132	30.1692	72.2999	22.1392	7.281	18.6721
AJ82BG36340	90.1394	8.6162	1.3088	73.7151	9.2898	4.5863	75.162	2.424	5.4011	60.2685	4.3238	4.4771	7.6332	5.8341	0.6093	3.4747	6.108	11.1514	3.5079	3.4254	3.9874
AJ83BG36060	90.0873	509.112	282.397	83.9426	506.91	153.855	84.5747	295.632	282.153	109.467	92.4169	109.943	199.646	120.573	73.6803	335.033	182.345	136.182	182.893	215.017	234.052
AJ81AG05800	89.9576	84.4085	17.0542	64.9702	75.2302	17.4115	70.1492	25.9423	24.384	89.2217	35.3312	20.2895	43.2464	112.285	26.4309	30.1587	51.898	123.745	50.2752	28.0602	56.3044
AJ85AG37160	89.9053	29.2429	452.904	40.9519	23.9098	268.291	80.3879	14.5896	168.92	53.7233	141.242	251.522	77.2123	90.701	149.628	153.939	66.8942	118.584	97.8086	146.15	118.575
AJ82AG34090	89.714	79.9056	2.6119	63.3398	39.8522	2.1161	83.2277	8.5898	4.3625	80.3006	18.5587	3.1662	16.4406	62.2291	14.7396	2.6781	28.3692	67.8573	15.1511	2.1259	19.7675
AJ89AG20400	89.6519	433.54	246.711	86.174	399.753	142.916	82.6253	261.103	214.085	88.3546	87.2995	107.638	177.268	99.8099	35.4024	267.427	138.948	145.138	113.811	147.65	202.205
AJ85BG23190	89.5706	1.8529	121.236	314.19	1.6132	88.1146	955.393	32.6149	66.4342	803.913	555.385	22.064	352.877	1371.52	1588.75	23.7623	418.173	1284.59	958.061	41.266	994.709
AJ89BG10400	89.5324	4.3311	0.4674	84.7684	0.4754	0	85.4129	0.5149	0.467	57.339	0.7845	0.0494	1.6392	23.8305	0.2888	0.1115	9.4685	43.5684	4.0715	0.1103	7.5815
AJ86AG14410	89.5045	77.9098	84.7718	108.031	43.2539	384.409	71.4294	191.862	473.865	172.461	396.992	376.347	62.6205	159.097	467.878	268.421	30.8355	9.6401	82.1584	153.329	13.0692
AJ82AG13950	89.2784	15.0612	70.8606	70.7192	7.3201	38.521	68.137	8.4978	39.8334	42.3367	47.9419	56.4015	11.5294	28.2164	38.2946	25.2039	19.1991	52.6669	24.8258	18.856	32.7868
AJ89BG21880	89.2589	222.506	232.846	87.3379	218.132	208.577	90.7884	296.732	179.607	108.438	126.6	136.013	125.746	69.6087	37.0605	166.254	102.778	75.5678	94.787	144.61	235.75
AJ89AG32490	89.1693	63.3743	159.828	96.656	53.8955	258.734	132.024	58.669	242.78	102.329	94.3546	228.428	70.8154	99.3635	71.3201	176.638	64.7743	132.972	136.809	327.367	147.499
AJ86BG06310	89.124	414.312	6.0507	15.4629	98.1023	0	7.2557	91.0295	0.1163	133.692	2.511	0.2109	122.118	235.539	0.9448	0.3648	63.448	0.366	0.0743	0	1.6987
AJ83BG43490	89.0734	22.5848	4.4551	95.0417	14.1083	10.2276	110.487	15.207	12.3929	79.9116	27.978	8.277	20.4576	50.0929	12.3558	6.6971	27.8266	42.4327	34.0477	22.8688	25.0952
AJ83BG31170	88.9116	94.9771	134.676	104.408	54.5396	263.018	88.9105	48.9506	74.9768	55.1083	19.8637	184.842	113.891	47.1695	30.1669	75.1535	138.246	5.9599	5.561	17.2442	26.9613
AJ85AG05280	88.6914	6.7154	1.3371	74.9314	8.9119	0	107.141	10.544	0.9844	60.0292	5.3473	0.3572	8.021	9.3269	8.4053	1.1414	12.9971	13.9461	11.0029	0.6479	6.6435
AJ87AG08040	88.6265	46.8676	6.8125	87.0413	43.9545	6.0797	112.821	9.049	12.8891	64.205	18.8431	4.9664	25.6075	93.6364	11.7606	7.2605	37.0664	116.335	32.44	14.5252	36.678
AJ84AG25340	88.5649	328.077	178.688	59.9729	276.964	91.4817	53.251	178.184	157.044	81.5563	55.9002	63.7671	126.362	76.0918	25.5875	205.03	108.314	115.004	104.005	127.491	110.11
AJ85AG37550	88.5511	83.4395	5.81	90.5199	35.9085	3.2202	104.696	8.0398	5.4474	55.4089	10.9849	3.3392	17.0908	68.0473	8.9995	4.258	22.8121	147.888	13.7672	5.0241	37.0827
AJ86BG17320	88.5348	66.0478	1.5018	81.0403	24.9757	0.5764	85.4967	7.0959	0.7502	36.0051	4.3537	0.6988	8.9974	64.5515	7.5872	1.6717	24.6543	99.1488	12.7018	1.3826	21.1931
AJ82BG20540	88.5218	154.891	39.2582	56.9947	42.243	41.1955	46.6033	20.148	15.4379	76.0215	23.5153	41.292	39.6919	54.2084	9.6323	21.5546	21.8434	28.182	16.7672	12.1794	20.4594
AJ82AG39170	88.3204	10.9878	103.79	59.0989	0	6.3079	48.642	0.0608	6.3125	22.4049	33.315	1.8906	1.016	0.5519	0.0455	1.2635	3.201	20.1993	5.8912	2.8331	28.8382
AJ81BG30370	88.2323	238.63	469.317	111.231	272.095	302.592	60.9685	459.673	390.354	76.3231	142.06	224.677	197.124	83.5356	70.4995	502.336	169.389	76.2756	245.083	333.292	246.169
AJ82AG20320	88.1647	31.7195	69.9318	114.682	27.7535	68.3345	104.409	30.2967	44.4146	49.7909	39.1854	49.091	29.9047	69.2042	35.4057	50.2257	45.4308	41.8523	35.5256	42.6973	32.7343
AJ81AG10970	88.1523	38.9863	1.2529	82.4898	22.0281	0.4996	89.5976	8.4217	0.7208	78.7349	4.6404	0.53	12.4169	45.574	3.0337	0.8875	18.8344	58.2718	5.1901	0.9411	15.0027
AJ83AG24480	88.1013	18.5167	19.2654	95.6715	18.5716	10.2301	36.4138	20.7314	8.4385	28.1776	11.6572	12.7962	11.0027	15.3226	7.9575	8.6201	12.5479	24.452	9.1405	7.4539	7.6469
AJ87AG21120	88.0483	127.807	9.5091	28.859	74.3955	1.8858	89.9146	14.5131	7.2099	53.2886	8.8907	0.7703	30.5108	181.688	16.888	9.9093	63.3956	298.262	28.1386	8.0239	73.9066
AJ83AG36330	87.9412	26.8366	60.133	10.3243	3.5562	6.5174	28.038	16.177	5.8218	12.3515	13.1227	6.2113	7.0501	6.0227	4.2238	6.8938	5.1509	11.9322	10.2036	5.5296	5.2173
AJ85BG10680	87.8211	6.5178	2.6558	57.8265	2.1772	4.2706	58.1627	1.9215	1.9802	23.7005	2.8124	3.7224	2.9193	8.4419	3.1019	2.4583	2.2838	7.2007	2.1072	2.2458	1.6781
AJ88AG00980	87.7751	85.2894	54.7009	32.9909	63.0494	31.622	32.8885	90.7843	22.4753	40.3701	85.0971	23.8097	52.1305	26.0748	23.2641	20.5487	46.0419	26.6936	49.6984	23.253	35.9741
AJ85AG00690	87.7443	177.826	176.724	120	265.426	185.531	102.798	386.08	242.442	113.158	348.678	199.221	261.799	57.1383	167.493	265.717	168.982	40.547	315.624	360.373	155.06
AJ89BG04320	87.6561	156.519	120.623	44.3021	658.01	47.2777	18.4838	149.592	114.109	58.8263	23.3188	69.4435	295.194	118.654	58.4969	173.966	180.082	193.225	70.1156	117.41	170.099
AJ83BG22360	87.5299	87.5952	179.783	86.5259	91.8863	250.209	93.7456	161.473	243.765	96.0539	208.625	245.628	127.693	48.621	71.7698	154.955	72.4315	42.7007	75.1424	184.594	102.066
AJ81AG00200	87.4847	14.705	35.4466	59.0887	1.2595	5.5909	56.1498	10.4138	3.9782	68.3592	19.204	12.2008	5.79	25.6612	9.1995	2.2238	9.4279	59.2336	47.1138	5.0207	38.8462
AJ83BG41810	87.4513	36.8198	5.4979	126.069	11.0087	3.5836	117.265	4.4051	4.1487	70.7817	14.8066	4.0984	8.5396	12.285	4.2015	1.9809	6.5343	13.0232	4.9579	1.5611	4.5401
AJ83AG23290	87.33	1.7885	4.7195	97.1258	0	2.218	120.07	0.1801	2.5108	70.0698	0.3928	1.8668	0.3762	22.3266	0.1515	1.8714	3.3863	30.029	0.1095	0.9116	3.2212
AJ88AG10680	87.261	125.831	32.8474	77.3463	116.839	13.0611	74.3702	63.4811	35.0449	73.2406	69.5047	21.7483	68.3175	107.521	39.1509	24.2546	46.7563	154.342	91.6144	39.8904	54.8751
AJ81BG01740	87.195	32.7924	1.2885	106.949	13.0858	0.5298	80.768	5.9344	1.9311	90.5133	6.537	0.6472	7.249	66.7242	7.4075	0.7684	14.1741	34.6077	10.7684	2.5284	6.871
AJ84AG08350	87.1757	20.6046	1.7756	112.451	6.3029	0.9537	107.238	3.0074	1.1586	63.9136	4.7771	0.8277	6.3224	9.998	1.2238	1.383	5.2625	12.4873	2.849	0.6159	5.5017
AJ83AG14100	86.9489	242.952	2.8811	51.175	134.05	0.2993	32.589	8.3083	0.2727	54.7319	6.1359	0.077	24.8615	150.539	10.2673	1.7651	65.2027	338.2	22.0557	0.3222	52.1841
AJ86AG12990	86.8573	8.7495	3.21	161.113	7.5185	6.5769	134.636	0.4136	13.7292	80.0648	11.4972	6.7893	10.6159	66.6118	3.4328	5.7493	18.2685	75.457	24.3525	15.5545	36.01
AJ85AG03890	86.8388	71.2913	105.586	103.517	133.82	102.578	114.564	118.38	199.412	113.849	192.533	142.693	137.435	148.423	195.97	171.754	123.104	166.607	227.792	217.353	245.775
AJ89BG39740	86.7752	67.0115	50.1696	59.4447	56.8905	67.7942	100.35	49.942	55.3338	94.6194	93.8667	83.6789	93.0127	79.294	47.5791	46.0826	62.044	89.9303	100.608	49.3866	67.3234
AJ87AG19910	86.4683	15.4335	1.4268	55.1182	8.412	0.0579	105.964	8.034	0	41.2653	24.0115	0.0671	4.9883	15.1084	5.412	0.0504	10.8996	7.5439	6.5468	0.0125	0.9429
AJ81BG10660	86.4663	50.4731	174.327	56.683	4.7367	507.109	26.7971	3.1571	189.686	174.381	3688.42	1109.16	399.7	464.601	4535.56	1319.01	206.577	13.1459	2226.61	393.887	8.1346
AJ85AG17680	86.4611	105.236	9.0516	101.382	54.077	16.3586	91.2856	11.3483	3.341	148.803	27.4464	15.1449	72.3604	162.963	24.3391	9.1314	65.5036	21.7084	7.7265	2.3682	33.751
AJ85BG18170	86.3872	62.5854	1.4132	113.276	36.1173	0.7153	112.915	8.6032	0.5702	93.8243	12.2662	0.5863	16.9419	65.334	12.1785	1.5299	22.9734	84.4088	28.3364	2.2904	20.843
AJ85BG04120	86.3653	69.4267	118.761	131.6	117.097	116.208	106.416	88.1788	224.021	147.444	179.41	131.66	111.373	169.995	162.159	167.032	97.8599	166.868	185.321	197.326	240.584
AJ81AG34080	86.1208	7.7426	23.0166	70.2622	5.2126	23.4368	127.048	13.5993	31.3613	91.3988	12.9162	21.5736	8.3829	36.5442	6.8769	20.4031	12.6447	107.858	20.439	20.2311	42.2373
AJ87AG07340	85.9486	21.719	7.8546	100.578	16.0777	4.8914	108.107	11.8703	8.0093	71.0461	10.3276	7.1784	13.9434	15.8158	5.1388	7.4017	17.2462	15.5516	4.7939	4.2578	9.0287
AJ81BG23260	85.8783	50.4385	1.5411	77.312	25.2492	0.1811	90.1301	4.0155	0.6966	60.1322	10.9847	0.1397	11.4851	71.7847	9.6418	0.2801	24.9932	125.234	27.2755	0.8835	33.9973
AJ88BG00920	85.8654	367.955	16.5719	162.01	163.956	0.9964	234.084	9.3114	0.9511	387.656	21.5887	10.268	350.913	603.76	156.324	3.5917	431.017	240.665	1.8942	0.1226	336.764
AJ85AG05370	85.7064	50.3048	7.788	82.668	29.2739	7.0535	68.6641	13.0149	9.2935	64.9473	14.231	5.4418	18.4668	73.7488	14.4668	8.8446	28.6192	78.6277	18.5926	8.0612	27.8639
AJ83AG23780	85.6061	94.6492	11.6679	80.5095	60.5077	4.0088	62.9964	33.2159	9.6641	81.5903	47.441	3.5761	42.1221	56.6919	28.407	2.3108	27.5073	41.2884	18.0865	3.9806	9.2952
AJ89AG40000	85.5986	78.5286	0.9752	84.1878	42.7622	0	101.32	6.8173	0.0361	88.65	16.334	0.0458	24.6678	123.794	12.0787	0.0689	38.8253	130.464	26.8794	0.0767	35.5725
AJ84BG25260	85.4854	128.602	178.279	39.1469	135.686	183.993	41.7447	68.9472	36.0784	24.7358	69.3221	142.094	34.3861	13.3801	140.692	41.9635	30.4903	27.5113	45.7022	19.2641	74.0227
AJ85BG04890	85.4807	212.348	132.983	93.4717	289.297	68.7912	83.3399	290.945	179.114	104.589	144.331	87.3613	165.417	118.879	93.0918	126.434	143.162	105.281	119.443	152.251	112.276
AJ87AG25990	85.3694	11.7859	3.4342	110.457	3.7139	2.1106	91.5502	1.8294	2.0361	60.4114	6.7026	3.1129	6.1213	9.4687	3.2952	2.1244	3.7233	7.2296	1.8544	0.9354	3.8566
AJ83BG15800	85.3302	120.678	65.5427	74.2354	87.1231	29.8628	55.5804	47.8276	93.9566	92.6242	62.6364	35.0385	78.1832	101.201	58.0129	74.406	74.5855	110.859	81.1027	87.4182	201.576
AJ87BG13200	85.2947	131.716	119.653	94.339	137.516	135.565	119.341	186.232	161.345	96.5709	139.423	140.968	119.046	135.126	66.2852	125.757	95.6071	126.074	74.9572	139.411	90.1444
AJ89BG18790	85.195	157.41	2.2887	53.0755	104.281	0.8718	64.468	10.1564	1.8534	65.4192	10.0572	1.4675	26.1494	84.9241	9.1484	2.3905	28.1035	122.778	12.8068	1.4332	20.8207
AJ85AG34930	85.1309	31.7138	20.1261	75.0147	12.7077	75.1709	67.4995	7.3694	62.7932	44.5634	12.9893	34.4437	10.0171	29.4851	8.4103	10.5269	13.3174	25.5025	16.1956	16.0021	12.4927
AJ82BG09480	85.1254	150.562	195.079	75.9361	169.96	221.145	73.9408	251.511	173.566	59.6609	147.522	163.992	116.923	81.211	118.942	183.191	117.76	88.9942	98.0139	125.978	100.046
AJ81AG21150	85.0972	11.9359	1.5135	93.2564	5.7153	0.7468	61.096	1.2783	0.7939	39.6045	1.4548	0.9603	2.9857	13.8456	0.7792	0.9386	6.5102	15.0382	0.8451	1.3934	4.7872
AJ87BG17060	85.0113	76.463	49.1938	53.4896	179.266	38.4947	70.6263	190.654	46.7653	68.6001	114.559	34.8507	145.098	117.444	85.5692	87.0379	168.126	113.58	166.633	73.3993	145.958
AJ86AG22430	84.9323	107.007	28.6253	48.1679	82.7896	23.3332	58.3751	30.7423	31.397	68.0719	29.8752	21.715	41.7738	69.0905	27.2999	27.1905	40.6678	87.4034	30.6332	25.5434	40.2417
AJ85BG15930	84.6114	248.536	3.856	29.7964	147.755	0.8902	56.7083	18.036	1.8925	65.3459	17.8675	1.5023	32.2957	82.0184	12.4544	4.1632	31.8493	120.322	22.1212	2.1799	29.0682
AJ89AG01430	84.5733	167.446	3.8001	41.3257	105.343	3.198	62.8206	11.7484	4.2825	71.4128	13.6732	4.2617	33.1632	102.579	12.3391	4.1317	33.9692	122.596	23.0951	4.0056	27.5665
AJ83AG32440	84.4389	62.4703	18.2073	71.3687	50.5645	22.727	59.3113	25.1602	13.7312	57.3609	11.2645	9.3874	17.9045	23.4342	7.6433	13.1302	20.5003	25.6919	7.7628	4.2982	16.284
AJ86BG12290	84.3999	268.468	86.5767	87.3945	382.312	34.7302	72.0561	105.906	21.6598	284.796	58.1161	52.1218	308.024	416.72	44.6036	42.2346	232.049	100.289	39.1552	17.4487	118.93
AJ85AG11440	84.3785	135.797	2.3769	54.2619	73.6723	1.1729	68.9731	7.3322	1.9677	66.0217	7.0877	1.6805	22.0309	84.4599	9.2303	2.3651	27.9798	112.453	13.3182	2.3326	23.0012
AJ89BG36710	84.3556	142.424	348.188	77.7635	191.353	193.543	65.9521	322.701	193.815	69.7309	203.364	284.137	196.783	56.0928	130.862	217.372	143.853	60.7499	94.5658	129.981	115.997
AJ81AG33530	84.3523	30.6129	3.7703	117.882	50.2701	0.7047	111.718	8.811	4.3663	112.554	6.9034	0	15.9274	99.5687	6.9173	2.5345	34.8305	42.7365	0.3828	0.1214	9.8408
AJ87BG20550	84.2253	11.0902	1.402	51.3829	5.2303	0.0461	88.9296	4.0366	0.014	36.463	9.832	0.0534	2.5937	9.4078	4.3424	0.0268	5.2784	6.7764	5.2861	0.0099	1.6647
AJ81AG26960	84.2012	150.772	204.064	92.4042	174.246	118.781	71.9277	205.888	128.44	85.4559	104.694	115.577	121.225	77.8367	61.6377	155.084	110.651	63.8092	81.2594	119.83	168.675
AJ81AG16220	83.9613	120.58	317.565	64.678	172.449	227.858	67.2416	269.651	260.522	54.8662	180.065	157.938	200.074	147.524	166.092	222.304	227.588	162.524	107.812	112.081	192.962
AJ83BG22540	83.9521	385.216	273.06	78.3368	496.819	146.568	73.4442	316.861	221.284	98.9966	91.1103	113.386	240.264	112.812	37.1205	332.919	198.12	129.125	127.004	183.181	209.583
AJ82BG20700	83.8614	40.7391	0.6391	77.1383	22.0579	0.2175	58.5755	2.2984	0.3303	73.649	7.8685	0.2797	14.9747	81.6544	7.0617	0.1051	27.6391	73.0322	15.6336	0.0936	22.2206
AJ87BG00600	83.818	166.238	3.0478	43.5502	92.1418	1.3746	55.6759	10.1093	2.2593	62.0905	8.8207	2.121	29.3511	76.9528	7.8151	3.6115	25.1806	117.173	7.9055	2.437	26.6964
AJ81AG02830	83.6933	8.8924	0.2101	75.5662	0.4274	0.1152	127.006	0.3601	0.1399	37.1139	0.4488	0	0.6754	5.4291	0.2308	0.0668	4.6432	9.8695	0.3129	0.248	0.6134
AJ82AG38740	83.6697	7.9868	90.6867	28.1152	3.264	108.578	21.0902	4.1995	73.1429	8.3589	111.915	130.028	17.5748	3.4028	44.3509	50.2851	8.4269	116.208	25.6011	51.1963	174.727
AJ82BG13220	83.2856	418.11	218.506	92.8195	411.895	105.956	98.6214	229.294	219.92	107.162	71.5746	76.9968	181.502	101.819	32.9157	282.947	143.032	157.143	90.9846	131.559	221.767
AJ82BG13230	83.2748	99.9927	102.252	95.2714	119.222	64.0898	76.1229	146.671	132.615	79.0319	67.9753	63.7139	115.692	73.5625	57.3173	92.973	104.258	70.6138	58.7564	87.0391	97.0399
AJ89AG41220	83.2685	26.2868	100.083	127.626	7.0069	65.3526	90.0194	5.2444	139.516	63.8438	12.7213	72.2271	22.1583	63.8903	6.1746	56.9047	51.0486	106.699	11.5148	44.2525	58.5938
AJ85AG11420	83.1653	40.8905	0.2963	37.0612	16.0103	0	61.3747	4.6423	0.0493	23.5336	3.7974	0	8.7888	147.233	19.8498	0.0471	51.5241	197.566	11.6913	0.1399	22.0592
AJ82AG00390	83.0477	40.8523	0.7363	83.5831	16.3556	0	89.7065	2.2586	0.2596	104.98	2.3394	0.4397	15.7593	132.894	3.532	0.7025	37.2613	215.964	2.7087	0.1534	44.7665
AJ86BG15460	83.0428	379.73	964.674	28.7073	281.323	909.7	43.1474	749.829	492.274	485.621	0.3522	1296.86	3164.8	731.478	4.9714	250.785	2191.74	1.1516	0.0322	236.493	332.911
AJ86BG23310	83.0261	36.8386	38.405	113.493	22.9399	51.6034	88.8686	25.4439	51.2974	105.541	32.5896	42.0159	39.407	101.539	21.8372	30.2643	48.4263	107.093	42.4319	47.7565	58.5595
AJ88BG06890	82.9515	25.7821	2.9477	71.0754	16.8524	1.0807	74.1834	5.5169	1.3839	43.8851	11.4774	1.0817	10.8518	27.3392	7.0797	1.3724	9.3764	29.5995	16.135	1.5846	8.7968
AJ89AG49000	82.8423	10.5981	0.7763	68.8431	2.4507	0.2642	60.9054	0.7373	0.5349	24.8407	0.6127	0.1529	2.2297	12.6074	0.3418	0.613	1.8382	11.1848	1.3513	0.7489	1.3808
AJ81AG07140	82.6778	72.0816	51.6654	44.2459	67.3409	76.7419	88.1839	52.7934	56.1057	79.1498	125.699	89.8942	113.729	96.923	60.9987	43.7133	78.4478	109.364	117.962	52.0542	82.8663
AJ82AG38990	82.6667	94.1274	257.643	89.2824	172.03	294.401	60.675	287.234	199.688	61.6156	197.552	387.59	119.46	73.4218	281.985	320.041	133.6	135.574	221.252	315.822	162.852
AJ85BG05760	82.6617	52.5202	7.5379	79.7919	30.0598	4.9698	65.9956	12.5598	6.8156	58.7416	14.6859	5.3363	19.035	66.8315	12.752	6.7463	26.9694	70.8506	19.7032	6.5958	24.616
AJ89AG40560	82.648	26.8834	29.7228	133.514	23.8724	36.6272	117.352	45.8222	29.354	60.051	98.8309	25.0215	39.692	92.0706	136.841	34.0683	74.1721	81.9178	81.8139	41.1965	44.5373
AJ89BG13450	82.5866	89.3014	120.272	105.49	124.233	85.5402	71.6465	78.7749	60.9718	78.3979	30.2174	63.1762	77.92	114.666	40.2199	91.9337	94.8741	98.0711	26.7115	45.9281	72.7939
AJ85BG28260	82.5595	25.694	3.1375	74.4541	15.9215	2.35	102.51	7.0367	3.5267	98.0217	23.7485	4.6926	14.9088	80.1407	11.4917	4.5705	23.7466	87.7462	26.5803	6.3089	32.7445
AJ84AG11310	82.5302	31.9021	13.2897	119.445	23.3031	16.699	110.588	38.4014	27.2505	236.89	81.4939	32.7345	74.3918	117.614	43.4377	19.2016	36.5088	40.8845	48.5554	35.6157	31.3649
AJ87AG14050	82.3121	43.6764	26.8778	26.5129	7.5184	10.152	48.1533	13.2337	6.9623	22.4842	33.9934	10.9905	38.5195	82.4807	21.3747	5.2239	52.6682	92.4284	11.1471	3.995	31.649
AJ87AG06890	82.3076	141.094	19.2667	55.9297	75.4148	12.8127	71.6892	25.722	19.9644	63.4654	22.0367	13.9123	40.0645	61.448	20.9024	16.767	37.3931	99.7079	26.8067	17.0915	45.6332
AJ88BG13010	82.3001	41.0748	140.123	122.913	72.3337	170.523	110.261	141.03	288.967	104.856	131.243	137.252	91.8049	62.169	95.2948	228.867	85.7184	55.9379	135.485	257.544	123.645
AJ81BG22720	82.2627	61.8688	29.903	66.3763	36.6084	66.9441	69.9689	24.1781	86.0588	66.2315	29.7001	42.8492	28.9463	62.3774	24.0699	24.0124	32.1548	77.5502	27.8628	53.1708	30.7237
AJ85BG01060	82.0973	90.4754	16.537	73.4176	63.1188	9.6356	71.9505	23.9111	16.0307	72.8109	22.8517	11.3811	41.3157	70.8242	19.0666	19.7105	41.0594	103.733	32.4908	17.9162	33.2237
AJ89BG16660	82.0488	62.1292	20.5111	82.5653	66.5504	17.0757	125.71	42.4888	41.9069	105.805	61.1622	25.6042	68.9246	129.59	56.4797	49.684	78.8302	132.083	112.496	71.1482	88.7313
AJ84BG04190	81.9094	51.7844	157.622	74.2237	36.6316	148.422	102.092	33.6748	173.17	64.7822	133.404	181.277	61.6891	92.9849	116.196	98.6382	84.9237	156.321	111.807	110.847	94.5989
AJ86BG01560	81.7508	390.473	218.289	88.3133	398.037	131.07	74.7945	241.527	206.478	95.3539	83.5995	101.259	169.181	104.525	41.6396	261.12	152.384	138.178	138.55	184.734	177.165
AJ81AG18100	81.7441	14.5493	6.5976	68.9871	17.6083	2.5855	89.4889	15.2815	5.3727	66.2455	19.1805	4.3831	19.8742	72.1139	19.9156	8.8997	33.9047	102.808	61.3293	9.55	51.7917
AJ81BG03080	81.6305	46.095	36.8673	50.7287	20.7169	26.4754	56.5226	33.8804	23.1794	22.6103	34.9044	20.3118	43.1251	153.655	151.399	111.533	119.659	196.317	188.394	94.122	104.406
AJ81BG02380	81.6008	21.6768	3.468	91.1451	10.1	1.4261	101.456	5.3868	1.4984	75.8082	12.7212	2.0815	8.4028	34.7478	5.3852	2.0792	16.0163	35.4469	8.0811	1.6097	11.1291
AJ89AG51690	81.6004	57.4414	74.3295	112.488	79.2634	77.0029	83.1757	78.0025	73.4567	58.2447	88.3375	76.3141	78.7058	69.0152	71.5346	90.4605	80.7769	86.9751	92.1051	77.6382	86.4583
AJ83AG37580	81.5339	32.4984	4.6553	76.9511	14.0844	4.0795	76.7976	5.1433	3.8694	57.6826	8.8516	4.2751	9.14	26.2677	7.0685	2.9485	10.6774	32.6941	9.2664	2.4703	11.4366
AJ87AG05030	81.2916	458.118	285.154	85.3509	480.026	70.4548	78.3198	365.671	299.655	102.087	92.2046	82.6886	262.919	99.9432	43.0819	363.905	201.994	125.997	194.189	266.423	255.878
AJ85AG04620	81.1862	175.474	110.428	96.0245	232.298	58.7431	92.9475	231.41	161.508	95.8307	119.165	79.311	144.406	110.654	78.1894	108.051	127.585	105.799	116.504	122.3	142.689
AJ82AG12580	81.118	39.4061	6.5787	74.0966	33.4586	9.0176	112.609	9.3185	9.5465	114.951	40.5819	10.1375	35.1572	95.4429	34.4498	18.8305	39.6847	112.093	51.2197	37.9381	46.3435
AJ89AG28730	81.1173	21.8243	35.6408	69.5567	2.8904	3.3604	51.4135	14.9641	0.9464	29.9751	9.6068	18.7139	19.5243	29.5694	2.3101	1.329	18.6021	150.476	4.2811	0.6577	34.5971
AJ85BG35150	81.0453	54.902	38.7242	100.289	27.8119	41.6583	68.1387	20.6218	17.3101	48.8133	8.5938	24.3578	25.3721	29.8283	15.9492	16.8909	25.2104	31.4209	5.9289	16.9545	13.5711
AJ82AG00810	80.7877	129.317	192.921	74.9223	203.454	213.806	84.5373	252.388	277.842	103.339	300.746	219.936	183.883	133.879	228.911	219.529	162.88	120.902	354.238	247.067	209.39
AJ81BG28230	80.7395	222.032	468.877	81.1056	202.714	723.567	43.7747	493.722	356.094	68.9008	243.357	521.496	184.953	125.741	618.66	484.676	241.486	140.914	88.858	201.696	80.3335
AJ83BG18360	80.695	439.87	297.383	81.3271	391.773	149.056	69.0857	246.353	283.354	80.6053	90.0655	113.896	169.288	92.5158	31.2039	330.16	136.196	150.581	138.298	187.505	229.903
AJ89AG22880	80.6842	398.609	228.439	94.0786	404.615	169.905	69.6835	231.651	200.014	91.1521	82.6435	103.074	166.229	91.2529	48.9065	222.801	156.958	124.902	146.319	172.41	199.773
AJ85BG12100	80.6457	46.9354	1.7329	38.7424	19.7473	0.2672	69.0578	11.415	0.8116	30.0436	5.156	0	12.0123	118.988	10.4827	0.775	43.8954	143.328	7.4993	0.652	22.2939
AJ83BG38510	80.6166	254.208	396.627	178.627	460.382	209.069	249.363	563.25	923.011	134.143	483.762	352.984	408.647	212.205	289.813	1152.59	473.334	193.904	2012.56	1768.18	477.963
AJ83AG10010	80.6077	312.881	237.832	89.5668	320.74	155.801	77.8603	207.799	217.92	87.5178	77.5048	112.733	166.338	93.1737	39.4374	276.014	148.452	119.519	116.281	159.338	153.914
AJ87AG13050	80.5349	15.7473	0.4903	90.6876	6.6644	0.0733	81.7814	0.5238	0.3785	47.5488	1.5302	0.0283	3.6733	24.6318	0.7343	0.1063	9.463	31.5771	1.3937	0.3946	4.7933
AJ89AG45180	80.5186	92.4345	2.9302	67.2417	44.963	1.5148	99.9946	12.4207	4.6842	50.6691	9.1973	1.5936	20.9196	175.09	9.034	1.7573	72.685	210.706	16.4556	1.838	54.9988
AJ87AG03980	80.4086	41.926	7.8264	54.039	18.0392	8.7225	96.194	7.8304	5.8981	81.7889	42.97	11.6954	15.1957	63.0231	11.2729	4.6141	9.8011	100.01	11.8792	4.5586	11.5555
AJ85BG04520	80.3883	23.4565	1.5721	66.4055	15.0301	0.9801	76.2082	4.991	0.8107	46.5021	10.7014	0.5309	9.9819	65.7958	2.7884	1.1733	21.2337	86.3594	3.8965	0.9607	15.2633
AJ81AG03260	80.122	65.5418	45.3485	82.8216	57.1914	34.5336	69.8781	58.7143	63.446	39.7583	48.081	33.488	52.702	44.37	56.0325	57.7213	78.2132	74.5712	82.1869	77.6367	96.0358
AJ89AG38240	80.1025	43.8774	6.2625	57.8781	22.9184	2.1647	80.484	9.8325	5.3956	31.5787	11.6743	1.3821	20.8887	167.537	24.5221	7.7937	72.9962	180.315	26.6784	8.8381	52.0724
AJ87AG00860	80.0719	25.1306	7.5181	66.0741	10.7657	1.6791	41.4664	3.6677	1.7642	33.1536	2.0333	1.5055	5.4305	6.0943	0.5909	1.1714	4.3333	3.0679	0.7888	0.5373	2.7925
AJ82AG03650	80.0165	71.4515	231.563	80.176	123.327	180.73	129.321	334.802	755.236	110.309	556.945	321.927	213.852	112.096	348.859	550.101	193.494	98.2815	2329.58	988.747	327.292
AJ87BG21960	80.0065	191.737	12.2067	16.4586	101.921	3.1061	75.2281	16.2963	17.991	60.0421	19.572	1.9684	34.236	228.909	37.9424	22.1994	72.4978	348.232	45.7327	14.9494	91.5628
AJ87BG13250	79.9184	5.4454	3.2594	19.7857	0	8.8178	125.858	0	2.0139	24.8903	0	2.7212	0.7144	37.2498	0.0353	2.4142	10.5948	117.475	0.8813	37.4795	37.5237
AJ89AG31370	79.6872	8.4439	22.4125	28.9327	6.001	6.5722	24.549	0.2751	16.3738	22.3605	7.4301	6.6154	8.5663	12.1512	9.1024	3.1868	2.9565	0.9623	4.7132	13.8388	4.7089
AJ82BG00420	79.6642	53.7306	2.0626	93.4664	23.3078	0.6361	110.148	7.2432	0.2576	141.061	9.2055	0.3272	20.7403	158.927	10.1941	1.1685	44.5144	266.472	8.8685	0.5478	61.6657
AJ82AG24900	79.5887	27.0592	27.8592	38.8023	5.185	2.9434	53.2358	16.965	9.9399	11.3878	29.2022	1.875	10.2051	78.2605	33.307	9.2884	39.5845	104.108	6.0136	4.7668	18.6938
AJ81BG24320	79.2994	6.6007	14.8862	151.468	11.0266	30.4296	129.668	20.5513	41.7812	53.0737	19.8769	14.4622	14.8931	66.3162	16.6125	25.9901	15.4789	114.759	54.8831	89.5894	17.4939
AJ88AG08600	79.2434	67.4937	35.659	55.9284	70.7297	31.4488	95.3819	63.7486	79.1401	75.0896	172.119	61.4275	76.2326	111.686	121.243	89.4731	72.5776	173.411	310.323	184.085	146.944
AJ81AG32290	79.1826	98.6143	4.5731	88.2924	50.9272	2.2255	93.0493	17.4299	4.6232	74.0141	19.8679	4.052	25.6705	74.8175	13.7305	4.8022	30.8829	102.305	31.3082	7.1864	41.2683
AJ86AG22410	79.1704	74.3827	9.096	60.678	70.7751	4.0303	92.5006	30.7906	5.6675	94.4568	27.3175	6.5596	50.0284	95.5455	27.9524	8.9029	50.1225	96.3017	74.1007	14.8329	40.2784
AJ89AG36540	79.1375	61.9009	108.074	78.8081	100.874	103.051	71.8634	94.2012	110.973	65.8306	78.9882	103.123	98.7282	98.5761	106.02	97.2911	103.773	70.3774	74.8772	163.87	91.3699
AJ85AG09840	79.0349	24.3027	8.4079	92.2349	14.2754	12.1252	97.2482	7.8556	20.8647	82.7531	27.7821	13.6226	21.3609	51.7647	18.6675	15.2233	19.2293	43.0334	23.1996	31.1433	24.606
AJ85AG00990	79.0099	94.1737	24.2274	65.8084	61.6188	10.7194	82.1687	22.2991	16.5079	69.4072	21.1974	11.7727	40.2317	84.3906	21.9462	18.7267	44.477	115.684	25.9955	15.3661	34.3617
AJ87BG15280	78.9467	32.6683	115.715	99.9376	28.3737	94.7479	73.5669	24.8924	174.05	62.188	75.2072	93.9247	40.7616	76.6917	64.9497	81.7511	57.793	106.106	77.3415	84.7818	122.032
AJ86AG17780	78.9283	30.3462	0.7938	46.5462	6.6296	0.5498	109.279	0.0767	1.1688	93.1128	0.5546	0.3711	25.5134	183.705	1.8068	0.3588	63.148	290.96	45.4835	0.3551	95.7588
AJ83AG24070	78.8178	56.8774	6.1742	55.2627	42.8931	4.8978	47.2631	12.4465	8.6627	41.7059	9.6613	4.1121	20.1945	46.9763	7.4305	7.1861	18.7669	74.9188	12.1281	6.8535	21.1383
AJ89BG03330	78.7312	91.7946	90.4558	113.235	168.903	69.6994	152.22	99.47	101.121	116.13	101.917	69.7774	102.005	84.8723	40.3283	75.0835	80.3634	32.3585	76.7607	116.239	62.5066
AJ84AG14930	78.6095	42.7221	24.0812	73.7722	50.7379	24.2605	100.389	29.5896	27.3352	90.3737	58.5539	25.7071	66.3344	79.1541	40.2729	41.6528	61.2239	86.7053	112.172	62.6727	74.7861
AJ87BG20120	78.5034	72.9152	139.141	51.5287	168.09	64.758	43.5263	99.8972	288.573	68.9179	29.2131	87.2182	396.283	94.7197	14.6688	190.939	155.443	379.347	186.623	216.817	249.62
AJ88BG02640	78.475	64.7957	96.1483	98.7134	66.3203	125.795	71.3889	131.975	103.866	86.0702	127.577	89.7342	75.3014	71.1994	44.2704	86.4196	73.5575	51.8804	103.034	143.552	99.0811
AJ85BG28060	78.4567	36.9308	61.9837	49.679	20.4531	115.539	272.412	27.3941	279.635	87.0383	72.415	111.429	21.9847	118.511	153.556	180.231	63.0214	153.286	92.6723	128.396	111.172
AJ84AG20140	78.3055	17.6782	1.9576	100.264	16.7011	4.5806	105.43	8.728	5.0964	67.0311	10.6521	4.6536	14.0451	29.6707	9.221	6.3399	9.4228	23.89	10.1491	10.0366	8.4528
AJ89BG52600	78.2172	24.5774	2.4627	89.927	10.1452	1.473	60.549	4.045	0.5368	58.3887	5.9029	2.1024	7.8124	20.7891	0.7377	0.3418	7.5275	12.6693	0.8001	0.1586	0.8716
AJ89BG49440	78.0821	112.649	136.31	72.6024	119.273	79.8905	55.4734	172.866	107.289	68.1449	89.9093	74.3131	90.0781	56.6703	46.7535	119.074	78.6905	44.0244	68.0326	105.503	88.3512
AJ89BG41040	77.9342	25.4428	4.1168	202.043	0.5738	0.2604	159.608	0	0	96.7856	450.058	0.3516	14.0214	124.362	29.868	0	8.8105	150.487	0.1415	0	2.1189
AJ89BG11830	77.9282	15.7666	5.2133	90.5349	2.9051	0	110.664	10.8211	0.0679	85.2105	50.3009	0	11.924	42.058	11.8749	0.0216	9.3745	62.5131	34.0425	0.0803	13.2583
AJ87BG26200	77.8682	41.697	115.103	117.83	27.4625	148.052	107.859	61.7232	182.426	77.5059	72.9414	89.1021	42.3415	64.3677	87.2081	61.4883	53.8699	94.5149	67.3533	109.877	87.0221
AJ89AG07590	77.8194	347.964	222.132	74.6934	298.521	121.306	67.8944	174.197	193.422	77.8149	57.3818	77.4846	138.688	82.0826	31.8994	227.176	126.827	118.353	105.692	147.754	155.301
AJ86AG05320	77.7808	67.1917	138.487	141.66	78.4804	121.509	108.768	182.402	380.288	116.708	113.306	107.057	139.158	85.0161	63.9724	116.951	146.214	109.888	100.102	171.916	141.775
AJ82AG24920	77.7391	20.5426	6.3165	73.7027	9.9201	5.7872	81.923	10.4724	6.2905	68.9704	16.1051	5.0654	12.5014	31.2138	6.3217	6.0856	16.8077	26.073	9.2832	5.5371	12.2551
AJ82AG07750	77.6999	29.8468	2.0278	98.7955	23.6919	0.4872	81.9681	10.0743	0.774	81.7742	33.9383	0.9253	16.3012	91.6007	49.5677	1.4131	28.36	36.2736	19.0337	1.6298	13.7487
AJ82AG18910	77.6365	37.4167	82.2434	34.6012	36.5804	61.9408	69.4321	84.4594	72.5703	26.823	41.7217	48.943	25.943	280.67	450.997	222.042	129.825	681.224	290.055	167.052	163.065
AJ89BG06140	77.5975	29.4199	4.6125	76.9043	38.3219	1.8275	59.9681	32.1961	5.8196	49.0966	1.572	1.8799	27.2462	44.3698	2.6347	5.1397	26.8126	111.796	3.369	6.1756	17.5962
AJ89BG38440	77.5134	10.6887	31.1085	12.71	5.4547	20.0114	3.9579	15.8722	11.8888	4.5244	27.6981	12.5949	4.9591	5.0705	7.2963	7.0766	7.665	9.5758	67.887	10.052	6.0241
AJ87AG21830	77.49	20.7767	1.9371	306.056	1.1231	0.0637	32.274	0.0285	0.1935	17.5293	0.532	3.5399	6.9634	4.2951	0.0638	1.7004	7.3694	10.5356	4.846	0.3841	0.3016
AJ85AG31390	77.2752	22.6534	14.6742	110.364	12.522	12.2864	185.96	16.9305	14.0381	148.328	59.1556	35.2042	21.819	33.0859	11.2153	15.8593	19.7014	14.074	24.0755	24.7756	19.1221
AJ81BG26610	77.2336	843.941	4.1154	13.3323	974.009	0	1.9754	156.427	0	44.9215	0.2153	0.2984	217.456	47.5682	0.1614	0.0374	152.447	3.4521	0.1751	0	2.2887
AJ82BG00030	77.2208	37.5284	0.4393	67.6769	18.5041	0	99.2121	10.1726	0	122.839	47.6713	0.0293	29.5782	98.2774	18.3038	0	35.8246	55.5983	30.0788	0	12.1296
AJ87BG22490	77.0357	34.1631	1.6154	69.7095	26.4961	0.2797	97.9934	5.9636	0.7221	77.777	4.9816	0.4855	10.5108	56.9801	2.5913	1.014	20.0311	27.9416	5.6972	0.3613	12.5363
AJ85BG05680	76.9793	81.9361	126.057	45.0471	72.7109	117.238	52.1457	94.8013	123.973	57.1562	108.356	93.8826	73.2563	67.7813	110.865	80.7615	71.9001	53.3835	62.5643	96.3118	72.9126
AJ85AG31630	76.9133	91.2227	4.2149	49.792	53.5761	1.0003	60.5825	18.4975	1.1733	74.7087	30.1214	0.7451	32.984	57.7178	5.3893	1.3005	24.8265	31.6065	7.9813	0.5643	12.8577
AJ83BG04220	76.8969	35.8012	32.175	116.326	20.3972	17.0147	93.5716	29.5068	17.8945	65.6874	15.675	23.5284	13.7163	22.0405	13.4222	9.0799	12.6741	14.6641	18.5013	8.4141	17.2392
AJ86AG03790	76.8961	86.3174	62.3629	83.3815	86.8017	7.2531	96.52	272.103	23.7592	79.0244	386.459	11.2915	86.297	55.6587	114.545	19.6085	42.1366	54.1823	188.328	27.9939	55.4837
AJ82AG22070	76.7998	29.8426	42.4392	121.999	29.5694	18.3666	111.859	16.3392	25.6681	84.2134	7.5003	12.9755	18.961	56.1659	9.0039	30.6139	21.3741	31.9817	20.2007	31.1313	22.5882
AJ85AG10050	76.7106	13.8098	5.0968	65.0885	7.1221	3.1542	54.8871	5.1241	4.6638	29.1402	5.798	3.5222	6.9243	10.3583	4.2504	4.3333	4.8393	8.6116	5.3991	5.7539	3.9414
AJ84AG23800	76.6884	185.344	1.6774	26.1575	92.4401	0.2178	56.8382	6.4519	0.3528	61.4026	20.2062	0.7282	20.4738	74.4374	9.0541	0.2948	18.2914	63.6173	5.7186	0.2188	11.6427
AJ83BG27210	76.686	135.795	12.2383	101.055	144.415	9.1771	148.371	31.7607	18.456	98.9402	32.7886	8.6582	65.629	65.6815	19.4479	15.5014	48.4649	131.012	40.4771	20.4514	91.7209
AJ82BG12810	76.6858	99.7817	6.3894	66.5504	67.7204	2.8753	81.2058	12.5585	7.1066	63.7256	10.8896	3.4167	23.4828	92.8694	13.4393	7.5341	38.6473	88.7729	20.734	6.7591	23.9746
AJ89BG31060	76.5969	28.8994	8.2332	62.3016	27.3771	8.8134	72.9506	15.1655	12.535	52.8444	17.7549	7.7283	15.6747	58.0837	9.2363	7.9801	23.4556	56.5454	19.2654	10.551	17.8575
AJ89AG40630	76.5886	42.6291	3.2536	61.1834	24.0312	0.6081	58.9972	6.0827	1.256	66.2653	15.7055	0.9384	12.3181	67.8009	7.6138	0.9877	17.5672	66.0243	21.5373	1.8852	15.7607
AJ86BG18680	76.5446	10.8799	0.0902	79.5805	5.2508	0.1483	45.817	0.8609	0.2102	61.9978	1.7885	0.1144	3.7156	22.4979	0.9903	0.0287	6.5948	13.9312	2.3631	0.0851	5.9967
AJ89BG49800	76.5433	123.322	0.5395	49.6014	55.2907	0	89.8718	4.9533	0	65.4646	8.1498	0.2282	21.5231	240.752	26.2208	0	75.0173	302.147	78.2498	0.2547	67.7367
AJ87AG22020	76.3511	9.6185	17.3344	143.987	7.4838	9.9347	100.503	37.1156	16.8146	85.9783	22.865	9.243	17.1815	5.8315	29.6975	16.6577	11.5956	2.9269	37.1347	22.5157	17.5516
AJ88AG00160	76.3444	24.6283	15.4898	83.4867	1.4356	8.5441	68.6524	9.0809	6.9924	62.2502	97.9991	3.888	12.4083	18.1879	9.3518	3.3535	19.0997	28.9711	31.8053	4.5929	19.238
AJ89BG16270	76.3435	181.816	16.8916	36.3519	97.6527	4.5033	65.776	30.6934	23.0704	48.1797	10.1203	3.1466	44.8377	176.583	47.7421	29.3746	87.0055	166.294	83.2581	35.2297	65.8096
AJ84AG04760	76.3378	32.1569	19.4878	78.1765	18.4225	8.094	91.9188	8.0561	18.518	93.5966	81.8623	22.1447	15.5848	61.9956	111.208	14.9949	23.953	70.4048	68.8315	7.4303	43.1231
AJ86BG20550	76.3255	21.6432	0.8871	56.7212	6.6649	0.1903	114.166	3.442	0.2312	36.8634	2.666	0.1468	6.1042	109.283	10.2148	0.8832	39.7286	51.9146	3.6529	0.3961	17.9627
AJ87BG08470	76.2859	35.5224	2.3771	64.8478	21.8076	2.8071	77.0306	3.3127	4.0801	38.359	11.9969	2.3204	10.1534	46.5887	10.1417	3.3729	19.9642	65.0913	17.5347	5.0935	17.4401
AJ89BG00890	76.2533	43.7016	18.0068	56.0591	42.1954	30.3827	63.932	17.8865	24.3835	61.6997	22.9091	20.363	26.8256	59.4797	16.9153	20.1343	31.2752	60.2134	18.8078	17.3931	31.1837
AJ81BG18820	76.2509	13.7153	5.2132	51.4	1.2118	16.2792	44.6567	0.5684	94.5703	32.1222	8.9115	7.3393	0.3571	17.9592	2.7846	10.2589	1.8002	31.9713	12.1173	13.8162	1.1892
AJ82AG10850	76.0446	82.4732	134.679	129.595	94.894	164.814	97.7318	125.321	369.471	99.1765	149.205	154.418	114.391	97.1681	106.591	211.828	116.952	124.037	118.537	319.977	95.4052
AJ81BG17060	76.0218	5.6893	5.0975	67.6179	3.2748	4.364	76.4263	3.8096	5.8377	34.1661	6.0586	5.4096	3.0841	40.2045	3.0203	5.2902	16.1874	77.1595	5.8327	4.1167	17.1754
AJ83AG07960	75.9542	217.219	597.952	129.557	180.24	1446.77	102.742	343.927	1209.04	197.13	2308.06	1848.55	321.232	156.238	3505.48	1346.42	278.72	76.4029	855.75	654.362	89.2067
AJ89AG30120	75.9107	33.9561	19.6448	78.7193	26.4966	15.7116	59.646	24.1952	20.7713	50.4556	21.433	16.9279	31.3643	9.5926	2.8113	11.7345	11.7767	8.5918	11.2486	13.8978	19.3624
AJ89AG27680	75.9096	9.2586	0.6193	72.9368	5.8749	0.7529	85.0881	2.2941	1.4528	87.584	12.498	0.5126	8.6406	43.4752	11.9994	0.7964	13.2401	18.6171	10.4167	1.4874	7.1018
AJ87BG15250	75.8951	92.2299	129.257	100.486	164.817	124.53	105.749	144.663	169.529	109.628	147.449	101.282	124.122	109.625	108.839	152.886	115.784	123.108	148.479	158.816	116.415
AJ89AG38990	75.8801	278.876	55.0436	117.752	411.776	8.2309	129.962	276.46	16.221	333.091	1001.63	9.1725	237.988	446.771	369.69	6.8963	196.949	336.675	504.301	33.7845	121.537
AJ89BG53570	75.8457	58.0955	115.192	50.272	88.378	100.921	80.2895	131.447	430.446	57.7703	175.991	153.228	174.287	104.021	179.084	355.811	152.089	150.34	1096.13	855.437	397.385
AJ89AG47830	75.8231	7.1796	13.8174	49.8473	0.6039	4.3503	100.055	0.8061	12.3135	46.2912	39.4977	2.4202	10.064	56.0436	48.1654	3.9825	15.4072	72.5373	109.402	12.8308	49.3439
AJ89AG39780	75.8111	426.052	280.438	68.6188	435.019	112.858	68.3211	330.088	297.764	85.9704	104.282	105.392	189.841	79.0342	38.9092	343.726	138.99	94.5196	196.725	263.925	202.763
AJ83AG27710	75.7806	60.9109	123.876	99.3313	33.2877	263.866	90.2456	67.5904	98.5848	59.441	97.3803	242.483	70.7083	58.3552	117.683	96.67	74.3879	9.5882	28.396	38.516	25.1
AJ88AG08270	75.7765	56.0054	99.8073	68.3886	61.2952	136.278	75.9737	93.5332	172.721	74.1191	108.356	154.243	81.521	78.8316	116.525	118.573	81.1109	122.29	84.4949	136.371	113.42
AJ89AG47860	75.7265	27.3342	0.133	87.4221	9.6365	0.0729	75.6984	3.2878	0.3543	53.4229	3.8142	0.0562	6.1787	30.775	0.7302	0.0423	10.8095	21.9587	1.386	0.0314	2.3725
AJ81BG33540	75.642	104.09	162.02	83.781	119.735	111.314	72.0587	132.801	194.641	86.1228	149.943	150.849	92.1417	124.671	109.538	139.338	121.006	137.486	108.32	145.263	152.162
AJ87AG22790	75.616	19.5746	4.2747	78.7054	25.4723	0.8809	68.5693	18.6804	1.2842	51.6307	15.2082	0.3089	14.1379	9.0582	1.1229	1.6351	5.8333	6.5824	2.114	0.3586	2.5398
AJ84BG24540	75.5388	11.5168	5.1328	60.0587	1.5167	16.0533	50.8736	0.2124	12.8571	44.0182	2.0186	13.9448	7.9864	43.2973	0.7146	5.5526	17.4031	79.5133	2.0992	10.4701	21.5652
AJ82AG02280	75.4244	29.9545	28.6576	73.0493	11.5477	18.5587	87.6388	70.0157	15.2791	55.5945	77.8825	20.0769	30.8489	94.7998	54.0483	12.4258	66.2125	76.0378	26.7147	12.9653	37.178
AJ87AG04880	75.4219	13.2873	0.6032	107.297	5.9982	0.1369	135.336	0.4889	0.2702	119.123	2.1137	0.2112	23.398	110.392	0.771	0.3771	47.4618	69.3885	2.9548	0.604	33.2
AJ82AG07620	75.3925	146.155	172.207	74.7499	161.25	195.207	72.9055	232.475	158.827	58.6929	134.183	149.729	107.592	78.9351	115.782	184.228	115.51	93.1604	105.862	131.713	115.837
AJ82BG13020	75.3758	77.177	120.178	168.131	107.001	165.089	118.86	138.253	469.382	117.346	164.101	139.875	104.05	76.3642	104.884	204.496	112.1	139.192	121.014	355.351	114.85
AJ83BG14060	75.2952	50.5888	40.8901	36.6314	46.1093	36.3619	68.0486	64.5698	52.0898	48.1956	143.422	46.215	108.562	79.459	99.4684	68.3964	104.687	117.612	173.303	84.6133	118.519
AJ85BG00110	75.2217	26.2006	10.767	30.6537	11.2887	6.2507	57.4369	3.0448	0.8054	100.755	6.2727	1.2421	37.1043	52.4576	2.4663	0.1648	17.1326	40.19	7.099	0.1223	23.6478
AJ83BG36690	75.1742	46.7876	4.2077	57.5222	26.5811	3.3594	66.7834	7.7171	4.7695	47.7895	8.4027	3.31	15.9434	48.8368	9.6481	5.7285	20.5866	62.716	13.3007	5.0711	18.1529
AJ81BG34850	75.1195	204.076	15.9532	16.0822	83.6937	2.1764	20.2039	12.2724	3.8149	36.807	3.3571	1.5831	23.8977	25.493	1.5882	9.8109	16.8881	21.2267	1.351	0.2945	17.1822
AJ84BG05490	75.1123	90.9807	2.4854	49.3342	65.4141	0	41.6896	6.9975	0.069	61.8181	7.6477	0.0876	25.9071	160.845	16.6626	0.0659	42.2844	171.629	38.1193	0.1467	42.8011
AJ86BG18120	75.0512	120.102	129.772	74.1293	134.402	79.5479	62.8215	185.853	107.946	76.7676	108.732	88.2558	98.9827	76.9027	76.6088	100.317	94.9157	57.4263	95.7221	104.219	113.648
AJ83AG17650	75.0159	44.3941	76.5623	70.6928	51.5476	40.859	65.9662	106.146	102.529	53.6894	85.3571	45.7729	48.2891	104.582	84.6896	79.3573	97.7986	153.28	94.2889	104.519	120.264
AJ81BG23010	74.9933	17.9227	0.7957	27.8524	0.6313	0.4188	24.6081	0.0701	0.0318	11.3768	0.6119	0.2827	4.9953	33.7744	0.4719	0	11.4556	31.2933	0.2275	0.0225	5.3591
AJ81BG18680	74.885	239.536	263.411	106.123	255.004	164.357	82.1888	228.071	228.616	91.1723	158.456	171.904	145.566	98.3057	72.7461	270.498	145.053	121.144	178.954	212.248	155.414
AJ83AG23150	74.8581	58.2343	32.7102	98.713	47.1132	38.8215	74.5508	49.8777	51.4295	73.8445	51.1454	29.9253	38.4046	31.8045	33.6971	42.488	45.7075	20.0345	34.9755	38.418	62.1536
AJ81AG33090	74.8257	50.9575	8.3284	49.7449	24.9374	7.0503	74.5873	11.3713	6.0656	66.1617	11.032	6.5814	20.8497	34.3169	7.9284	7.7134	21.7428	19.9509	7.7135	4.9152	11.3568
AJ86AG22230	74.814	22.8525	0.3461	85.1716	14.8334	0.207	112.498	1.2247	0.2515	110.503	5.9336	0.2795	35.5574	146.969	4.1985	0.06	62.4785	84.4851	19.2833	0.0223	30.6515
AJ81BG35940	74.7172	66.7224	58.9681	67.6796	45.4954	43.5274	34.5109	63.7038	69.3404	45.6602	75.3869	29.3032	40.6583	57.9024	37.3343	47.0675	60.2235	114.052	67.4613	65.0299	78.1927
AJ89AG37770	74.6056	29.9905	101.893	73.0493	11.8734	89.034	83.1165	15.5418	26.8109	57.3863	23.7944	339.364	19.1579	26.9692	5.2418	104.972	41.4513	17.0509	40.4145	154.313	34.8467
AJ83AG06710	74.4254	11.6032	46.7604	11.3226	3.8896	20.6065	8.4502	35.9488	180.185	4.7915	108.956	32.5354	1.7881	4.1285	111.954	66.5749	0.4599	78.586	206.025	227.272	21.2662
AJ86BG09180	74.4134	19.1471	23.7582	32.1765	1.0584	17.9707	69.5936	0.1274	24.7773	12.676	0	38.2925	2.1287	55.9424	0.1428	27.3011	10.2656	296.702	0.7747	72.7067	30.3803
AJ89BG46110	74.3627	128.012	2.0385	48.4815	75.9953	0.2694	52.8435	12.7667	0.3637	53.7626	6.532	0.4851	24.7035	62.0983	7.6314	0.9725	25.9447	95.286	13.5949	0.0902	17.6967
AJ81AG00120	74.2846	15.2145	0.4282	102.863	8.0857	0	155.278	1.5412	0.0642	177.576	12.5651	0	21.2324	136.394	8.3778	0.0204	33.6135	194.86	40.5558	0.4094	50.0553
AJ81AG22040	74.0803	4.1006	20.3031	95.0882	5.0528	40.7269	137.566	27.6418	39.7362	55.856	16.2073	27.6505	4.3689	24.2249	33.3467	33.8117	8.6719	25.7607	28.8686	40.9445	3.4942
AJ86AG22220	74.0679	59.445	31.9388	62.2153	39.8219	33.5625	66.2923	38.2504	36.6721	71.6164	41.6456	33.4485	50.8704	55.877	27.792	34.9854	42.8478	73.5386	42.7978	40.4528	48.8754
AJ81BG13120	74.0047	51.9713	18.5776	55.7192	52.1986	15.7	46.3227	28.498	17.6115	59.931	21.0253	12.7159	30.813	74.044	16.7489	20.4468	39.0817	74.7678	26.0733	15.3841	42.8171
AJ82BG34980	73.9744	12.9196	0	187.234	6.0666	0	89.4751	0	0	75.53	0	0	6.9094	19.229	0	0	5.1456	5.7316	0	0	1.6037
AJ89AG03520	73.804	97.1304	143.183	77.1326	119.385	149.88	63.3065	170.679	108.829	52.5382	130.398	139.025	95.7897	38.2764	91.7729	124.145	78.0691	44.4179	72.3315	87.6902	66.8908
AJ87BG23190	73.6922	12.6714	15.4532	128.954	10.3955	10.1521	90.309	32.4283	15.6107	75.3248	13.8556	9.1542	13.5898	2.5529	15.0536	9.5081	9.5096	1.3522	8.9243	11.5937	7.8528
AJ88AG03110	73.673	4.7036	2.7582	80.4889	2.5141	2.5041	73.9021	1.3681	2.3621	48.6747	3.2466	2.091	7.3962	13.4663	1.6966	2.0677	5.4283	13.3102	1.7122	2.1056	4.1835
AJ89AG37960	73.5177	15.813	16.5143	53.1243	6.6967	12.7769	99.5116	11.4335	22.021	99.2697	78.5713	11.4202	20.6252	43.5341	6.0084	14.2502	11.2648	29.7931	21.5535	33.2751	12.9994
AJ83BG07680	73.5042	183.469	2.8553	27.5452	94.6637	0.2388	39.3492	16.955	0.3868	55.1142	19.9377	0.6756	32.9695	46.19	10.1656	1.2467	32.2387	31.9694	10.507	0.4113	12.8115
AJ81AG03710	73.5003	28.6271	2.1797	59.6659	12.3149	1.2069	46.7299	4.9612	2.8462	42.8754	7.0138	1.4241	7.5496	18.0789	3.4665	2.0591	7.9545	24.9717	10.4697	3.286	9.0736
AJ83AG24930	73.4428	51.9156	20.4662	50.9686	48.6708	16.5855	88.997	34.3003	11.7804	65.4725	24.0177	15.2554	21.4844	15.4827	14.825	14.4418	15.5343	3.5311	10.9053	11.3732	6.4674
AJ89BG06230	73.4079	111.146	227.1	91.388	146.294	270.915	86.9854	274.908	222.976	81.5296	214.982	268.183	135.228	103.491	219.453	224.531	138.186	111.125	157.689	184.046	138.631
AJ85AG07680	73.3086	30.3095	0.0775	119.353	14.4824	0	134.401	2.5609	0.0774	122.054	4.8946	0	12.5682	107.087	4.1487	0	24.6461	66.7111	3.046	0	13.5742
AJ89AG28260	73.2738	46.0033	9.1263	71.4162	23.0138	8.7012	79.4003	6.1954	8.4756	47.776	12.1727	9.8881	12.5561	48.4245	10.2852	6.2749	20.7819	97.8543	10.5382	3.9657	24.3506
AJ83AG34340	73.1633	344.048	281.476	72.8833	292.853	156.073	70.0193	222.954	245.144	86.2718	79.1074	117.47	178.401	82.652	31.1438	319.071	152.132	106.871	137.78	205.04	164.136
AJ83AG16510	73.1629	11.731	6.8732	54.4783	6.9809	7.8633	84.6579	14.5567	21.7907	56.8836	39.7078	8.0714	16.8734	38.8732	15.7513	9.7291	16.5498	54.3258	43.9022	17.0585	23.0234
AJ85AG37150	73.1384	337.741	6.6044	38.4037	214.006	1.8491	52.1148	15.2401	7.7218	77.3425	23.0702	2.0804	46.4883	188.619	14.16	9.966	56.8218	376.712	58.7133	14.2971	111.551
AJ85BG14730	73.1127	25.969	3.0966	69.7322	16.969	1.2196	77.8491	5.1894	2.7017	50.7208	6.4684	2.6567	11.7777	32.683	5.9997	3.329	16.0413	36.4936	6.7023	3.583	12.9465
AJ82AG36840	73.0961	132.202	144.347	59.8598	136.387	131.059	56.9852	149.382	121.177	72.4377	97.192	111.616	87.0816	82.8819	66.451	123.72	77.5206	83.8348	61.6234	83.5479	86.3536
AJ86AG04080	73.0099	303.767	241.121	79.4328	282.597	135.846	75.6954	186.168	225.02	86.0971	95.7646	104.258	161.532	85.4498	46.0371	261.932	143.788	128.767	146.476	198.655	182.766
AJ83AG06150	72.9678	110.558	104.04	66.5035	141.629	122.956	48.962	160.418	83.1134	68.9344	79.5076	82.6284	97.1915	76.9885	55.505	86.797	106.879	84.6458	71.0089	83.9213	61.8817
AJ82AG36140	72.9657	19.3897	0.7043	62.7955	2.7116	1.428	169.956	1.0707	2.0457	131.21	8.5025	1.0809	13.2842	41.1654	2.4421	1.5003	19.5344	62.613	7.5221	2.6913	31.6602
AJ84AG18330	72.9508	80.7293	30.4617	100.128	24.6895	5.4886	11.1573	1.3967	22.1902	549.125	0.0328	77.2679	260.473	2518.17	11.1127	6.8124	69.8625	32.9055	0.0962	19.9977	28.2152
AJ81AG01730	72.9397	68.1045	48.3792	68.1879	73.5103	38.7763	45.2751	34.8322	51.8735	34.1031	9.2695	24.7608	50.5122	37.8642	10.9262	34.7077	48.8965	81.8614	19.6598	37.3355	49.9606
AJ89AG28210	72.9146	61.3869	1.8638	189.428	85.6488	3.1464	141.279	0.7925	0.196	120.998	0.5388	5.6018	30.1883	89.4949	1.0909	1.5443	31.4341	23.004	0.1315	0.0347	5.2032
AJ81AG23480	72.8199	19.5889	8.7271	53.6318	9.2285	7.8595	62.8881	7.2025	10.666	33.4349	12.3279	7.9679	11.9333	37.1737	14.1065	10.625	18.576	54.1426	16.394	12.2306	22.5601
AJ89BG06880	72.8	25.2307	41.6192	93.8563	24.9872	72.2881	61.9329	40.4174	46.3701	53.8393	26.9933	48.4122	30.2287	43.7989	23.8082	31.9984	29.8981	53.9063	29.2234	43.4593	85.6095
AJ89AG47540	72.7535	20.7957	0.4815	82.8614	10.143	0	58.0407	3.2369	0.148	32.9181	4.3738	0	6.5592	11.3605	1.4948	0.1767	6.3139	14.4342	5.4927	0.0787	4.6497
AJ83BG15730	72.6051	151.363	133.096	44.5409	146.032	84.0486	39.3101	159.295	72.7162	48.8287	70.6484	75.2584	123.268	55.1199	69.8541	105.819	112.327	43.5405	61.0411	71.4182	96.4703
AJ83BG04130	72.4591	10.7829	0.1278	73.7435	1.0723	0.9458	70.4181	0	1.7874	37.8746	0.351	0.2432	1.2884	20.9299	0.5263	0.061	6.5556	47.2698	2.9112	0.0905	21.0796
AJ86BG21900	72.4193	92.1792	129.298	59.3525	101.429	113.84	47.0106	121.79	87.2819	53.7893	126.39	113.895	79.7588	48.5074	134.361	105.49	77.7859	55.1222	82.3243	70.2758	84.889
AJ86BG24700	72.3757	106.061	19.4228	39.206	76.2697	15.2609	46.8355	25.665	16.5471	43.0985	13.1773	10.5634	32.4621	64.0374	12.7136	23.6609	31.4811	95.655	21.0717	15.1063	31.6461
AJ89BG45490	72.3133	49.7707	89.936	86.3207	15.7032	68.9809	69.5004	46.6173	168.529	77.7922	13.3568	109.108	50.3342	82.3769	4.1737	67.1628	79.8394	38.5758	12.5702	80.3853	79.5611
AJ89BG27890	72.271	36.2379	17.4373	111.046	15.7782	9.5911	99.0299	10.9892	5.5492	56.1522	9.3532	7.0904	24.0761	29.2962	11.9461	7.6239	67.6167	13.9245	8.6777	8.0197	14.9445
AJ86BG11680	72.1446	29.2533	3.7528	51.4118	19.4806	2.5944	65.9708	7.6298	5.2711	34.3687	7.7676	3.6926	14.3297	53.474	7.6611	4.9817	21.9789	92.7547	10.3989	6.2014	20.7501
AJ87AG24550	72.0931	165.111	176.668	3.5392	26.3611	22.2893	4.8324	4.9763	25.2165	26.8673	214.308	12.2524	1.6336	13.1309	30.1379	13.5755	0.8021	4.1027	81.5698	16.1945	2.1431
AJ83BG21940	72.0395	110.746	238.422	76.0717	153.834	274.295	90.5757	450.52	582.689	103.91	595.882	362.61	292.46	108.179	420.313	560.76	278.23	106.266	1402.42	818.033	456.752
AJ82BG44810	71.8533	158.892	211.325	94.21	200.713	199.95	95.5489	255.65	241.59	96.7953	128.257	224.597	183.211	142.308	270.466	316.996	246.194	156.37	117.874	219.602	158.541
AJ81AG06120	71.8309	74.8979	0.5113	70.4282	34.7434	0.0561	64.0555	1.0515	0.2384	62.5665	0.8738	0.0433	9.5043	44.952	1.1232	0.3903	13.2642	36.7047	1.5533	0.0483	5.64
AJ87BG26000	71.7626	119.741	208.067	61.1716	68.9162	216.213	46.1597	147.194	92.9229	111.733	46.3915	186.44	96.2741	137.231	97.2607	132.904	93.1323	31.4188	35.3341	52.1581	56.7346
AJ87AG24310	71.6901	54.9719	3.4695	104.292	40.8243	4.5533	87.5299	20.545	1.7892	81.6942	30.1377	4.2988	42.7186	75.4176	21.991	3.4741	45.1869	68.9055	42.2044	0.5601	71.2455
AJ84AG22740	71.6119	43.7633	3.2893	57.1255	29.2654	1.1945	60.9358	5.9927	1.5792	61.8575	8.4866	1.4637	15.7683	55.6918	8.5157	1.4673	19.9267	63.3994	10.8393	1.3009	19.0419
AJ87AG25000	71.5168	66.7895	161.224	74.5257	43.3584	134.839	82.7756	70.484	213.841	65.9082	51.3171	124.139	71.211	78.1689	83.3312	65.2923	88.0696	74.9613	79.3357	126.137	106.456
AJ89BG56960	71.473	40.2775	2.1962	79.2404	18.4302	0.2449	104.179	6.2609	1.7108	119.53	11.0074	0.189	29.6997	110.058	5.8259	0.4617	31.7012	109.875	22.7815	0.6591	37.7864
AJ89BG05590	71.3688	95.5889	136.091	83.7076	126.677	165.869	63.532	187.97	118.82	54.8161	150.275	150.577	100.629	43.4085	102.444	132.97	82.3249	48.9521	88.1904	104.144	69.9487
AJ83BG09620	71.3453	158.222	459.765	124.938	155.852	1481.81	95.1455	295.235	1095.07	197.904	1759.98	1982.47	327.917	186.7	2579.33	1460.36	224.01	71.597	508.887	647.767	160.804
AJ82AG37960	71.3046	92.4447	102.723	75.1612	89.8714	128.059	82.7624	103.383	150.55	76.0774	179.709	110.477	93.8891	79.3957	81.4832	76.5403	96.864	53.5315	56.8202	50.6343	72.6649
AJ83AG13540	71.3011	90.783	70.861	94.3081	64.0199	36.0169	52.6846	28.9588	102.37	111.876	47.2948	52.4792	72.5317	107.036	18.6562	61.8531	62.9633	99.216	45.156	90.4976	140.519
AJ85AG32040	71.2664	19.2575	0.1163	49.9683	4.8493	0	71.4691	0.427	0	26.0648	0.3194	0	1.7331	33.536	0.3831	0	9.1929	73.5257	1.3332	0.0137	10.3172
AJ82AG03790	71.2612	288.478	178.327	67.4696	284.085	107.184	60.6042	207.113	226.461	76.2215	69.4803	84.0967	141.305	72.8893	28.9806	242.752	111.171	93.6575	143.737	213.253	142.705
AJ83AG16130	71.1972	81.9712	89.8813	70.1546	88.9301	69.593	64.9368	65.5161	53.0611	71.2339	38.2986	52.8295	61.6269	67.0245	32.6696	71.1459	60.1137	35.4779	25.2106	35.1338	33.973
AJ81BG01190	71.1666	36.3924	3.6499	64.9055	20.3366	3.0018	70.8752	4.1408	4.6236	61.6242	8.3836	3.1844	12.7148	40.9369	6.6574	2.7362	16.0501	46.607	12.3452	5.0313	16.3659
AJ89AG40440	71.0909	80.0455	42.5299	73.0493	75.0237	17.4036	84.1586	48.5135	37.2074	75.267	55.7488	16.1603	64.1083	82.0526	62.0979	58.2629	73.0707	80.2314	73.5483	29.1698	48.3983
AJ89BG40060	71.0113	108.695	1.4031	45.3957	66.1429	0.6701	58.711	9.3582	1.4245	62.9773	9.9658	1.1488	22.6998	71.4592	9.0601	1.9866	26.2756	76.5437	12.3948	1.5387	22.7529
AJ84BG13810	70.8288	86.1208	6.3404	49.663	49.8887	1.9824	73.8979	12.6618	2.6701	58.6781	12.3767	2.9923	20.5362	70.2345	13.4669	2.5498	22.8295	85.0358	15.8706	3.377	18.5633
AJ88BG16510	70.7449	71.0942	118.014	74.108	82.7839	150.017	65.65	115.054	79.9443	74.535	130.849	153.782	63.6747	72.6792	98.6034	85.8095	73.1504	56.2491	74.8826	71.3183	69.6545
AJ89BG53670	70.678	18.3298	1.593	69.2476	5.9299	0.0947	62.383	1.029	0.5177	26.0234	0.7907	0.0487	5.5194	18.4938	0.411	0.6959	3.984	24.4479	2.212	0.6796	3.8853
AJ83BG27020	70.5516	40.833	5.324	55.9179	30.4959	3.357	42.5708	10.4601	12.146	41.6401	11.1292	5.2924	13.7704	40.8655	7.6016	6.0534	20.5553	40.4938	22.1583	11.123	22.1082
AJ86AG00950	70.5514	72.9461	3.3288	38.7599	36.0522	2.0123	44.832	6.1436	1.933	36.914	4.9229	2.8162	14.9671	29.4788	3.9607	3.3118	13.6981	38.3408	6.2024	2.2164	14.4544
AJ81AG08230	70.3602	3.7744	26.9373	49.858	0.3591	0.5162	116.418	4.5908	1.4372	78.1289	0.7422	1.0952	5.2739	43.9703	0.2585	5.5395	7.1833	12.6115	0.2337	0.0741	9.1377
AJ82AG16720	70.3505	32.0056	19.8283	86.3069	18.4365	8.1956	75.0047	16.9448	2.4722	59.3285	12.1535	6.6527	21.149	12.8269	4.1135	3.3956	7.9454	1.3434	3.1393	2.2244	8.4449
AJ83AG29230	70.3471	31.4024	51.6488	98.3744	28.4579	42.1634	63.3323	39.0131	26.6162	61.8723	37.5769	45.9597	26.6377	30.9936	18.7117	18.6404	24.7417	15.9051	14.2912	12.9669	21.7166
AJ81BG10930	70.3399	52.0266	230.383	103.913	17.8375	775.146	173.556	57.4478	818.667	165.55	429.474	798.902	71.2627	246.254	231.886	600.921	86.0477	77.8403	232.941	673.594	64.0243
AJ83AG22460	70.2903	44.24	101.331	91.9524	69.3101	179.497	91.8656	112.059	187.421	100.968	128.097	175.941	125.143	141.45	118.415	130.087	121.429	169.665	102.064	197.371	197.987
AJ89BG05500	70.2772	76.5204	2.463	46.6952	38.704	1.226	49.3244	6.7955	1.7161	48.17	7.5804	2.2002	18.2416	40.0474	5.1388	2.5046	20.0278	47.0435	10.4958	2.1115	15.4075
AJ85BG28970	70.2229	58.8487	2.6458	92.6808	27.3777	2.6567	86.4956	4.7112	3.2582	62.7178	8.2946	2.7719	14.1881	61.6871	11.784	2.7886	21.0281	103.866	15.0351	3.9763	21.9474
AJ83AG06600	70.2186	28.1673	121.957	66.254	17.0203	50.947	46.7588	36.2559	66.0029	27.9108	58.5283	82.7879	23.2102	13.5948	65.1394	36.386	20.5884	16.5708	38.8716	16.4858	15.1666
AJ81BG33790	70.1997	30.3236	31.4291	111.443	21.8403	8.3815	58.7956	14.7701	17.9356	96.1435	27.8474	1.234	7.6393	2.9343	0.9292	1.6701	1.7346	1.4775	3.5621	2.1074	0.9464
AJ83AG23280	70.1481	1.3423	4.255	80.4965	0.0764	1.3998	95.3507	0.1471	1.6505	62.6431	0.4583	1.7787	0.1756	17.4836	0.2062	0.7642	3.3188	24.9112	0.0894	0.8508	2.8745
AJ89AG01350	70.101	1.6141	0	79.7907	0.4592	0	147.114	0.1768	0	77.967	0.7715	0	0.5278	5.6197	0.6942	0	2.5655	3.0485	0	0	0.8202
AJ87AG25060	70.0965	136.711	1.8729	57.9176	110.178	0	87.2723	18.0356	0.6238	112.563	29.911	0.2641	34.3018	149.527	24.513	0.3971	45.6613	223.844	55.4061	4.1266	63.3935
AJ83AG03840	70.0955	23.423	5.5476	72.5131	20.7289	5.5868	43.3885	11.2257	6.9002	49.9015	9.3284	3.3524	16.4116	28.6576	9.1705	6.2652	21.6247	42.9618	11.5987	5.9333	20.9724
AJ84AG03560	70.0769	32.8089	12.008	57.2548	17.2702	6.5839	74.3181	27.8079	18.6193	62.832	31.478	8.7434	43.0335	43.4287	29.0255	13.9613	38.0141	59.8173	64.6053	30.8101	46.3641
AJ83BG43150	70.0416	13.9786	0	224.648	4.3742	0.6971	79.8686	0	0.0498	292.321	0.0228	0.0316	20.3929	226.4	0	0	42.6186	22.0396	0	0	7.4486
AJ83AG14920	70.0109	7.7824	0.7878	109.401	2.5305	0.9548	72.8649	1.2486	0.58	60.7958	3.3404	0.684	7.9613	2.2465	0.0342	0.1978	5.6942	3.9258	0.2223	0.0881	1.251
AJ86BG04150	69.9678	4.3146	1.2133	52.1043	0.1178	5.0801	72.942	0	4.5405	42.6183	0	1.0358	1.586	89.2761	0.0909	0.4631	25.1771	115.658	0.0985	1.0468	30.7882
AJ84BG17090	69.9189	13.3163	1.7238	74.3099	3.1232	1.8365	86.395	4.0283	3.425	57.9738	9.4865	3.679	4.9805	28.6718	3.7434	3.2146	11.4253	33.6215	8.8555	5.3409	16.014
AJ83BG17470	69.8767	141.315	170.216	62.1266	129.106	104.718	45.4016	165.854	98.5919	56.5984	91.7218	81.7012	88.9843	56.1054	48.7079	130.08	81.9528	50.1932	83.2186	97.971	88.5938
AJ83BG26700	69.8579	61.4723	10.9786	79.0052	44.3166	8.09	51.7234	31.0012	13.1143	64.0764	49.6271	8.483	33.0691	50.6686	28.071	4.8089	26.9689	20.4694	14.3934	5.1007	4.4014
AJ89BG22260	69.8495	48.6686	0.618	73.492	28.0856	0	76.5679	3.2421	0	68.7271	8.8099	0.112	17.8033	112.079	7.9996	0	33.5865	104.198	13.567	0.125	21.5669
AJ89AG05600	69.8435	9.5261	2.0956	79.3269	1.1496	1.0844	84.2137	0.3978	0.3764	85.1771	0.7329	0.8068	22.3372	70.6177	0.9116	0.3145	35.9233	89.384	3.408	1.5008	53.8071
AJ87AG21970	69.7768	24.0946	3.764	67.6155	13.7235	2.8946	62.9417	15.9409	4.591	31.8006	12.3068	1.3027	12.6434	16.2172	7.7714	1.3992	15.3556	14.4772	10.1324	4.2581	12.0841
AJ81AG32230	69.7748	50.4202	132.463	80.1337	53.6841	146.397	77.8314	62.0506	202.937	67.8326	95.6467	139.939	67.5523	79.8207	85.8289	105.785	75.0437	103.051	68.6941	119.069	88.9561
AJ86AG07520	69.7713	51.6973	15.0143	91.81	41.2676	7.5316	100.412	41.232	10.0435	115.741	13.0632	7.4052	35.7764	167.954	20.3322	14.0003	61.9753	209.643	36.8754	14.4944	82.2251
AJ83AG37490	69.7569	143.707	58.2945	37.4628	115.751	132.129	33.2913	70.3875	52.2188	43.7554	36.3756	56.1869	46.3041	44.8055	13.9562	58.1355	50.255	53.9198	28.0822	20.4481	40.4998
AJ82BG15420	69.7425	5.1252	2.5425	98.9491	3.1486	3.1694	99.7376	2.2023	2.9162	53.5115	2.9122	3.0673	4.5383	10.7487	3.6815	2.9154	5.7682	10.2805	2.7911	3.3428	6.1585
AJ81AG02300	69.6798	7.626	1.2743	26.6051	0.2669	0.4521	47.8312	0.4221	0.3495	4.2738	0.0686	0.3171	0.0876	2.8326	0.1029	0.1907	1.9918	13.2045	0.1116	0.0885	0.7539
AJ81AG29320	69.6586	85.2872	57.9982	98.1247	98.0154	30.0544	82.5844	170.193	33.9669	63.6192	96.5146	30.3122	47.0448	69.0918	70.3751	40.0578	70.8578	79.9774	98.9646	39.6126	54.1372
AJ84BG24990	69.6529	27.9098	2.9911	91.1854	23.3011	0.5913	74.5149	31.4107	1.3075	48.4672	11.4009	0.511	13.5032	53.4966	17.1403	4.2808	28.1931	53.766	8.5438	0.9879	77.8291
AJ82BG24150	69.6196	0.4844	0	142.065	0	0	179.71	0	0.0877	142.72	0	0	42.8553	172.848	0.0723	0.0419	177.483	135.695	0	0.0311	69.9051
AJ84AG08970	69.6038	47.8442	22.0605	57.8683	19.8479	5.5219	51.9336	21.1339	2.1562	39.3051	9.8237	2.5865	28.6449	27.4331	7.6539	1.9447	24.8402	31.5479	6.7484	2.2501	22.5789
AJ89AG45690	69.4117	106.501	76.5687	66.2994	72.0665	59.1542	50.1214	84.9862	29.7744	65.183	54.4866	46.8519	42.2634	41.283	27.4911	42.2332	35.7361	21.3151	25.0408	24.2534	21.1703
AJ87AG19520	69.4074	142.399	65.9273	68.6563	145.004	38.8646	86.4012	125.153	125.089	75.8889	90.5572	52.5359	145.144	94.2611	56.9042	82.1028	116.752	130.288	101.301	115.325	101.776
AJ85AG31550	69.4006	26.2014	77.4356	52.5442	3.8993	100.468	151.165	8.6343	183.08	75.469	252.216	203.346	57.1377	61.1387	153.676	213.358	38.1231	149.406	389.532	328.68	115.907
AJ84BG23320	69.3613	13.2209	2.2151	76.5235	9.5344	3.3737	128.394	7.5724	3.8253	70.084	13.4196	4.4769	12.5162	16.846	3.8972	2.8441	5.8063	12.1037	5.8396	5.2874	4.5247
AJ89AG38590	69.2648	24.064	13.393	50.6279	18.1537	18.5939	54.645	10.8294	18.4966	44.727	15.8609	14.917	16.0517	49.913	11.3021	13.0911	26.7663	41.846	18.0769	14.9961	26.9863
AJ88BG10120	69.1798	47.1279	71.2996	82.5797	38.441	138.24	39.199	76.1459	72.4543	46.3497	85.1235	108.804	32.6685	24.6233	61.2831	55.0313	26.7449	20.579	18.9853	21.6515	18.5967
AJ84BG26110	69.0835	35.1387	2.5631	62.3382	29.7216	1.4756	69.9543	7.9066	2.1341	67.4156	12.593	2.2227	21.9108	61.6029	9.9584	2.364	23.5344	55.9212	18.3582	3.3279	22.3264
AJ89BG30790	68.9547	104.381	3.7516	30.6773	65.492	1.8902	36.705	12.3126	4.9303	54.104	19.0295	2.8308	23.4103	53.7821	10.3289	5.3854	22.3547	91.7625	16.4875	3.7819	24.4734
AJ85BG22500	68.9028	44.3209	54.4873	61.706	39.4421	38.4947	62.943	49.052	52.253	56.0904	50.2108	42.8815	45.3998	52.0204	28.0313	37.7468	32.262	51.4004	28.59	42.478	29.7494
AJ86AG19510	68.8615	25.5141	22.1922	25.8785	14.2738	40.3458	47.9293	6.6525	35.4064	20.8769	6.5167	19.6886	15.535	27.7202	9.0404	24.8537	28.8393	28.3879	25.0255	61.1966	26.2101
AJ83AG15830	68.849	394.683	239.953	69.3368	326.613	115.5	60.46	212.685	230.601	73.7588	74.5125	81.8206	139.967	74.5008	20.3644	250.99	108.151	122.606	99.295	145.628	161.658
AJ88BG11740	68.8386	287.144	6.537	9.8816	209.177	0.1991	37.1453	57.6742	0.121	85.3303	33.2849	0.7681	58.4468	86.5113	18.1154	0.231	36.467	38.6511	23.6142	0.0572	8.8364
AJ81BG36980	68.5919	28.0707	8.129	37.8018	10.1523	5.6906	30.4774	7.1085	3.2657	32.6727	6.626	7.4339	11.3515	0.6723	0.6644	1.3568	2.6971	1.145	3.7357	1.7887	2.4788
AJ89AG41090	68.5894	28.2009	39.4271	111.304	32.0168	52.812	198.974	10.8144	32.8527	77.934	22.4768	26.1168	4.8983	36.0068	8.5525	16.0234	17.0934	14.2841	19.0186	25.9799	10.9238
AJ81BG31400	68.4721	67.8298	0.1328	102.052	56.0633	0	81.7586	11.0974	0.0664	99.5445	23.4395	0	19.3035	59.5962	3.5013	0.2852	23.0124	5.3013	1.1571	0.0235	1.9715
AJ86BG15500	68.3064	15.1107	4.8557	75.6086	9.8115	2.0867	84.8637	7.2291	6.119	56.0212	19.3834	5.9955	8.5146	44.5591	15.9991	6.5946	19.2315	46.2837	15.9461	6.9086	23.3736
AJ85BG12180	68.2544	68.1848	24.6213	70.5406	62.1304	67.4982	42.5363	75.6951	85.5234	46.5499	40.2389	127.99	30.4024	43.0062	36.3093	65.4682	41.0363	11.3005	19.6723	80.0345	10.5003
AJ81BG25770	68.2325	25.4447	12.6721	47.3993	12.5345	10.3997	59.1182	9.4069	13.217	33.6791	16.0356	9.3836	15.7617	36.6425	16.0265	12.3626	22.3916	56.0458	18.6556	15.0279	25.6436
AJ81BG00180	68.0377	30.6624	46.5737	11.0603	8.5304	14.8491	40.0949	4.2947	19.3718	63.8122	12.1152	43.7416	30.7606	75.5915	8.2812	10.8645	15.9507	393.721	40.786	45.7703	93.6511
AJ87AG21720	67.9246	137.755	11.4107	14.9833	89.1409	10.194	48.8935	20.1413	15.1214	67.9117	38.0846	10.1262	32.2059	77.0677	19.0836	13.3742	25.906	83.0499	27.0436	16.7086	31.0903
AJ84BG28640	67.7184	247.39	127.117	51.8268	186.274	60.6135	46.7116	122.76	119.852	55.4273	28.0306	43.9145	91.1911	51.3987	17.7599	133.583	79.2193	83.9117	62.2154	80.9511	88.606
AJ88AG01740	67.7111	40.9329	62.1247	82.5695	31.9336	89.0228	51.9761	54.1112	55.2226	49.262	51.1258	47.715	37.6385	36.2625	29.0628	39.3335	35.2741	31.298	43.3632	49.5248	62.6032
AJ81BG33180	67.6444	182.964	1.2527	21.7457	115.86	0.2378	44.4907	9.5194	0.7221	57.7943	5.0286	0.2446	29.7402	80.2853	7.1837	1.2412	29.8908	84.133	10.3315	0.5118	18.6636
AJ83BG38430	67.5925	340.586	240.816	71.075	285.585	128.494	64.8334	196.776	190.454	77.125	61.7246	95.9691	155.335	74.1405	26.5391	260.977	132.972	101.61	100.103	148.427	134.686
AJ85AG09110	67.558	39.4097	34.9905	96.4553	26.5974	23.1534	118.192	22.0987	28.6745	74.3146	27.1795	39.4641	24.3325	38.1113	29.3427	32.1203	30.9883	26.4545	47.6731	36.0903	40.6484
AJ81BG25530	67.4817	41.5767	2.4012	69.3924	30.8559	0.3511	72.765	12.9721	0.6398	62.9121	10.2585	0.474	18.1989	78.1036	9.45	1.4255	30.8704	61.802	7.0557	0.7936	12.8792
AJ89AG32510	67.4662	70.0067	104.921	92.3743	193.352	145.47	112.27	239.657	199.026	113.145	432.676	229.004	209.003	146.181	348.848	236.877	215.8	119.818	342.397	285.482	206.933
AJ82BG28880	67.4389	16.2975	27.9459	23.0334	1.4495	5.5039	39.5435	10.9913	16.8337	8.5052	23.4755	4.5237	6.1476	79.9613	54.6135	17.4229	45.8659	129.772	23.9465	12.6823	37.9666
AJ88BG16280	67.392	12.6078	0.0228	80.1867	1.025	0.0749	69.9279	0	0	301.358	0	0.1156	833.565	400.343	0.0375	0.0217	793.252	353.696	0	0.0806	893.933
AJ85BG24280	67.3569	12.9243	1.8209	49.4604	0	0.599	60.7789	0	0	66.5491	0.1667	0.2311	7.8228	9.1069	0	0.1737	8.0482	29.8707	0.1627	0	57.2415
AJ83AG21170	67.3355	306.077	139.264	77.5812	320.489	77.3581	71.0166	247.787	209.198	75.8169	85.8656	75.8971	169.079	89.1446	35.4674	227.536	142.969	135.948	155.123	197.483	204.667
AJ89AG05470	67.3052	74.0154	77.439	96.2039	138.487	64.2349	119.463	83.9527	89.2903	88.8513	118.327	72.0709	94.2731	78.2997	46.052	85.3465	77.635	37.8451	145.941	152.689	62.142
AJ82BG39570	67.1954	21.2751	47.274	73.5686	7.2287	57.83	106.456	3.3466	70.0478	92.5001	50.5793	39.7537	17.6598	100.262	74.7685	41.6468	18.3496	57.8051	205.493	57.6085	33.2599
AJ85AG23990	67.052	17.15	2.5689	71.8759	8.9785	0.7861	68.9702	5.419	0.9849	43.2756	10.4191	0.6823	7.176	28.7088	10.6296	1.3395	13.5093	30.7495	13.1038	1.0154	10.4659
AJ81AG33670	67.0343	7.9319	3.143	47.7173	2.1267	2.2927	33.5793	3.3924	2.3484	29.1867	2.7023	2.4278	2.6359	0.7518	0.2251	0.7823	1.3158	1.354	2.9546	2.071	2.7397
AJ81BG20090	66.9292	21.6311	6.7219	55.8789	17.4738	3.7646	63.9397	15.2213	4.1953	45.4982	13.1986	6.2891	23.5267	76.7308	22.6973	6.723	35.5022	110.077	41.4436	6.6876	43.4093
AJ84AG18750	66.909	32.5918	0.2771	50.2214	20.8671	0	61.1704	3.7796	0	44.1539	3.7689	0	8.5378	27.4857	2.6412	0	12.4035	26.1053	3.0061	0.028	4.6231
AJ89BG09130	66.8703	58.7433	87.2687	53.7802	36.1471	22.7318	38.9807	121.384	36.676	38.6698	30.3279	16.3062	61.2291	36.7344	35.1712	31.6393	57.3904	53.8979	24.216	19.5034	62.9193
AJ89AG02930	66.8239	103.436	180.248	73.9591	143.56	205.758	76.2148	239.644	196.045	73.4361	233.453	218.214	113.266	111.4	263.046	249.04	129.95	103.077	194.667	178.097	121.038
AJ89BG48880	66.8099	11.6235	104.515	122.669	2.3695	7.5495	138.785	12.9755	10.4563	90.8707	1.4127	8.4103	16.426	45.3654	0.3911	4.1904	22.032	23.9154	0.5126	4.9317	65.233
AJ83AG25410	66.7935	19.8189	91.2085	7.2869	3.9537	135.463	37.1432	0.0595	37.7842	92.299	0	256.155	39.6885	8.7525	5.5365	68.9957	18.0664	9.6882	0.0241	70.5587	170.077
AJ83BG21150	66.7406	73.8761	158.063	68.7796	96.5829	172.719	121.789	68.7266	157.37	91.3941	149.892	222.346	95.3019	166.074	205.239	169.825	139.686	143.562	220.123	122.831	154.771
AJ89BG30780	66.7302	55.6591	77.0852	66.6847	68.0087	78.9137	77.4866	77.69	83.3263	72.6317	107.499	98.4778	88.0253	75.3738	123.454	102.916	94.2868	77.0255	167.174	137.785	104.956
AJ81AG09920	66.717	4.239	1.1685	48.8948	0.9508	1.1532	68.0785	1.2587	0.8561	35.1892	7.3456	1.0874	2.2539	4.0908	1.0909	1.8581	2.7053	3.0018	3.5495	1.9309	1.0614
AJ89AG24100	66.7131	30.6978	13.1969	98.2872	12.8474	6.8362	92.1363	5.7036	7.2697	62.7594	6.7184	4.8118	19.3576	26.8699	10.8519	4.514	43.1379	10.7811	7.0958	8.4994	9.1149
AJ86BG12330	66.6234	9.6923	0.3484	63.9909	3.4402	0.5094	64.638	1.2367	0.2901	48.5237	2.4274	0.1228	3.2071	18.9236	2.2479	0.1662	6.981	8.0971	4.5996	0.3701	4.5207
AJ81AG23590	66.5253	12.552	18.4786	20.2915	7.1686	11.4628	39.506	11.2274	26.5036	11.7652	11.8543	11.4682	8.0022	54.0792	18.2953	15.2285	20.7593	117.513	23.7401	16.8757	32.7744
AJ83AG07840	66.4886	134.205	299.73	109.657	53.696	375.111	45.7757	44.9251	30.0467	118.923	260.031	193.692	148.261	124.714	194.152	44.1447	90.2228	6.4463	11.2637	6.1405	14.0885
AJ87BG25540	66.4387	55.9514	7.5777	77.2143	35.6201	8.2095	82.0023	21.3236	7.0467	73.6471	24.7196	3.553	37.7155	59.0616	17.8361	5.4153	36.4439	70.3364	39.7991	4.1596	46.4568
AJ81BG22200	66.3553	54.6423	79.8355	63.2847	52.8009	84.7757	62.1381	34.4325	61.321	53.6717	71.5998	82.0767	57.852	50.9123	59.2456	58.8873	59.5105	47.0556	66.6598	71.4474	60.788
AJ88BG06540	66.2933	44.1609	85.835	40.3918	33.5696	82.4138	63.2892	63.8198	146.275	28.0369	62.1391	83.3548	33.9445	91.5412	121.886	126.8	78.9567	116.688	150.171	168.671	117.966
AJ81BG12630	66.2615	66.9213	0.1358	79.6617	31.733	0.1117	68.3273	2.6436	0.1357	64.0609	2.9532	0.0862	14.1117	64.7885	5.5102	0.324	23.6649	37.9827	6.6439	0.0481	11.6658
AJ82BG10760	66.2504	83.7299	114.612	103.359	69.3145	67.6376	68.3069	74.3793	72.8162	70.3462	51.5423	37.3051	52.1618	59.4364	22.197	63.5251	49.8913	51.1963	47.0176	47.6479	57.6465
AJ89AG40150	66.2123	72.706	3.979	31.3954	29.892	0.7765	57.9122	15.8505	0.7412	78.5279	46.8616	1.7973	17.8571	99.3888	15.3325	0.7722	22.782	88.2831	30.3077	3.3911	29.3395
AJ87BG01490	66.2032	21.346	29.9174	57.1041	15.3431	93.2675	75.3709	58.4882	70.8945	42.1564	42.4748	40.391	12.2226	68.4421	29.0565	36.6149	39.3138	113.576	91.4118	31.3266	40.2457
AJ85AG40300	66.1309	18.053	3.0108	60.9484	12.633	2.6219	76.2954	8.8454	10.3076	43.5947	12.2417	2.7532	12.8108	51.7441	10.9781	7.1817	21.3873	60.2033	24.4869	16.2116	33.4398
AJ82AG27050	66.0128	86.6874	2.7501	50.0643	49.2382	2.3325	66.1581	10.0363	2.9624	51.3547	10.3463	1.8541	18.2349	54.4802	7.4686	2.255	18.9589	75.4589	11.7863	2.4041	18.6942
AJ88BG01810	66.011	67.9398	36.4012	37.4081	38.883	22.2223	26.6689	43.4513	17.0298	25.4728	45.996	22.4263	34.2034	20.8433	14.3666	20.5172	35.848	22.1477	31.4599	25.0075	48.9942
AJ87AG22760	65.9096	86.3046	167.461	70.6344	66.3107	256.244	89.6422	105.399	214.709	111.495	139.643	276.221	134.158	135.073	197.841	158.4	127.517	189.274	130.149	133.262	208.795
AJ81AG02150	65.8956	11.8572	9.6557	108.848	18.6576	13.7391	98.9074	6.5519	17.5255	122.279	61.3584	3.1799	25.1338	96.6946	59.3088	4.9411	21.9928	114.73	43.4923	10.908	31.1189
AJ85BG37790	65.8521	89.1371	9.8221	28.1965	66.298	6.6732	35.1282	0.6273	1.6356	233.698	31.2117	9.2129	153.513	254.518	72.1134	9.7789	101.623	0	6.2955	1.2602	1.2469
AJ82BG35030	65.8366	183.813	244.403	63.7603	456.951	227.896	61.4652	234.111	223.816	95.9096	167.541	227.857	551.843	180.519	220.344	326.98	265.208	184.496	197.633	216.646	199.114
AJ89BG46740	65.8166	4.0159	25.2605	7.7822	0.4995	22.4354	10.8089	0.4274	45.953	5.0514	12.6701	21.3016	1.2597	7.2158	4.8387	34.2696	4.665	23.7867	59.9886	44.9753	39.3818
AJ87BG07310	65.7248	124.145	17.265	44.6086	65.2253	10.057	58.894	20.7325	14.5587	53.511	18.513	10.2553	39.3485	52.8659	15.5427	14.4167	33.1573	81.606	23.9775	16.0515	36.7159
AJ84AG13650	65.71	10.1896	12.9204	68.5499	4.2278	22.6067	73.9014	7.0939	17.149	66.2945	37.631	24.5543	12.6609	31.6762	20.5033	13.657	14.9467	26.2883	39.2992	17.2913	24.6565
AJ85BG02450	65.677	94.2039	190.246	45.7775	85.7925	210.857	50.9781	58.8448	57.9269	83.6922	194.707	238.47	83.5286	99.083	137.033	87.562	84.1613	21.1701	86.4186	65.6129	66.6341
AJ84AG13280	65.6214	49.4186	183.274	47.0443	28.8755	83.2298	52.4973	76.6884	125.217	72.5726	67.7827	85.2725	80.6534	86.6284	53.2385	77.4825	84.5062	155.237	55.4691	107.198	100.83
AJ84AG18080	65.6212	121.366	243.52	78.7287	182.828	232.126	89.133	258.757	340.294	93.9466	395.847	348.509	209.145	120.514	329.87	398.908	183.512	91.9711	517.733	379.774	419.964
AJ87AG02260	65.5607	21.8756	2.6706	67.2662	11.3445	1.3977	51.8324	4.6363	1.4554	45.1647	9.7798	1.2324	9.2065	39.8174	8.9995	2.2006	15.8569	56.2665	18.275	3.9976	18.0172
AJ83BG33330	65.5594	32.3761	50.9364	91.3521	30.259	31.2927	55.1038	35.5845	23.2678	64.4538	28.8013	34.4307	22.004	32.2275	13.5691	14.4843	20.4711	11.2372	12.7263	8.2349	20.0874
AJ84AG09470	65.4723	7.8065	4.142	11.5001	15.5582	7.3326	2.3032	6.5483	4.8749	5.3624	6.4592	3.9645	7.5401	0.4681	3.9901	3.3491	3.3523	113.464	0.8781	4.4995	5.0902
AJ85BG02920	65.462	139.816	27.7091	32.4222	82.7437	264.092	40.1027	46.9053	179.189	50.9245	36.7226	84.9285	109.163	63.4403	50.606	47.9405	101.727	17.3745	32.2542	51.8441	38.4743
AJ86AG02530	65.2718	1.6045	0.0814	84.9181	0.2173	0.1339	116.471	0.0299	5.0006	67.2778	0.1863	0.1549	0.9632	81.165	0.3352	0.0776	4.5283	325.239	0.5453	0.2017	18.3753
AJ81AG28940	65.2616	29.6722	65.7753	91.8718	6.7496	125.391	92.38	2.6255	195.459	105.172	31.4994	189.737	24.5253	44.8454	7.656	100.958	45.8487	52.64	44.6338	189.114	83.6731
AJ83BG07890	65.2241	48.1186	10.5699	86.3919	33.8952	3.5971	44.2618	35.1222	3.5324	81.1244	13.0136	6.568	37.0057	68.7536	4.1733	6.3987	29.832	48.2343	7.9131	2.1941	123.837
AJ89BG16670	65.2234	52.3601	20.59	66.1424	52.5731	17.9707	93.7724	32.3029	29.109	80.3708	44.7529	26.307	54.2808	100.993	44.0746	41.8298	61.0249	98.2326	92.6057	58.0302	67.2066
AJ88BG04950	65.1512	45.4592	6.2861	52.4605	27.0747	6.4863	68.3814	6.8828	7.9262	53.6462	26.4599	6.6526	16.5547	39.1539	14.6362	5.5551	14.683	44.8706	43.0858	9.3308	14.4032
AJ89BG50460	64.9909	303.58	203.766	73.9458	330.83	104.609	70.4483	234.439	281.445	87.3832	109.065	96.382	169.888	86.036	32.7773	348.987	143.049	107.733	297.085	352.892	165.112
AJ82AG16330	64.9634	81.876	109.615	89.9606	75.0129	55.1959	52.9019	45.5665	46.7545	63.2964	13.9825	36.1114	50.4118	51.4818	11.5249	70.8941	47.8889	55.2635	18.1029	31.8179	73.3195
AJ85AG23950	64.8834	56.6516	15.2564	67.2282	48.1928	32.6041	83.2649	20.8918	48.7706	71.5593	8.2696	18.8161	31.0632	104.176	8.4049	41.8079	67.953	126.6	28.9871	59.3428	66.134
AJ83BG27090	64.8485	112.27	244.464	61.2749	35.0311	582.495	5.976	75.7481	260.873	128.345	499.803	418.75	39.6123	176.215	850.962	192.531	25.3181	7.823	69.3188	67.8329	6.9955
AJ89AG47040	64.769	32.8179	9.9576	78.86	18.0295	25.3434	58.2687	8.548	21.8572	41.9957	19.1182	14.4462	14.1787	48.7399	18.2088	11.396	22.7537	84.8162	36.701	11.9758	35.0223
AJ83AG06020	64.7532	49.6458	1.6908	63.0485	41.0785	0.2139	67.7795	12.8962	0	71.873	26.9104	0	21.3246	118.498	19.0704	0	34.595	154.795	31.8399	0.2763	40.3804
AJ82BG05960	64.7299	93.6678	241.811	29.4474	207.534	81.5723	26.9936	174.79	356.812	39.8285	105.026	128.764	328.477	30.8115	101.808	258.327	127.77	89.864	218.347	317.682	221.476
AJ82BG42200	64.6321	21.6246	11.2389	47.4694	5.6841	17.3311	67.2757	4.1826	27.4965	51.6012	17.8912	18.1464	23.623	42.3664	4.8356	16.1088	20.5726	120.174	56.0565	24.8377	55.1798
AJ82BG10480	64.6201	9.1334	0.1556	97.3867	1.2718	0.3656	61.4284	0.3592	0.5108	66.9743	0.2239	0.3103	25.2971	87.4003	0.0732	0	64.0722	5.7022	0.2185	0.0472	2.2716
AJ82BG04080	64.6176	61.6228	115.158	82.6873	66.2231	124.275	63.7176	80.5788	135.162	72.7814	63.3799	99.8144	83.779	96.5878	55.815	72.9968	86.529	93.6448	42.4907	71.671	86.2645
AJ89AG39480	64.5765	32.1532	28.7028	43.5878	21.1128	5.698	40.2912	21.8361	21.6035	11.7701	17.7737	2.3671	13.4172	120.23	84.1941	56.8782	95.8454	45.3478	40.473	40.6818	37.6419
AJ83BG08160	64.5576	20.0431	76.1072	10.1827	2.8666	52.2547	9.8752	30.5918	174.881	4.6609	89.6279	50.9497	3.1148	3.8914	56.7453	61.0776	1.5098	52.6269	167.125	166.553	26.7074
AJ85BG22940	64.465	33.321	33.58	23.9808	4.883	20.3305	18.6502	7.3411	25.2026	29.7541	3.9546	9.5231	2.101	23.7594	3.9738	20.9985	11.0744	75.2257	10.0006	24.1388	25.501
AJ81AG12160	64.4412	55.5061	21.3442	43.111	32.6229	25.0717	49.9921	16.9286	26.0154	49.6037	28.9263	19.3743	21.8112	45.7147	17.8464	23.1226	23.1444	69.0022	39.0887	31.5093	32.4823
AJ85AG04390	64.3344	1.7135	1.8038	13.2256	0	0.8092	41.5193	0	12.8615	5.8433	382.481	0.3642	0.1438	1.3327	125.791	0.1565	0.2589	1164.75	201.632	14.0231	140.963
AJ83AG07220	64.3079	71.699	131.177	14.7041	10.0073	50.1864	12.9069	3.795	29.8846	13.7775	12.309	32.6007	2.7277	15.6357	8.7073	18.9386	0.359	27.6024	6.4858	7.5377	3.2758
AJ82AG28120	64.2867	76.6636	50.5114	118.941	64.1844	96.3987	59.0253	5.2019	131.146	91.1658	86.2869	91.607	42.6831	166.179	56.0967	68.1322	77.8304	169.32	132.884	160.976	298.067
AJ81BG29400	64.2833	78.0646	33.6889	57.0349	63.7726	16.0816	36.8162	34.4908	35.1113	59.0368	41.4462	16.7919	48.8157	75.1462	19.8911	34.2036	52.3428	83.043	52.5155	41.7387	47.1563
AJ81AG30240	64.2555	10.3665	1.6431	141.407	7.5731	0.7883	109.983	1.9778	1.0032	101.669	1.9639	0.5502	4.4618	16.264	2.6129	1.3064	5.4395	3.5175	2.8748	0.6303	2.5986
AJ89AG33300	64.217	209.601	298.961	54.8252	214.577	192.34	45.4272	397.555	177.942	55.8678	255.744	251.824	210.737	43.515	178.748	205.646	158.968	40.766	122.77	124.866	106.375
AJ83BG14610	64.2092	14.121	1.8462	53.3074	4.4182	2.7871	90.6441	1.6532	1.8446	51.3907	1.8522	2.3749	6.1642	31.1363	1.2499	1.7856	12.5953	17.7086	1.3557	1.8627	4.6274
AJ81BG37750	64.1678	95.9692	192.57	65.4771	101.644	266.785	72.8114	121.865	197.551	94.7919	141.493	233.555	124.76	97.7325	166.528	162.039	117.358	85.0795	89.1994	123.672	108.233
AJ81AG15680	64.1512	31.1487	3.5989	61.1864	17.7201	3.9264	68.7981	3.1558	2.5684	58.1427	2.7233	3.7516	9.4663	58.5443	2.6469	3.3287	14.7679	56.8876	2.6412	2.4447	11.2228
AJ89AG16070	63.9811	30.6299	5.2101	64.5251	7.1303	1.3504	25.043	5.7051	6.1205	31.2281	25.9881	0.9617	7.641	192.061	39.5875	19.7635	61.5329	573.925	64.0116	26.7901	159.927
AJ89BG12010	63.8724	45.2843	19.0071	44.5717	32.0451	15.6731	62.8118	14.4364	9.5701	38.6167	19.2278	12.0286	33.1109	39.1305	16.9306	5.9022	29.1374	48.8279	9.8949	5.2996	26.607
AJ81AG04480	63.8655	174.739	7.3795	26.5952	95.8248	5.4665	50.9648	17.9514	7.2947	60.0807	11.5473	5.413	35.8609	53.6162	8.6654	6.4417	26.7677	70.5575	20.9718	6.7459	16.0197
AJ84AG21530	63.7451	2.8734	5.1582	86.684	2.03	3.8046	48.3321	0.8419	22.476	63.7226	1.0119	3.9223	4.7738	54.7011	1.4163	4.8825	21.5678	87.1684	14.8132	21.5559	58.7883
AJ81BG23250	63.6896	60.6475	42.7979	60.1194	70.2389	24.7659	48.8605	59.0245	79.8805	41.9861	46.3146	34.2493	66.896	37.4316	27.9675	85.1881	52.8823	38.0021	130.317	132.781	59.897
AJ89BG31270	63.5916	45.4427	5.5913	54.5523	24.3618	5.3104	63.472	7.3714	8.5784	43.2982	14.714	7.8971	11.6096	49.7077	11.7938	7.1205	20.4037	87.4705	11.6841	6.5776	22.6323
AJ86AG16370	63.5805	42.3762	3.1482	14.4939	14.1253	1.8432	42.8268	4.3502	3.8385	8.4247	4.3477	1.896	4.8655	70.231	9.6259	5.2948	26.4483	118.023	8.1045	3.1743	20.4093
AJ83AG19310	63.4263	220.321	6.9755	39.5078	140.903	6.1095	63.2678	24.9112	11.7486	85.0239	27.3191	5.2423	53.7725	121.274	20.0288	9.5943	48.7211	129.062	31.4526	16.7066	47.3993
AJ89BG22550	63.3947	369.499	140.505	71.3223	315.657	88.3668	70.3445	126.644	109.107	75.5167	34.9009	49.1649	106.977	86.8062	22.2967	136.819	100.949	103.621	51.9671	70.6789	128.703
AJ88AG04000	63.3947	8.0047	34.1152	36.1319	1.1472	28.2894	34.5872	0	41.2221	29.5392	27.1885	40.55	28.8399	36.3492	2.245	16.7681	29.0032	52.2527	21.0757	41.7319	65.6736
AJ89AG18700	63.3218	71.246	14.0681	55.1117	38.788	10.79	68.1842	14.5797	14.6611	49.1767	18.2674	8.9336	26.4724	61.1953	17.1236	15.4289	26.3022	87.9614	26.7002	20.9945	52.2423
AJ89AG20140	63.3179	44.9784	0.7946	64.49	24.6507	0	58.8532	3.307	0	54.2073	6.466	0	14.8619	78.3009	5.2361	0.0842	23.2039	75.7187	8.7554	0.125	14.7789
AJ82BG14970	63.3124	76.4891	1.9549	45.5372	51.4999	0.2075	57.0901	9.4254	0.0945	61.6516	12.6145	0.04	18.605	61.4748	6.7789	0.0602	22.1239	28.2227	5.944	0.067	8.6845
AJ83AG19980	63.1178	27.7619	0.2727	94.2651	15.69	0.0374	71.8571	1.8694	0	69.7842	6.3872	0.0577	11.7159	73.3666	12.8792	0	25.9365	104.159	23.8369	0.0161	23.0909
AJ89AG43880	63.0461	125.261	28.1151	49.2263	91.6049	41.9438	35.9959	40.8451	27.0491	77.592	15.2397	40.3882	141.24	94.6999	10.6262	29.9106	114.537	12.3738	3.1103	8.8105	19.5033
AJ89BG31680	62.9559	145.315	39.5958	36.7955	113.452	39.7178	39.863	40.0322	32.5452	60.6494	29.4252	33.5216	57.6396	70.4687	27.8996	36.1814	47.1552	90.1615	25.4827	18.8604	57.516
AJ85AG21220	62.9455	8.9412	5.1443	113.289	5.4105	11.0905	221.28	13.6092	13.8226	159.499	297.479	6.2113	55.8755	203.037	401.944	4.9559	75.3312	239.965	341.986	4.9873	191.323
AJ89BG52570	62.885	16.4092	23.2598	87.2985	8.4409	27.0992	120.936	26.8967	44.2023	86.5732	180.101	21.0838	23.9932	60.5435	191.541	13.8102	19.4294	76.0399	121.377	24.8138	43.7345
AJ87BG15160	62.7972	9.5764	0.3218	73.3541	3.928	0.0706	63.8981	0.8194	0.0214	43.893	1.9052	0.0545	3.2917	25.3759	1.1664	0.0614	9.1607	24.6356	2.1851	0.1519	5.2617
AJ89BG48450	62.7903	65.6571	23.04	60.2214	66.6251	43.3811	33.9962	23.8338	15.1964	53.9627	10.6657	38.272	125.802	80.3665	9.8398	23.4572	90.431	9.5578	4.4676	3.5536	23.1334
AJ84BG20870	62.7354	104.451	140.135	53.326	135.934	195.234	47.8197	74.4227	203.996	57.6688	183.878	202.311	93.4397	80.335	288.465	213.04	76.481	63.5745	211.049	203.482	249.693
AJ87AG18360	62.5767	41.5743	80.7249	51.2833	20.4619	88.9689	56.0578	20.4354	71.7594	40.9463	56.9219	90.4371	37.8605	40.3548	43.4544	54.0493	31.6521	61.8374	40.4366	67.5476	51.7032
AJ82BG34490	62.5407	14.6655	2.3342	52.1316	7.855	1.8771	77.3082	3.6288	2.9152	64.3326	3.0155	2.6659	6.8559	38.3733	1.5168	2.4374	8.7203	52.4113	6.8705	4.4082	12.785
AJ89AG44800	62.4874	94.7292	111.454	56.7416	102.509	62.7781	42.1899	139.691	72.118	52.6796	75.4559	55.4229	72.361	39.3575	37.7763	85.2672	60.094	28.7038	44.6577	69.4256	71.7044
AJ82AG22080	62.4813	67.2081	51.0058	75.5404	111.867	76.0951	87.9869	113.589	59.6021	82.4212	57.6105	56.6834	100.556	76.9843	46.6488	82.8316	99.8654	52.5047	53.9723	67.518	75.7084
AJ86BG09040	62.3987	20.8222	4.6953	79.1634	11.1617	1.7774	80.5612	7.0164	3.688	99.5563	6.6885	1.6504	16.9864	98.1791	7.4753	4.0419	29.1789	89.4371	12.3883	6.3727	33.3744
AJ82BG36780	62.3923	176.508	45.6479	54.8276	232.482	17.2103	9.9036	71.2	23.3391	33.8645	14.1232	67.3772	20.694	17.2402	11.1442	14.9976	3.4569	5.9473	8.8263	21.7473	5.21
AJ81AG02610	62.3442	4.0556	7.4537	41.885	0.911	6.8747	28.0596	0.6366	6.3504	17.4007	4.1789	2.9819	0.6079	0.6903	0.5236	1.0475	1.9458	0.7422	1.3766	1.4322	1.7245
AJ81BG18810	62.3184	206.006	237.29	80.5691	211.801	162.554	73.0603	224.552	327.914	68.2217	139.147	131.565	157.285	71.7351	54.9115	330.615	131.859	111.344	407.541	441.692	182.639
AJ82AG13320	62.2488	31.4002	44.5507	26.1068	26.2274	45.6167	86.9533	52.6531	58.7272	26.4644	84.3713	76.5041	66.336	61.8278	99.0385	66.1912	97.8623	90.3129	119.562	56.1391	121.252
AJ89AG46290	62.1706	75.201	0	22.9417	0.1415	0	7.2754	0.0511	0.0695	45.4497	0.0212	0	94.5803	39.5776	0.0382	0	245.344	17.4588	0.2278	0	6.3404
AJ81AG19580	61.992	4.3998	1.4257	20.3605	0.0946	0	2.4758	0	0.4955	1.6312	0	0	0.3261	0	0	0	4.2076	0.0682	0	0.0439	1.2066
AJ89BG52240	61.9847	134.268	1.6455	32.9106	66.5321	0	49.7826	7.7854	0	55.7474	9.7393	0.0486	26.6735	83.0944	8.574	0.4747	32.0156	107.308	16.7187	0.0271	19.2178
AJ87AG07540	61.8374	18.7131	25.2256	30.71	8.2952	59.1509	43.9461	2.8256	32.5002	26.8919	25.9622	58.8493	17.9562	35.2946	37.1177	35.1681	25.5101	7.3046	8.3358	19.7411	4.9999
AJ87BG05060	61.789	321.035	188.988	64.6971	336.616	53.6752	59.2488	276.002	208.525	72.5965	84.204	70.0908	172.775	70.8688	37.6444	254.504	134.42	86.7066	162.256	210.222	138.296
AJ82BG40300	61.7384	37.5328	1.0357	46.2153	16.2841	0.0831	45.9543	8.3675	0.2776	25.4256	2.7983	0	9.5236	67.9911	4.1616	0.1446	29.0294	42.8297	3.6788	0.161	9.8341
AJ86AG01130	61.6487	9.0787	0	85.4563	3.2962	0.0508	87.2841	0.7707	0	50.2841	1.3562	0	3.1118	31.9513	2.9236	0	11.2295	34.4544	4.2739	0	9.2814
AJ82AG35460	61.6299	12.2037	3.0948	81.5226	5.4547	3.2475	65.9147	3.7623	5.1181	49.69	9.2327	3.7243	8.3743	22.7283	4.4833	4.022	11.3711	22.6176	5.8638	5.555	11.0615
AJ89AG19170	61.6215	52.8622	98.0987	69.6437	56.8862	83.277	75.173	73.3222	91.7035	76.6199	77.3122	91.3959	82.6158	103.339	68.8914	71.9235	81.8489	67.0679	54.1527	65.2897	76.4393
AJ87BG07950	61.5809	16.5562	8.0275	138.017	11.9883	2.0407	93.5957	31.6326	8.3001	79.8011	49.9297	2.7474	20.3257	65.89	9.2575	9.4579	34.8475	67.5175	13.1271	8.1831	33.6779
AJ86BG07090	61.5393	46.0465	20.0742	27.2698	33.6553	28.0519	73.093	26.9651	26.0324	66.1812	63.4279	38.5501	43.6635	60.8114	31.0227	32.4869	34.4923	75.3654	88.1941	60.0537	64.5478
AJ82AG00020	61.5214	19.188	0	97.057	6.9113	0	90.8911	0.8475	0	75.5699	10.9686	0	2.5185	86.4234	11.1432	0	13.1962	64.9538	32.4859	0	9.2472
AJ85BG23760	61.4279	1.2539	4.7257	79.675	0	23.5735	58.5679	0	18.9745	37.6737	0.0202	7.9026	1.8393	32.2308	0.0364	3.5607	9.6906	41.0877	0.0789	4.1756	29.7232
AJ86AG17910	61.3831	45.5574	1.3867	52.5187	32.2812	0	54.9714	11.3199	0.0396	91.8341	23.1055	0.4022	21.1206	85.2399	10.1826	0	26.5807	68.6594	16.2833	0.1964	14.4988
AJ82AG11540	61.3822	81.6945	103.588	55.9143	76.3212	106.113	54.8246	92.2723	79.3952	51.3238	104.149	110.427	60.5486	44.5226	83.8685	88.3194	53.2897	56.2602	55.5714	57.5322	44.1827
AJ83AG38000	61.3443	12.6133	2.2254	137.841	4.2164	10.6195	78.3723	2.6583	12.7545	78.1697	3.3135	4.4379	2.916	4.8108	1.8331	1.4	4.6517	2.4501	0.8521	0.2598	1.5709
AJ82AG11070	61.2652	8.1472	7.0683	53.8876	6.9651	8.7944	90.3983	8.0701	9.5747	55.6239	8.2132	9.2286	9.3555	35.2568	9.6853	8.1706	18.7929	48.4132	7.3272	8.5837	18.3227
AJ89BG17240	60.9797	179.573	54.1063	40.438	125.683	56.4795	68.1093	69.926	45.5694	58.1829	46.9939	44.4545	56.8656	84.7086	35.7124	46.9909	47.906	93.3639	50.9748	38.9325	80.3389
AJ86BG22800	60.9565	33.0841	27.2433	48.1727	36.1173	28.3385	61.405	43.5164	30.5784	56.2084	67.3217	31.1952	45.2545	36.6027	43.7861	41.2284	38.9697	36.9336	78.402	48.3089	39.9423
AJ81AG20090	60.9105	51.8859	63.992	76.4562	62.1958	81.7346	51.3035	36.5797	53.0833	46.9749	43.5526	59.3017	41.5105	35.6873	32.8278	40.9574	39.4712	39.4639	38.2714	40.6101	50.2676
AJ89BG55190	60.8953	290.954	124.995	67.0709	275.316	89.4028	62.8091	158.99	125.513	72.3596	63.6214	60.0299	117.465	94.5724	35.482	154.181	112.626	146.986	119.886	122.097	132.984
AJ81AG04120	60.8846	78.3524	204.852	74.7464	73.6153	212.938	80.4579	74.7853	275.447	83.0103	314.975	328.939	86.4107	84.3354	262.41	268.877	110.422	101.12	200.849	284.881	112.389
AJ87BG09150	60.859	237.76	182.337	63.1859	248.215	134.888	61.9735	178.561	194.735	68.7744	64.9721	92.3108	126.743	68.6584	27.2059	210.287	109.867	111.172	97.1976	155.289	150.764
AJ86AG12390	60.8253	80.7997	40.7975	35.9988	82.9969	29.0557	80.5853	57.2275	29.5925	85.5012	109.835	40.4113	83.93	144.661	101.416	51.9932	85.7534	143.01	141.953	66.9029	104.753
AJ84AG05950	60.8183	32.1713	18.5659	36.5029	8.7755	17.5116	75.2394	11.5001	33.1822	52.1384	23.9384	23.8901	26.4773	85.2141	30.5438	26.5587	45.3954	106.891	49.5771	51.325	55.5726
AJ81AG04950	60.7721	100.552	117.627	62.2031	132.552	88.0293	50.5766	170.832	89.3218	63.5628	76.615	82.2018	83.0502	64.7191	47.4645	85.6148	72.4426	51.35	57.0308	68.3795	72.4886
AJ82AG24730	60.7061	39.4397	51.0498	52.939	36.9359	50.5962	83.6112	33.339	51.2331	84.5887	116.691	69.3226	61.294	10.2182	5.6515	7.787	7.3655	3.5083	8.0762	6.6551	5.9495
AJ85AG30250	60.6949	36.0538	2.1887	53.8966	18.389	0.8821	43.7499	4.3648	2.3171	36.5523	5.7325	1.1956	13.2295	22.364	3.8685	2.0053	13.2707	53.4918	10.386	3.2849	15.5882
AJ82AG18470	60.6078	156.933	0.9112	28.9722	96.6862	0.3747	49.2128	4.0993	0.569	57.948	4.484	0.0964	27.4636	103.111	7.9127	1.1955	35.3913	173.519	16.3845	0.2151	35.6592
AJ89AG06190	60.6045	23.3406	32.4938	53.7367	14.6934	40.3709	45.0702	27.4258	34.2338	40.0044	21.6947	28.2823	21.1142	29.3943	20.5341	22.7078	21.335	36.5937	15.4208	28.4975	37.9896
AJ87BG22800	60.5688	147.718	8.7246	33.3467	95.8448	8.4392	48.7405	19.7977	11.8656	58.4236	24.6774	9.8159	34.0687	81.7775	20.2516	11.9025	40.8235	102.364	30.9238	17.2454	31.1515
AJ83AG15420	60.5435	98.8185	161.493	101.87	30.6937	28.3175	33.3062	103.433	28.1863	220.943	648.349	31.0017	105.277	211.594	59.1212	34.8798	243.578	93.4653	10.7419	21.8176	19.4855
AJ84AG24570	60.4399	47.7299	90.6122	56.541	33.1272	107.317	57.935	56.8047	96.4852	39.7039	50.7168	93.5267	42.7265	51.7344	68.3862	73.0861	56.4154	65.2052	64.3849	80.4555	59.5934
AJ89AG01450	60.396	14.5297	6.0041	57.9949	9.4328	6.3134	59.9648	11.5582	5.9989	47.8753	39.406	12.2119	20.8886	10.5581	3.6811	1.5172	6.4267	5.0408	9.0385	3.8832	4.2692
AJ82BG19480	60.3343	70.9105	1.3395	47.8599	31.2953	0.5508	17.9926	0.8608	7.6955	33.2899	3.6789	0.2125	83.8252	57.363	16.5508	0	44.0075	20.4622	40.3909	26.9177	18.0885
AJ89BG08560	60.2789	15.9186	51.0399	36.7663	5.4515	4.371	28.2292	17.2722	6.5894	19.464	29.8739	4.5079	15.633	11.6835	22.3996	14.792	22.006	14.0825	26.1158	18.634	14.9413
AJ82AG14720	59.9119	111.142	25.7172	42.2927	33.4248	27.5108	45.5986	24.0068	14.6443	49.6571	17.0817	21.3673	23.908	28.9884	9.4069	15.0784	13.9815	13.5877	15.1237	10.0777	11.3113
AJ88BG00220	59.8399	188.859	263.705	54.7301	295.689	266.706	50.7503	266.976	221.31	67.1711	146.323	258.977	176.659	66.2732	80.5191	222.25	75.7542	55.6083	73.7103	122.544	48.8924
AJ89BG36390	59.8337	281.105	157.928	62.8737	237.187	84.3384	57.7485	153.252	122.238	64.4298	38.9662	48.7378	120.111	61.0152	26.4176	159.418	107.891	88.7628	63.8951	86.0136	134.822
AJ85AG38150	59.8271	66.0701	84.3126	54.6815	69.2279	54.9236	77.8992	105.323	36.4492	66.4223	85.0682	78.7456	93.0252	147.077	72.9052	73.1639	139.686	160.449	81.2161	68.9329	157.302
AJ83BG19770	59.762	59.8294	90.1032	83.9246	39.2077	10.6344	45.5273	25.6056	26.0836	39.8996	51.9959	6.3351	14.8528	40.657	2.6965	1.2493	25.4494	31.5353	0.2925	0.6955	9.7968
AJ81BG00630	59.7539	2.9806	3.8528	52.3489	0.3919	3.1385	72.5786	0.0539	3.4095	31.9972	2.6538	1.9091	0.9008	18.7796	1.0579	0.6302	1.5349	17.3307	2.6226	1.4812	2.2498
AJ83BG26060	59.7525	36.0733	31.6423	67.2239	18.7315	26.9032	64.87	24.1129	29.9531	47.3292	24.8896	20.957	23.4895	22.3319	15.6584	24.825	31.4135	12.2083	19.4957	18.5529	24.0509
AJ86BG07100	59.6418	38.8764	17.1309	24.3498	32.2722	29.3283	63.6118	23.9659	18.0476	65.4204	60.9194	32.8312	43.5268	55.2728	27.0706	27.4639	33.6645	73.1331	84.3362	57.9374	62.3808
AJ89BG08670	59.59	38.2522	29.0357	51.9002	45.8893	9.9652	57.7881	22.2573	6.8774	41.7904	0.6426	16.0327	27.5304	134.389	3.2255	25.7532	66.0981	85.8567	0.6491	5.2411	56.4462
AJ82AG11030	59.5562	326.099	183.759	67.3528	328.701	84.8527	72.441	184.142	186.671	85.769	57.0149	66.3122	153.732	78.3137	27.3013	259.74	131.324	133.012	71.2832	105.815	156.472
AJ89AG38540	59.5337	22.1776	34.4358	99.9064	1.9585	133.282	161.856	5.3748	53.6286	175.053	137.855	108.519	56.6071	296.192	146.374	55.4354	65.8172	28.9138	12.3909	27.8566	31.4757
AJ85AG19900	59.5243	2.5395	0.69	66.5133	1.4037	0.2522	73.7112	1.2951	0.6894	48.2516	5.1239	1.0702	2.2183	11.2478	2.463	0.4389	4.3569	9.0319	6.2334	1.0316	4.104
AJ81AG04420	59.5049	22.2972	15.4285	43.6457	10.3648	3.3669	53.7727	9.321	10.8903	32.3363	17.5681	5.325	14.8508	25.6785	8.7888	8.2025	15.9537	27.3246	20.0481	8.1723	23.8809
AJ87AG08420	59.5015	29.1191	1.2951	57.4584	20.2221	0.2266	62.5994	5.6666	0.1927	46.3444	9.1822	0.5245	7.8999	53.3552	11.2352	0.3418	18.7033	66.9833	18.5622	0.0976	18.0481
AJ84BG27140	59.4815	79.7088	17.0849	59.6719	54.1931	6.2121	80.5512	51.6461	32.523	79.7932	62.0706	14.378	54.3991	76.9027	36.8869	26.5963	40.312	175.032	72.9474	46.2332	54.0844
AJ81BG07700	59.4779	4.0209	0.1561	74.3102	1.9646	0	91.7002	0	0	55.0646	0.0714	0.066	4.1053	48.5701	1.4356	0.0248	12.0107	43.7321	0.0232	0	11.5951
AJ81BG24350	59.4765	258.838	314.743	99.2093	242.51	458.542	47.8586	291.432	256.422	110.763	371.273	521.92	218.278	81.2452	497.536	270.438	146.953	53.1638	75.5848	102.864	90.4381
AJ84BG01820	59.4471	6.5647	7.3102	86.2945	2.4831	5.6172	149.945	8.1517	18.9795	68.7235	35.563	4.0629	10.1521	60.8461	9.2742	7.2803	21.4366	60.4508	19.6415	17.2319	23.4733
AJ87AG09920	59.4218	10.5179	0.9923	54.4055	6.5406	0.2612	88.7784	2.8861	0.6742	56.6628	4.9783	0.1511	6.473	13.0689	1.7002	0.1894	4.2606	12.4546	3.1917	0.506	3.3609
AJ85AG37180	59.372	49.0449	2.5173	44.6987	41.3984	0.4751	42.0292	15.5788	0.2062	60.8104	16.1318	0.3142	20.2253	72.0296	10.6397	0.3937	22.7669	65.106	12.3143	0.1754	12.33
AJ81AG33630	59.3438	44.7328	0.7979	49.9524	24.1812	0.4772	50.3527	6.3928	0.1812	52.6207	11.8863	0.1381	14.595	46.8873	2.8081	0.1038	18.6631	40.248	2.0737	0.1541	9.9536
AJ82AG32730	59.3194	71.2547	267.41	54.3521	67.7365	363.694	33.4775	144.692	338.219	55.521	212.425	748.464	98.5266	85.7205	304.984	425.235	113.332	42.0042	293.609	422.239	214.35
AJ82AG29730	59.3051	20.8663	237.258	67.2257	16.0694	120.421	73.2537	48.983	204.875	57.5501	108.707	167.434	40.4555	55.8324	61.6543	99.9973	58.4165	116.732	203.714	197.021	154.473
AJ81BG19550	59.305	4.3911	0.5523	82.084	2.2654	0.1042	67.1286	0.6982	0.7237	60.4327	3.0336	0.2183	11.1685	33.4014	1.6929	0.4665	14.6201	20.1147	4.3275	1.2246	5.2692
AJ82AG32810	59.2918	43.5184	2.7544	44.7906	16.6977	1.6724	45.6016	5.2681	2.6412	37.0648	6.9219	1.9941	11.3132	41.4972	7.1113	2.5046	16.1519	70.6851	11.4293	3.6003	18.4955
AJ89AG22610	59.2892	9.1906	32.0476	50.5547	3.5985	3.423	42.8776	1.4265	4.9901	35.29	17.0194	9.155	7.5415	6.9386	30.6269	6.7508	10.8404	3.2076	13.5107	10.906	13.5023
AJ83AG10350	59.2453	163.76	283.661	30.9906	20.0034	452.209	48.3587	14.5896	303.263	132.227	259.933	565.336	110.768	181.476	177.154	352.775	81.3183	12.2472	105.065	269.167	24.7461
AJ83AG17330	59.2389	33.699	71.136	106.868	30.8695	11.7143	133.063	51.831	20.2146	98.4927	41.416	9.9619	22.4219	112.521	41.9311	10.3468	35.0672	74.4875	16.3409	1.3182	21.1087
AJ89AG44930	59.1445	85.1128	131.653	70.6877	89.0297	91.512	54.0544	111.947	70.2782	57.2297	52.8673	61.2719	78.3395	48.3414	40.7662	83.8897	70.5436	47.9327	44.3632	59.2178	85.0114
AJ83AG23080	59.13	111.576	120.686	113.448	189.292	84.9526	63.051	142.33	61.4817	75.019	87.9779	74.2802	83.7144	62.5524	46.9793	71.7259	68.5666	57.2021	50.6002	56.1467	56.538
AJ87AG15550	59.1201	16.5103	3.1423	114.026	16.7172	1.8484	91.4479	8.7579	4.4287	57.9852	33.245	1.1884	11.0751	57.5903	12.4965	3.435	16.622	31.2511	25.6393	7.4868	8.6888
AJ81AG02440	58.9545	6.1978	13.0313	78.0154	2.0592	2.9886	68.3475	14.1618	3.2311	56.9037	21.0109	10.6183	5.5183	1.8442	14.3684	7.0669	6.0758	3.6322	10.7145	7.3941	4.5646
AJ84BG09410	58.9272	11.9444	1.4459	78.4268	5.2394	1.2486	70.2262	2.761	1.9863	45.8941	6.1551	1.789	6.9723	9.5212	1.8758	2.4831	6.5048	9.5909	4.4567	2.1759	5.875
AJ85BG42780	58.9083	9.5441	1.9423	60.7495	5.414	0.1229	63.5095	3.3469	0.821	34.7284	6.4971	0.8532	6.0257	34.0613	3.1383	0.8553	13.9149	33.8853	2.8032	0.6878	10.3241
AJ83AG03070	58.8914	10.0433	0.0387	72.4023	4.2228	0	68.319	0.3127	0	43.8835	0.9568	0	1.7987	27.0706	0.7971	0	6.7518	34.8176	0.3112	0	10.1339
AJ86AG17820	58.8723	20.7722	49.3031	98.4071	18.2887	2.6327	105.318	135.212	3.9979	67.4477	0	3.2233	14.6735	27.2047	0.2006	8.565	74.2574	77.1125	0.0622	2.3409	46.7653
AJ81AG33650	58.8476	55.5768	50.4509	62.6911	61.6743	48.1729	64.4044	50.9466	57.6084	65.253	30.2681	38.811	69.2093	72.7598	36.2808	62.9809	75.5761	58.1061	55.6027	59.3333	70.6646
AJ84AG01960	58.8368	8.154	2.6417	40.6041	2.3623	1.2374	60.158	4.1631	2.4296	43.5548	11.2594	1.4209	8.1295	8.5163	1.7293	0.7011	4.7638	13.9642	5.033	2.6018	7.3044
AJ84AG21750	58.5443	2.5021	3.5614	58.7124	1.0441	0.9465	67.2179	4.5233	1.6316	26.8622	0.6692	0.3158	2.3453	42.3779	11.8627	3.0864	21.616	35.3064	5.0577	0.4736	48.9349
AJ88BG04310	58.5382	163.96	131.87	47.8095	202.439	117.983	37.4672	253.931	109.627	54.6092	164.596	110.592	107.479	74.1688	126.976	118.221	118.538	84.7386	119.683	107.841	77.5615
AJ87BG01880	58.5102	42.5632	4.5373	30.3873	26.735	4.1244	55.9787	6.6211	6.1439	61.0943	24.5406	7.5005	28.1088	59.0704	12.5895	5.5823	28.1782	92.6784	32.3771	6.2575	38.0583
AJ82AG05930	58.442	40.568	9.4079	69.2658	30.7151	15.2252	41.1494	10.8291	18.3953	34.2173	15.443	9.3072	14.9671	37.2076	11.8119	9.6278	19.2622	68.6069	19.2963	10.0657	23.9737
AJ84AG06810	58.43	34.312	12.3255	45.4817	17.3127	10.2804	63.6735	9.9209	10.2236	27.4743	9.5541	6.7632	13.9755	52.8402	14.1358	12.1021	25.9572	95.0543	15.0464	11.1308	30.0744
AJ85BG24880	58.4186	99.0401	41.8216	46.7031	59.6578	17.6487	147.949	153.123	33.3345	119.645	9.1417	29.0211	73.9194	131.479	10.2575	36.4655	102.704	3.9233	1.3295	12.6738	76.7183
AJ89BG43790	58.3417	337.497	247.308	64.0016	311.022	115.578	57.7029	240.054	233.963	70.0189	81.0407	94.2381	134.806	63.8648	31.2269	262.755	112.242	84.2653	115.242	160.801	154.967
AJ86BG24000	58.3323	23.1176	11.233	64.2148	14.4188	12.612	41.5282	14.6233	15.826	38.9781	14.8767	12.2128	12.0342	38.821	9.3829	11.1391	17.9559	32.4812	11.8402	11.0614	14.4027
AJ87AG13200	58.2577	85.9617	139.747	73.1971	76.4926	97.0802	61.0236	122.382	96.3821	60.1386	63.4427	107.354	81.5739	35.4694	45.7032	92.3559	72.9451	42.8815	51.9409	68.7557	77.2123
AJ83BG37970	58.2504	164.979	30.0297	34.3292	106.485	17.2833	31.8216	21.9681	17.7756	46.2134	130.464	28.2594	110.551	67.9285	50.0137	35.4304	169.305	17.8127	64.6475	30.8015	72.4561
AJ81BG03930	58.2472	31.8158	2.3255	51.9436	13.8245	0.68	44.5723	6.1234	1.2047	39.3597	6.2134	0.6777	7.9743	19.5563	2.6818	1.2984	7.6272	23.6492	8.2183	0.7564	8.5668
AJ82AG05170	58.2339	14.5366	19.563	52.0729	10.3307	28.2861	28.9933	11.7612	51.834	22.3432	3.8034	14.8822	31.5956	21.896	5.9672	20.1707	43.5201	47.5639	6.1668	43.7054	33.9722
AJ86BG00580	58.1972	44.4547	30.3104	57.6983	51.4236	42.7131	76.3192	40.4039	36.4314	84.4554	55.9123	44.7798	46.8834	66.2183	61.5619	42.9048	47.7037	62.8569	69.8437	44.4698	50.6338
AJ87AG08640	58.1759	274.529	216.336	58.1996	262.194	146.489	57.6148	218.79	220.706	66.4416	96.9226	97.3317	139.363	65.2814	29.756	227.644	98.5412	112.266	112.237	173.244	166.012
AJ89AG23190	58.1467	10.6677	15.7944	57.7972	11.2351	11.7172	60.7136	20.1832	41.2377	36.8385	19.7355	8.9044	13.6842	13.8105	7.4721	6.0075	11.0763	7.5196	10.1068	16.495	6.2578
AJ86AG00880	58.1449	29.0451	39.9544	82.8594	22.366	22.4908	51.2343	38.201	21.0954	41.354	34.3184	17.2616	27.4641	29.2338	28.0993	21.5173	35.0109	47.1755	18.3562	18.4238	47.1641
AJ82AG36340	58.1283	40.1292	42.272	38.436	24.8884	34.8541	53.4854	17.2165	43.128	37.9771	31.3393	37.0023	36.2481	41.9081	17.7488	23.5585	29.3312	51.1038	49.7395	48.1577	59.0863
AJ87BG02270	58.0985	153.565	78.3673	75.6692	180.2	66.7268	68.913	104.688	73.8779	85.9916	58.9152	52.4161	142.432	87.7643	37.6689	116.644	134.331	79.5808	109.555	115.44	78.2452
AJ81AG14270	58.0592	44.5915	124.553	32.7412	29.6864	141.726	69.8915	70.796	249.065	32.4844	75.6532	128.868	70.0677	186.564	185.243	235.683	190.738	466.187	152.231	250.339	360.551
AJ83BG30740	58.0508	108.869	1.4593	20.8006	59.1859	0.519	36.5698	6.6048	1.1428	43.4179	6.4634	0.3504	18.2934	52.4057	6.7578	0.9784	19.8611	58.058	6.6954	0.6145	14.894
AJ86AG10960	58.0044	7.8389	4.3617	68.0017	4.5433	4.1046	68.6588	3.8812	4.9237	44.0987	5.1834	4.657	3.4565	7.4638	5.5621	3.4213	4.1709	3.5324	5.4145	4.084	3.3675
AJ82BG26160	58.0031	20.369	16.3821	76.1557	9.5899	9.6571	64.4536	9.0067	12.1813	43.174	4.5947	9.4934	8.6138	10.1034	3.9001	8.9672	6.5397	13.866	6.8952	8.6679	9.6308
AJ86AG06390	57.9233	19.5607	20.182	53.6069	14.4324	20.4313	66.7223	12.3573	16.1198	42.8128	8.2439	18.7951	16.5349	35.6045	7.0272	13.3021	17.6592	19.5891	8.9628	12.2232	14.7412
AJ86AG04860	57.9083	28.7684	34.3367	32.1259	22.346	39.464	58.575	26.8987	56.175	34.5171	44.162	40.2578	25.8091	54.0665	24.7263	52.8475	31.7708	133.672	78.608	65.2921	74.361
AJ82AG12340	57.8933	8.9444	4.4713	94.1485	5.876	6.3347	81.9681	5.8609	6.1305	47.1162	8.2467	5.902	9.1998	19.506	7.3663	6.1034	10.6517	22.7993	7.7856	7.0728	12.8328
AJ83AG18080	57.868	11.4294	1.7929	62.1231	7.0477	4.2597	59.626	2.1764	3.8812	41.9726	4.7189	3.8552	6.5497	6.4968	0.7794	3.1361	3.3018	1.8368	3.0479	4.7438	2.3266
AJ89BG41960	57.8546	23.0265	22.4523	34.619	12.8283	25.0549	59.8077	21.8168	27.6219	84.3727	110.458	16.7982	32.1243	52.0017	23.4248	19.9719	18.196	25.0332	32.2825	36.7805	16.828
AJ87AG02030	57.8514	13.6791	1.1518	63.5359	8.5286	0.4458	47.1638	2.9858	1.0831	40.66	6.9472	0.7738	6.7127	37.896	6.4183	1.6161	13.5295	53.5594	13.4991	4.5105	15.6941
AJ81BG18800	57.8194	167.221	156.954	73.1308	157.889	113.761	62.7084	127.29	185.732	58.1829	88.7387	97.9594	97.6428	66.5942	40.7925	213.29	93.5964	92.9701	147.143	176.532	117.249
AJ84AG07370	57.8064	20.1635	1.1967	73.3955	12.816	0.0757	61.9544	5.9496	0.092	46.7799	11.2293	0.146	10.6534	8.0183	1.8388	0.0878	4.3047	5.27	3.1252	0	2.0829
AJ89AG09460	57.7878	2.0424	0.0324	62.8494	0.0494	0.0532	39.3418	0	0.0323	23.7566	0	0	0.0284	6.9887	0	0	4.1391	12.0107	0	0.0229	1.4493
AJ83AG04990	57.7748	50.35	11.628	48.569	40.1919	9.9258	60.87	19.6712	12.5264	43.8066	19.9033	9.8608	27.7826	60.2226	17.6359	14.5385	30.295	70.381	25.923	18.3433	27.7828
AJ89BG17840	57.7597	99.1662	75.9714	70.0056	161.602	51.0835	76.0939	155.508	182.74	80.8941	151.235	96.4097	204.618	135.001	160.158	147.964	200.247	106.586	227.669	227.607	202.816
AJ89AG17150	57.7304	52.0703	56.6792	46.4859	58.5671	51.6562	55.6269	63.583	95.8707	33.7966	65.0525	45.0867	64.8219	66.642	70.8118	95.9193	81.6468	96.686	116.897	107.05	84.7333
AJ87BG29210	57.7279	81.0829	5.6207	74.576	50.5624	2.0802	97.771	14.1049	4.7735	76.1784	16.252	3.507	27.7616	114.241	16.5908	4.1115	44.8068	145.115	27.7036	4.8431	40.9824
AJ86BG04790	57.7059	29.7763	14.3585	56.603	23.6052	10.2935	62.7176	20.3257	19.5913	58.3218	50.5436	21.9714	23.1358	90.243	43.7017	18.9739	30.4312	93.8929	62.4961	36.4647	47.4725
AJ85BG40820	57.6963	41.7873	5.4459	36.5246	32.045	1.2482	51.6613	16.8518	0.5352	57.7529	11.034	1.7561	21.1344	74.8644	9.3764	1.7036	26.4594	50.1289	8.7741	0.9168	12.5555
AJ81AG26670	57.6006	10.9324	67.2357	90.3298	13.7718	56.0378	55.7089	49.0949	60.0569	54.556	75.177	36.6739	26.1963	103.016	67.5448	49.2807	63.9159	92.7357	101.32	58.9316	67.4954
AJ85AG22920	57.5461	96.8907	102.134	65.6265	125.237	75.709	52.0148	121.193	87.2566	62.9082	73.3701	76.7468	69.8956	69.3887	48.6555	87.6292	66.6481	55.0982	53.151	70.6846	63.2498
AJ82BG41250	57.4687	83.7063	2.6917	70.8437	49.8878	0.1736	67.9086	6.2024	0.4746	62.4597	14.9306	0.3349	20.685	81.8301	10.5647	0.5539	24.4112	94.3683	31.4526	0.8597	22.8586
AJ87BG23090	57.4466	243.381	171.208	59.221	213.068	111.966	56.1806	152.957	125.33	58.9576	37.374	72.0042	106.275	50.5189	15.1844	180.769	77.2884	78.6058	64.7529	78.0105	108.081
AJ89AG04100	57.4016	12.4979	3.8407	48.1501	9.1333	1.3659	49.1263	6.2263	1.2791	39.784	12.0373	1.4051	10.254	22.2084	3.7053	0.9904	13.4911	37.6378	8.0068	0.8577	14.851
AJ85BG21510	57.3899	45.7773	98.0019	85.0658	108.307	107.302	80.0322	83.1531	110.779	68.3353	74.0476	73.0247	90.85	33.7241	46.299	90.1237	50.828	43.181	63.5408	79.1378	162.612
AJ82BG22000	57.3886	21.62	32.0704	33.8122	22.0518	48.2093	74.9122	45.8806	38.1854	24.9154	76.4735	73.6201	42.5221	39.2168	64.2586	58.6785	54.1568	61.363	210.783	83.7834	85.3394
AJ82BG42180	57.3483	311.246	204.017	45.3806	224.866	93.0675	45.316	132.129	124.586	58.3457	45.743	63.8158	86.5123	48.4806	21.6278	154.832	69.2388	57.4918	59.3383	76.9487	71.3906
AJ89AG33110	57.268	286.475	182.235	59.6079	253.66	107.744	53.7375	171.329	149.306	68.818	46.3184	64.3289	126.562	66.5394	29.2333	183.995	112.351	91.4379	97.7861	131.414	154.43
AJ83BG40590	57.2676	253.732	293.015	17.9419	310.633	178.16	19.4204	648.65	165.392	29.9567	80.591	133.471	116.537	13.5369	22.0467	239.67	79.6019	0.2302	19.3666	69.4512	31.611
AJ81BG36950	57.2543	19.5533	1.6163	53.6018	16.7277	1.555	53.5356	2.7102	2.4681	61.2568	16.7795	1.161	15.2675	73.9482	7.6367	1.3094	17.9322	52.0087	12.9967	1.7278	10.8631
AJ89AG31190	57.2376	41.0348	82.3762	61.4968	39.8009	80.61	54.5701	43.0013	83.142	41.843	43.8004	62.8406	47.1298	43.6821	37.5315	50.1775	44.2266	51.9569	49.1903	87.377	61.2847
AJ85AG34350	57.1606	84.8179	36.3334	33.9512	64.8492	29.2307	28.1308	39.2209	37.8842	46.2997	46.1294	30.0595	41.0155	53.1106	40.0744	28.434	41.3491	66.6137	29.0231	25.4511	41.9544
AJ85AG27390	57.1203	22.2299	11.2451	65.8027	27.5101	5.1091	71.2224	22.2521	3.5017	62.6973	29.9112	2.1289	32.0974	35.763	18.9226	5.9272	30.1267	15.6722	27.4395	2.3644	18.7039
AJ86AG01290	57.0756	284.988	182.221	52.7795	300.692	99.7309	47.9006	171.242	147.067	64.9099	53.2875	69.8405	114.007	63.4081	27.1234	193.974	104.765	86.7283	83.2978	109.628	118.564
AJ84AG09320	57.0459	91.2614	88.6721	59.2559	110.785	67.3881	39.7781	216.494	94.4215	67.7248	136.08	58.134	102.572	70.7925	65.4027	82.448	97.2952	92.5796	136.281	133.398	88.0385
AJ84BG06800	57.0441	2.7182	0.7202	42.544	0.5298	1.9462	31.7496	0.9257	5.217	10.4536	1.201	0.816	0.6766	19.4466	2.6485	3.4358	8.8515	68.1354	7.7675	8.0698	10.7395
AJ87AG26090	57.0411	33.774	1.9466	51.3568	22.0033	0.6404	54.5471	8.5068	1.0373	56.5356	7.069	0.7823	15.9294	54.3033	8.0441	1.2691	19.1795	57.7224	10.2612	0.3676	15.4721
AJ82AG04490	56.9729	53.8607	39.3501	69.0964	59.0289	23.3386	48.7545	64.7501	87.894	43.5594	60.6187	31.9304	35.4961	55.8241	45.9716	43.3207	49.4241	77.2738	60.6796	60.8271	84.1441
AJ83BG13860	56.8596	20.5654	17.6244	67.6382	31.384	11.4628	57.5915	20.5396	31.4449	35.5586	50.9571	10.4412	43.0857	43.7356	47.5901	14.199	43.2219	80.6353	39.4864	17.6081	98.7171
AJ89BG57490	56.829	23.1625	1.8096	54.5175	10.0287	1.0606	39.2044	4.4304	3.3459	29.6782	3.6181	1.1614	6.31	14.2173	1.662	2.7586	7.5519	13.6029	6.43	4.3014	7.5915
AJ87AG26250	56.813	30.7717	47.5973	40.0375	8.4043	59.2869	59.4993	10.4171	49.9148	12.2051	19.0466	23.9661	8.5315	75.5108	76.9761	54.13	64.7735	151.885	111.887	41.3883	173.66
AJ82BG04640	56.7897	59.2158	148.378	65.4958	77.8493	149.035	69.0462	140.18	166.691	71.0508	150.852	178.521	89.3034	59.759	134.16	154.523	79.6695	50.9688	101.393	148.86	102.137
AJ85BG34450	56.7785	26.0995	51.2966	79.1471	16.641	92.0385	102.028	61.199	137.944	68.5638	83.6476	75.3764	60.1474	128.884	113.943	128.48	127.988	174.063	117.903	155.291	158.04
AJ81BG35600	56.6952	78.7613	0.3082	42.3477	29.379	0.0534	59.738	0.9412	0.0729	48.8936	0.4678	0.0206	24.6621	33.2635	0.167	0.2244	10.5948	62.6606	3.3044	0.0057	8.9359
AJ82AG03410	56.6546	66.1964	9.3143	24.0782	32.9672	7.0814	31.3875	9.3269	7.8995	33.4675	10.9316	7.6281	16.3092	32.2522	7.9624	8.2669	15.3228	39.4391	12.144	9.4536	14.4937
AJ82BG00150	56.6043	10.7673	47.0535	32.2965	3.0689	49.9271	32.1395	9.2218	34.7116	17.1301	35.9908	32.3699	7.5884	30.3055	32.2828	27.9428	15.7789	47.7113	50.3168	20.5251	28.177
AJ82BG21510	56.5481	120.857	331.256	18.2623	106.685	581.294	25.4891	207.99	154.86	23.2123	98.4205	245.125	178.808	9.4712	21.1189	179.016	160.504	6.7359	22.3855	69.3268	39.4133
AJ82BG34170	56.5468	208.202	2.5707	13.0864	107.683	0.7688	40.0026	15.7911	1.9458	51.4172	5.634	1.384	32.7153	94.8026	5.0692	2.4527	27.5447	99.058	10.8573	0.7724	19.0296
AJ82AG20430	56.5458	4.462	16.5831	74.8429	2.431	26.7422	141.991	1.003	32.2278	53.5245	1.6075	10.7285	20.4693	55.9424	1.4999	11.8511	67.8554	78.6147	7.6114	28.6927	32.5322
AJ88AG15150	56.4527	1.0484	0	50.829	1.7747	0.0911	62.2584	0	0	106.479	0	0	3.2051	33.8883	0	0	3.9782	25.9169	0	0	1.4016
AJ89AG29590	56.3778	15.1364	0.6644	49.202	1.5062	0.0937	48.1115	0.4462	0.019	27.1146	9.2113	0.0241	0.1165	6.6462	3.2839	0.0725	2.1726	18.2047	8.8707	0.0134	0.813
AJ85BG18650	56.3143	19.5077	2.2702	75.4605	12.6645	1.0113	55.321	6.4611	0.9451	49.1253	11.9505	1.8606	13.394	38.3988	8.9216	1.6697	16.8355	38.4807	12.55	1.2393	12.1061
AJ85AG25350	56.2473	113.081	124.606	57.7113	134.936	134.135	78.5668	154.402	174.583	74.1696	113.488	146.71	126.53	95.4141	141.522	136.739	126.697	88.995	91.4868	134.367	123.149
AJ85BG43320	56.2222	4.6253	3.8284	71.7217	3.5421	31.7545	48.1619	3.2157	17.8642	39.6094	8.6132	14.0842	6.6776	11.5937	1.2245	6.4312	12.4404	22.8014	2.3288	7.11	14.0123
AJ82BG35620	56.2149	49.8346	8.1699	43.0052	37.5319	5.0821	41.5017	9.819	7.3613	45.2552	12.1575	5.9567	15.7848	43.9063	9.7887	6.5761	20.5406	49.4877	13.4041	6.4592	18.9386
AJ81AG32160	56.1729	23.6288	3.1482	63.4833	19.519	0.5266	58.0242	12.835	0.6931	52.8688	26.3791	0.8464	17.965	22.795	20.6143	1.0691	22.2368	20.0034	39.4498	1.0014	22.0711
AJ82BG11190	56.1496	18.2582	14.0468	50.3301	15.2804	21.1798	89.6718	32.8614	24.0409	35.8414	51.6774	8.9129	37.5176	134.218	75.2103	68.3768	89.3105	129.02	143.28	112.837	83.0394
AJ89AG08350	56.1335	90.4772	150.837	41.3926	60.1072	74.8442	41.659	138.448	87.6091	46.8575	45.6638	63.4766	114.638	66.0875	60.3942	95.4836	90.8001	53.1274	25.7038	63.7489	63.936
AJ86BG20860	56.123	57.4414	2.892	37.5094	35.5453	0.5286	56.5314	5.8215	0.8561	48.8549	15.7876	1.0874	17.4675	79.1943	9.6171	0.1022	25.5311	75.2369	15.503	0.4551	25.7488
AJ84BG15320	56.1221	25.2949	20.6577	40.1342	10.7597	3.2787	74.5578	25.9084	3.8322	48.699	24.7737	1.6864	14.7491	28.9256	5.9707	1.0662	23.5749	37.0081	22.342	0.6417	23.7205
AJ89AG28050	55.9893	45.6481	10.9575	50.1002	41.6984	13.3588	64.4827	28.1205	19.0625	57.9507	49.4498	13.0874	46.2277	49.2148	34.6176	18.2036	46.8038	72.0999	91.9102	50.8521	59.8464
AJ87AG07350	55.9581	5.2029	7.4376	61.3192	0.9296	44.0974	92.1075	2.1295	35.5606	43.5231	8.7711	18.1838	4.0895	9.7023	6.0228	6.2143	4.0794	3.7473	1.6519	11.6953	3.8443
AJ81BG14130	55.931	84.3936	98.7943	62.1339	96.9515	72.3256	41.2341	174.018	79.7271	58.773	70.9015	57.5298	97.8817	67.5017	58.1644	74.4917	109.849	67.5688	60.6345	79.4065	76.5094
AJ83BG40600	55.883	16.8255	28.6651	9.274	1.4211	1.9839	23.3088	13.4747	1.4059	8.9042	14.7838	1.2245	4.9936	1.9325	1.9318	2.1992	2.602	1.4754	1.4128	1.063	1.1086
AJ89AG01260	55.875	13.1688	3.5255	62.3963	7.8619	1.7206	73.0585	7.3698	3.3677	60.234	10.8888	1.7208	11.3113	21.4109	5.7125	2.9941	10.5189	15.5688	6.992	2.5517	7.6166
AJ83AG14270	55.8234	229.076	335.388	82.8777	197.155	420.396	17.7481	285.173	73.6002	70.7166	335.299	424.01	108.874	153.69	854.116	290.534	124.183	15.1259	133.109	47.9317	23.9875
AJ83AG26950	55.8115	56.8725	150.527	34.9477	15.2619	49.7476	44.8037	5.2374	45.8536	41.8004	145.834	37.1129	7.4199	30.6686	30.1241	11.7014	4.2924	9.47	15.4443	8.3121	1.2692
AJ87BG27210	55.7326	10.9097	5.0304	45.3711	5.4366	3.2752	52.2219	5.9268	3.3507	38.1484	8.6349	6.3837	9.7398	8.2988	3.2804	7.2993	5.2938	6.6921	6.0861	5.1211	6.7317
AJ85AG04800	55.6692	165.18	337.106	72.5693	197.664	501.936	59.7803	300.705	270.015	69.7454	237.373	271.957	119.068	50.4633	231.127	259.567	111.224	52.1953	157.718	165.175	281.339
AJ86BG04830	55.6627	86.52	101.683	50.895	98.0496	87.9093	50.4149	151.435	109.564	55.6481	84.1705	78.0049	73.4074	45.5842	51.4596	76.6025	71.1711	46.7467	77.5771	81.3481	93.4783
AJ87BG23900	55.6407	52.0296	42.7984	70.3326	33.8672	34.9019	53.522	51.2184	42.8516	79.6829	28.7663	48.6977	125.424	122.178	54.0715	39.1691	136.758	47.7494	36.1673	30.31	88.7556
AJ81AG23200	55.6388	26.4273	1.3873	66.1814	17.9111	0.3511	64.088	7.407	0.853	47.0768	9.9654	0.5417	13.1462	49.5041	7.0326	1.12	23.8793	68.7342	11.1079	1.8139	11.0615
AJ89AG45830	55.616	246.344	161.608	56.7863	233.006	68.6084	56.0929	181.617	184.824	59.8502	68.4051	60.8368	113.568	54.9224	19.1761	221.042	94.8856	80.9558	161.084	182.991	109.378
AJ84BG10550	55.5483	87.1309	86.8802	60.454	98.7627	74.4605	40.3809	155.072	76.5609	63.6185	106.795	57.7903	86.5033	62.6154	59.0725	65.2299	79.8713	65.4298	85.7632	85.4364	79.3975
AJ88AG00430	55.4999	78.6243	66.4996	65.8077	106.751	66.7612	41.172	140.957	63.1957	58.3257	73.1503	52.6748	70.4357	62.6085	60.0414	55.4399	71.0362	53.4798	60.357	82.0717	64.1148
AJ86AG19940	55.4041	46.2175	83.8598	23.6302	34.3155	30.6405	26.1043	39.6011	46.8606	28.7526	38.7738	24.8575	29.5585	28.2352	19.863	28.459	28.2144	30.2222	32.3057	44.0447	37.2826
AJ89BG00090	55.3734	50.017	5.0209	45.5247	43.2929	2.3363	65.2744	10.5778	6.7987	57.8509	21.0172	5.9105	29.4537	63.2182	15.8631	8.7931	30.3731	94.1549	32.5519	11.1119	31.3447
AJ89AG53330	55.3647	67.2703	2.3469	38.5876	47.8169	5.4578	53.9103	11.9473	5.7814	46.259	14.7068	3.6972	22.209	59.296	12.2993	3.4747	34.4285	67.404	18.4016	4.8144	28.6306
AJ82BG01510	55.3124	22.8243	37.3539	46.3558	13.6046	24.6515	28.456	15.2623	37.7746	25.6469	29.8391	9.4934	11.9917	15.1799	5.6435	6.2484	8.9461	30.144	6.3011	17.874	15.7872
AJ81AG28230	55.3033	26.5223	2.9466	51.3819	11.3558	0.0683	43.0974	14.1028	0.3041	34.5626	12.133	0.6144	16.7018	6.8727	0.5584	0.8183	2.7843	1.8886	0.3708	0.1568	1.306
AJ83BG26080	55.3028	14.4536	0.5034	60.9636	5.83	0.6398	73.0642	0.773	0.9144	55.3577	3.0582	0.6388	4.7744	42.2255	3.5621	0.5676	11.2868	35.3423	3.7614	0.3403	10.0875
AJ89AG52170	55.2975	18.0442	0.0782	64.1849	10.6757	0.0429	82.4474	0.6125	0.026	73.0493	1.1213	0	12.4749	64.1881	0.5581	0.0249	18.2231	80.1325	5.6111	0	18.9455
AJ82BG31490	55.2949	7.4434	0.2115	51.7709	2.4404	0.087	57.548	1.9612	0.1321	47.7124	2.4688	0	4.3114	28.957	2.1342	0.2775	10.4124	17.7262	1.9369	0.1311	4.8116
AJ81AG01620	55.2283	22.532	0.302	149.658	4.1472	0	89.7796	3.9927	0	104.727	3.705	0	10.1946	80.3824	7.2394	0	26.054	47.0831	6.9616	0.0428	10.2289
AJ86BG18530	55.2185	37.9668	8.2434	43.3776	25.5409	4.8452	21.1972	15.7903	13.0903	19.6032	15.2144	6.1372	16.8258	37.2338	14.0153	13.9896	19.2588	43.4913	23.902	19.0243	20.0681
AJ83BG01170	55.189	21.4466	2.5867	50.577	10.7235	1.6795	44.633	5.3495	2.8905	27.4157	9.6593	2.246	8.8628	21.9587	7.0931	3.0525	10.6647	34.3617	7.663	2.1453	9.0762
AJ85BG09130	55.1621	60.9013	39.2848	60.9605	24.0735	25.2807	60.6469	16.1864	20.0336	56.3492	15.223	33.2076	19.6517	23.9108	9.568	16.2866	13.769	11.2566	6.9645	12.5112	13.1315
AJ82BG32940	55.1366	106.018	135.629	58.8596	116.923	84.9237	43.4707	148.556	93.7799	51.4772	59.9417	76.5125	78.3611	52.7072	39.8846	104.942	67.0006	35.7661	42.7071	71.2933	82.9193
AJ82BG42100	55.1084	34.4485	3.2724	39.3635	14.0466	3.8837	33.6799	5.8262	2.5453	31.5954	7.4708	3.5483	8.0082	20.2855	5.3059	3.7349	9.0399	24.057	6.8652	2.5962	7.297
AJ86BG20080	55.0718	34.9179	0.5745	58.5162	25.596	0.063	47.9686	3.7977	0	63.0193	9.257	0.3402	15.4137	71.195	8.3606	0.0365	22.5213	53.7644	8.6576	0	12.2267
AJ85BG02770	55.0666	3.8939	10.0849	58.8696	3.3059	9.2014	49.4253	7.1177	21.5169	21.75	4.6404	8.0321	7.5296	23.6867	5.0622	11.0004	10.1985	44.5574	18.748	26.0392	23.6177
AJ81BG18350	55.0568	39.535	201.363	37.804	30.3321	29.8988	175.622	11.8889	13.1143	74.6562	90.1063	51.0875	73.2766	13.2696	68.5287	16.0286	75.9012	32.3147	157.409	20.2445	95.4185
AJ82AG34200	55.0147	178.389	95.2175	54.9176	116.329	64.2731	46.0767	77.7863	70.1489	44.5108	24.9551	39.5902	69.3962	48.1532	20.7028	77.6062	58.4248	60.5038	36.4751	44.2325	77.4588
AJ85BG34330	54.9186	15.1045	6.9887	40.9608	6.0739	3.9652	75.1456	29.7906	2.1876	55.1738	30.1682	6.6516	14.543	11.1532	5.1738	3.2285	14.5231	11.3467	6.7972	1.5506	12.269
AJ81BG30250	54.9039	90.3468	107.836	52.0049	103.437	98.1208	40.7434	115.898	83.7048	51.6975	55.3962	73.8604	72.7019	55.5479	41.3734	81.0025	60.0364	43.1791	44.4036	62.039	59.5325
AJ89AG14560	54.8998	139.238	11.3623	19.074	79.1617	5.5909	44.2364	24.3939	16.1555	33.1858	18.6706	4.1285	39.4228	131.908	43.0777	23.7668	60.2083	144.395	65.3779	24.2094	63.1842
AJ83BG18860	54.8341	151.417	49.4909	67.1281	123.67	20.1322	62.3736	96.6459	59.9263	75.4136	50.3301	22.5248	96.4242	91.8415	56.7895	50.9512	81.4508	95.1095	75.4347	74.7391	97.2981
AJ82AG13180	54.8163	188.088	12.8916	10.2309	119.213	10.9429	23.7315	26.5594	17.0754	58.592	33.2681	7.7671	53.3778	70.1194	9.6937	14.021	31.7852	107.133	42.2146	29.358	95.5396
AJ84BG28490	54.7751	24.021	31.9555	101.441	15.9448	13.4485	67.5664	12.3483	16.568	50.7562	14.3376	11.3254	11.4594	26.7808	1.8971	11.097	17.0871	32.0125	23.7148	9.2563	27.1221
AJ88AG03050	54.7625	163.402	121.301	50.9252	209.456	109.174	39.546	249.99	100.53	56.5325	146.592	98.2024	105.293	76.7787	111.658	103.046	116.599	82.5353	104.826	101.84	78.8866
AJ81BG27670	54.7312	8.856	30.7363	85.7449	2.0257	51.8504	22.3873	0.0872	51.9338	30.6207	16.8942	5.911	5.8267	5.7003	1.0386	13.4034	4.4959	5.2752	4.3471	26.1169	9.0666
AJ83BG37200	54.7308	157.581	64.338	50.4243	200.405	25.9577	30.1297	170.472	28.5026	39.2196	60.2348	63.3146	84.2949	21.7554	56.197	43.4335	76.8412	22.9878	74.4016	43.931	71.1236
AJ85BG46970	54.7029	67.9182	48.3737	85.4539	63.2533	33.5303	77.8019	36.8075	62.0168	79.1223	42.6504	29.8218	62.0926	80.3011	62.0722	42.1333	61.862	74.3899	41.3774	41.8499	57.0219
AJ86BG04820	54.6908	267.469	214.963	57.7907	227.272	120.564	55.9031	151.489	178.734	66.5265	69.976	87.7907	133.114	62.2504	35.6645	214.824	123.56	97.5282	101.667	143.562	159.127
AJ82BG34440	54.6391	17.6703	105.307	37.8504	8.2591	55.3799	63.167	27.8593	129.505	33.2335	83.9376	111.923	34.2652	41.7661	44.3933	90.2976	38.3891	71.0357	303.109	238.581	128.234
AJ88BG18350	54.6306	11.3718	8.6975	70.43	5.5786	3.736	60.2151	6.109	2.3484	62.8285	1.862	3.8566	5.44	29.2107	1.3886	2.5673	7.277	8.8003	1.3788	1.9	3.1734
AJ89AG10180	54.6207	131.713	92.5903	51.1904	169.249	84.8203	33.624	174.603	19.3954	32.5901	35.4122	59.402	84.8064	9.7645	33.9697	45.551	66.5317	2.3162	10.9359	7.9405	31.5735
AJ83AG06380	54.61	13.0064	4.162	29.8719	14.05	3.7653	43.1414	10.6608	3.7426	22.1323	7.192	4.0273	9.7614	18.4306	5.914	3.574	11.4564	20.2193	6.8793	4.0529	9.5698
AJ84BG13550	54.6013	93.0181	64.1422	62.249	124.036	96.2304	57.8687	112.858	48.3585	66.635	119.595	82.5908	90.0217	67.1756	105.478	94.1527	96.6156	67.7734	89.2147	58.9038	66.3139
AJ88BG15470	54.5367	213.869	102.798	67.6543	195.959	50.2205	60.8909	182.856	149.116	59.7112	94.5189	53.8574	100.246	56.6823	33.5534	145.937	91.0035	85.5676	113.256	146.051	134.349
AJ86BG04530	54.4411	77.2794	30.0352	84.9104	113.192	7.2871	89.0432	339.006	19.7311	65.8081	233.657	14.4839	66.164	69.7256	89.0674	12.3942	37.5741	46.6258	127.465	14.0389	19.0007
AJ81AG26340	54.3967	9.5287	3.7025	45.2406	6.1763	1.6037	59.7847	4.6229	3.7239	32.3315	8.2141	2.2866	6.0055	22.7968	6.5978	3.5915	9.6629	29.0776	11.0264	5.5851	11.7592
AJ85AG09650	54.3914	7.2129	5.3381	59.5459	6.3529	5.0342	64.9094	5.4367	9.4225	45.6523	8.3405	8.4903	8.2061	8.6323	7.1234	8.4886	8.286	6.504	13.195	11.8203	9.4901
AJ83BG00600	54.3439	36.9479	151.879	17.2338	25.3722	107.478	47.968	64.7317	79.795	32.6243	31.9904	123.128	84.952	36.6494	232.937	102.093	78.5396	43.6711	37.3607	66.0915	91.4953
AJ85AG10340	54.3251	106.742	98.4547	78.7388	113.296	24.5465	70.7277	148.173	27.4197	55.75	185.695	20.4961	29.8897	30.1968	11.8088	39.2	56.5742	0.7054	2.4328	2.9872	46.4297
AJ85AG03800	54.3192	17.3765	0.6537	46.1499	7.7591	0.1581	49.6761	2.4853	0.2497	55.6096	4.1716	0.2196	5.8662	19.5039	4.4661	0.2568	8.164	14.9866	3.3496	0.2179	3.9295
AJ84AG23950	54.3129	96.3642	138.123	56.9065	335.579	133.401	59.3898	122.406	232.752	100.437	114.537	168.715	243.775	204.003	109.893	245.778	207.237	239.159	176.501	231.813	200.446
AJ89BG01240	54.2622	13.6725	1.4913	45.806	7.2529	0.4818	52.5746	3.2664	0.9845	43.701	3.267	0.7097	8.9194	33.8526	4.0363	1.1942	14.1248	26.5345	2.0224	1.0562	6.4796
AJ81BG03610	54.1917	56.1705	112.52	79.4357	61.7663	152.96	75.2444	118.273	183.42	61.6289	130.561	124.234	78.1412	75.8433	161.651	151.618	114.813	108.042	80.9758	146.864	100.765
AJ85AG37000	54.1645	36.1192	6.0599	31.0703	34.5837	6.5174	53.1946	14.9787	5.8218	42.3359	24.005	6.3592	21.2525	51.8729	15.3592	7.6721	23.5468	69.4123	33.2139	7.8405	27.7878
AJ82AG38370	54.1358	175.574	199.914	99.4816	258.889	177.343	68.9903	250.935	293.867	94.4297	245.139	177.32	218.888	89.7908	104.284	338.69	151.207	95.2782	334.019	391.416	93.8324
AJ86BG09070	54.1353	62.118	34.4754	68.6712	40.2875	58.9586	49.1982	11.7149	41.6641	40.1177	12.9859	67.8007	64.092	32.9933	46.6399	43.2686	49.2764	3.7098	9.8597	28.6986	10.139
AJ85AG12870	54.082	61.0548	41.9629	53.351	35.097	26.4657	58.9735	27.198	47.4603	49.9691	39.0831	68.8993	31.5459	52.1646	17.2831	44.3962	27.0259	85.2342	82.5317	65.0196	38.3618
AJ81BG33600	54.0733	48.0852	9.2955	43.9113	25.0261	4.823	47.2536	9.1106	7.3032	38.7305	7.9579	5.4099	17.1113	58.6759	10.0894	10.7043	35.1489	81.3689	13.0149	9.6611	28.1222
AJ85BG20680	54.0142	11.16	15.0271	42.2734	5.6986	7.5306	80.3876	6.9665	5.778	66.7533	15.8228	11.4808	9.5454	38.0892	11.9272	5.3923	12.189	28.1689	17.4184	5.8486	12.4079
AJ87AG24800	53.9896	109.053	126.668	40.0136	53.6659	103.909	22.5469	68.458	56.0783	93.9952	31.0811	107.895	147.945	96.3156	26.8374	70.3545	87.7495	17.3785	19.8137	30.5337	31.3597
AJ81AG31540	53.942	173.406	13.6775	18.5256	87.1792	1.951	19.704	9.8007	2.7776	36.685	3.1219	1.6463	25.0564	24.8721	1.5266	8.1341	17.2023	18.0376	1.0266	0.3675	14.5021
AJ85BG22710	53.9358	3.8294	0.7707	66.6075	2.2344	0.3803	88.5403	1.0756	0.7701	56.7322	5.2215	0.2934	3.1761	12.528	1.8412	0.4412	4.38	8.5706	6.8173	0.3821	3.2256
AJ87BG19230	53.8855	3.1332	0.8277	52.7348	1.789	0.1815	54.2566	1.4184	0.3583	26.9423	1.7175	0.3851	2.177	9.0609	1.7045	1.3425	6.9899	20.3208	1.7994	0.6448	15.4126
AJ81AG23840	53.883	49.2996	38.2608	44.311	46.8754	30.8822	34.6939	25.8815	33.5381	43.1199	19.7275	21.2085	32.1741	62.1848	36.7011	41.5944	39.9651	62.9905	29.4184	30.0177	48.5887
AJ83BG15580	53.8301	18.224	2.3595	32.9231	7.5045	0.8746	55.9588	0.6428	0.7416	56.9316	4.3406	1.448	11.9464	37.3602	1.9162	0.7187	12.0745	29.0879	7.4031	0.8944	10.0806
AJ89AG16970	53.8179	102.734	2.8225	38.144	76.97	0.8262	52.6131	8.0638	1.6012	48.8682	9.1754	1.1838	19.4411	72.9549	8.8862	1.7801	24.1465	88.617	11.754	1.1689	21.2545
AJ87AG01370	53.8141	31.6087	29.7347	99.5308	39.5591	19.0934	56.3942	39.5588	0.668	54.2077	2.4144	20.0102	31.6884	4.9695	4.1307	4.5364	36.1048	0.7361	0.083	0.0658	6.8327
AJ82AG18120	53.7821	17.6586	0.9942	79.1548	16.1089	1.1732	52.6569	1.4763	0.7558	49.7163	7.2814	1.4262	7.4851	43.5257	5.4656	1.0929	14.7215	37.882	10.5239	0.8878	8.1825
AJ87AG21930	53.7681	280.896	220.934	58.3943	262.048	131.342	52.4181	211.934	209.872	61.7839	61.6589	95.0546	139.467	46.8462	22.0729	258.928	96.7347	83.8528	95.5226	158.632	175.643
AJ86AG02870	53.7501	90.4171	9.8982	42.6815	51.56	6.9972	45.9785	15.4847	12.0458	36.3726	15.5208	7.6103	21.3048	42.5853	12.307	9.2658	23.2733	69.2466	24.8432	11.6832	33.6058
AJ87BG03300	53.6915	65.0612	40.1338	57.6443	84.4816	55.0125	77.1796	67.7971	49.3071	69.3197	59.4682	54.5149	61.6443	56.376	36.6103	76.1594	66.4036	58.7513	72.6441	76.6368	63.0752
AJ89AG08440	53.6558	162.418	82.758	42.0827	209.778	57.1244	59.9282	121.721	89.3309	69.5969	78.857	72.8724	207.591	168.763	136.428	106.758	192.457	185.018	144.767	106.454	221.6
AJ87AG09910	53.5992	10.0567	0.8168	49.5339	4.916	0.1493	85.8784	2.6331	0.272	50.2871	4.8193	0.5759	6.4457	11.9912	1.2336	0.1732	3.0803	11.7912	3.1219	0.4499	1.7225
AJ85BG08970	53.5925	116.717	279.59	33.353	72.5615	234.375	5.9369	647.248	1147.48	399.697	107.81	261.134	81.9981	257.646	1249.55	208.247	75.2648	2.2911	6.234	91.6347	1.4297
AJ89AG46080	53.5597	148.954	2.5867	21.6948	91.8469	0.8957	46.78	9.5992	1.859	50.0217	6.2734	0.9214	27.8914	100.015	15.8122	2.1649	36.9637	122.908	19.3804	3.3103	26.8091
AJ88AG16590	53.5544	80.5895	135.289	95.0367	80.9841	246.494	81.9793	97.1299	221.196	170.644	207.058	608.521	261.349	197.089	123.038	209.622	212.102	22.501	98.7283	80.5687	51.8429
AJ89BG09160	53.5459	35.7215	44.7506	109.038	9.1908	125.579	43.2398	71.7441	113.168	13.3228	117.001	132.148	18.6724	32.4755	79.279	92.8477	65.7639	16.7511	77.8808	71.3393	36.6508
AJ83BG19000	53.4881	7.768	4.9815	41.8235	4.4913	5.326	62.6388	9.2799	8.597	37.6868	18.9677	4.2815	9.5095	23.7062	10.7808	7.6263	11.4021	37.7183	19.2188	9.2848	12.1867
AJ81AG07400	53.2928	38.1075	85.7445	10.3932	0.271	136.558	2.5904	35.9245	120.341	9.6956	371.026	76.9499	13.1873	40.7713	401.149	167.802	3.6455	8.6057	133.429	124.385	0.3458
AJ87BG26950	53.2791	27.105	7.2534	37.2423	16.7902	4.2	32.0819	9.0284	7.2923	25.8984	8.8747	3.9859	12.7191	48.5576	15.3746	8.2789	35.8299	80.8284	15.2423	9.2016	22.2558
AJ88AG02850	53.2761	366.416	776.437	29.816	644.364	555.993	37.4069	2908.36	109.651	75.5872	161.452	508.058	236.81	247.402	103.2	227.605	352.185	18.8115	10.2749	21.6746	5.6192
AJ88BG01520	53.2279	17.969	9.7287	33.9552	21.5086	5.2488	44.9073	10.1036	3.7715	18.7025	1.4785	3.0618	19.2091	7.185	0.577	3.2117	21.9455	13.7744	1.1647	1.5296	5.5296
AJ87AG07890	53.1348	201.725	144.521	56.3889	188.556	84.0211	52.6769	168.299	182.314	58.4932	67.8212	64.093	110.158	62.4701	34.0245	162.853	80.4821	96.7554	104.033	138.933	130.582
AJ89BG55430	53.1164	123.067	87.4511	72.1367	135.948	40.9905	66.687	152.502	76.0293	43.3837	16.0833	21.0316	84.3332	28.8225	35.8382	54.337	86.3745	17.2045	30.2427	40.7447	37.6911
AJ82AG06180	53.1041	28.665	4.7212	52.8393	15.6306	4.2811	53.099	6.1127	5.1707	46.0793	8.3674	4.7623	12.3651	32.2652	4.5122	4.2158	13.3288	31.6539	8.4903	5.4655	10.2502
AJ83BG12040	53.0211	134.935	126.072	16.8235	14.9521	168.163	28.9648	12.8389	57.6887	124.29	188.16	260.821	126.094	247.045	229.951	155.918	143.613	17.2044	119.263	67.3385	22.9417
AJ83BG07260	52.976	18.8259	0.0833	40.0761	9.8841	0	53.3245	1.1015	0	50.9453	4.2335	0.0529	8.8028	64.1042	5.422	0	22.8853	50.7742	22.1836	0	13.5017
AJ83BG28070	52.9385	48.278	14.1647	45.2749	45.3103	8.5093	68.9904	15.5601	7.3839	47.4832	15.6966	9.0346	14.3415	18.5834	12.3376	9.4721	9.6439	5.5328	10.6085	6.6295	5.3705
AJ86BG13240	52.9122	39.5767	1.0887	55.6969	27.7954	0.2499	32.2401	4.6119	0.1518	33.091	5.4241	0.2892	9.1017	32.1854	3.8793	0.4832	10.5116	12.5999	2.3526	0.0538	4.2631
AJ83AG20160	52.8622	289.457	211.925	61.0062	365.581	136.479	55.0565	273.837	206.499	71.873	77.0633	92.9032	169.367	79.7033	29.7622	281.08	152.296	108.446	111.561	158.525	149.826
AJ85BG10460	52.8571	26.0742	12.4953	72.4541	21.4193	14.8026	68.6686	7.9252	21.1094	64.944	25.0719	18.2943	24.2951	63.7168	22.3988	19.1699	29.5016	73.442	40.0279	31.087	40.8311
AJ81BG01140	52.7847	46.0012	21.3935	54.354	36.9194	17.0434	58.3091	33.7983	25.2116	47.403	30.9688	18.9501	36.2318	51.5168	31.2285	23.5522	35.1177	47.1744	26.6832	24.1294	36.1258
AJ89BG12520	52.7526	5.8364	0.351	71.6558	1.8522	0.1925	70.432	0.0215	0.2046	44.2592	0.0268	0.3341	3.3597	15.4342	0	0.0837	3.5785	18.1635	0.0261	0.2072	4.8966
AJ84AG15960	52.7274	15.2993	0.8754	39.5976	12.9563	0.576	51.4816	4.0121	2.764	35.9365	9.97	0.2666	13.5395	15.9954	2.3653	0.735	7.0201	18.0042	7.0706	2.8023	7.2591
AJ81AG21950	52.7239	309.028	149.746	55.9481	316.702	55.6781	48.1883	220.599	126.649	54.618	50.9239	49.752	145.689	52.262	20.3087	171.46	119.666	76.4816	66.7143	101.901	88.9984
AJ84BG07860	52.6986	49.8298	17.0118	33.9596	25.6943	14.096	42.3508	13.4668	12.7356	23.7445	14.3894	9.6557	18.3112	57.0157	16.0162	15.1742	30.174	102.305	18.528	13.4436	42.4465
AJ89AG47480	52.6819	118.217	1.3322	38.2432	65.6176	0.0476	44.808	6.3386	0.0289	48.9844	9.2266	0.0735	19.5515	66.12	8.3495	0.1658	24.2521	89.5639	11.5659	0	13.811
AJ82BG00080	52.6691	70.6619	20.3419	43.4899	67.9152	17.1857	37.3614	30.6951	10.2134	29.903	30.5747	9.2994	23.4863	40.2432	23.0293	9.107	24.3828	41.3793	26.2437	10.9755	19.4382
AJ89AG03860	52.6473	9.5986	3.0223	110.803	5.0164	3.8293	170.233	3.1197	6.2027	116.728	38.6249	4.0427	12.3184	5.7535	4.0708	3.7799	3.0302	3.3725	2.5178	4.5123	2.1862
AJ85AG22160	52.6176	15.0784	3.4597	57.2219	3.7506	1.198	51.9478	2.4073	3.6386	48.7139	2.8339	1.8486	11.8141	28.5349	1.1999	4.5171	6.0362	25.4603	9.1104	6.7057	6.9115
AJ82AG30720	52.5649	99.9846	0.0562	108.107	15.7431	0.1155	32.0264	0.0309	0.0982	127.446	0.0129	0	23.8659	145.465	0.0809	0.0268	4.0775	19.938	0	0.0298	1.8855
AJ85BG21870	52.5148	18.4091	86.5772	37.9396	11.9795	76.9653	28.5776	42.2937	151.078	37.1102	141.802	98.5623	12.1349	16.2116	117.077	151.56	13.513	51.6788	111.669	154.073	91.6145
AJ83AG27820	52.5139	16.2097	7.7812	37.9866	11.5387	9.6985	43.5085	6.8115	6.4636	19.003	8.4766	8.2288	9.3079	14.204	8.7325	6.5897	10.9857	24.2894	7.1002	4.5815	12.5924
AJ85AG43000	52.4765	53.1841	30.4149	43.4574	14.8204	78.6165	50.7441	94.0497	82.914	39.5554	74.7239	148.511	50.2798	30.1418	117.134	89.9363	36.1645	35.7	206.612	111.718	60.0066
AJ81AG09910	52.4705	2.3592	0.8454	36.3072	0.7938	0.7488	51.2057	0.9553	0.7147	27.6654	3.8699	0.3301	1.0263	3.2525	0.9642	0.8066	1.1805	1.5036	1.9174	0.9211	0.6962
AJ89BG37280	52.4457	20.4765	117.015	35.1579	11.1514	84.5877	50.602	28.6047	210.651	50.9589	184.84	111.171	60.8598	51.0448	75.1255	153.294	38.0269	41.6045	156.515	1249.81	69.565
AJ89AG41790	52.4445	104.83	2.1121	39.4236	67.7261	0.3954	46.8163	5.8645	0.6519	49.9299	3.3799	0.7191	21.2431	65.7271	4.0595	1.1796	25.7642	94.1482	8.8521	0.3891	16.779
AJ83AG38860	52.4409	12.5874	3.9683	63.1413	7.7546	12.7252	86.3069	7.999	11.5319	47.0964	15.3455	5.7507	13.6646	34.7372	11.8069	5.0403	21.1538	39.0727	16.4298	8.0499	16.3624
AJ85BG30480	52.4051	27.4155	14.4779	66.473	30.4818	10.1729	72.1321	27.0694	12.0597	60.9194	25.7022	7.7486	36.9499	40.7564	21.4018	15.6304	36.666	27.3056	33.8845	9.997	28.6714
AJ88AG11270	52.3955	59.3858	6.6994	32.2362	35.5695	3.8537	29.645	13.2257	5.6296	32.9909	11.8589	5.0617	17.1123	34.055	8.1981	8.96	18.1402	57.4723	13.061	4.5389	18.6185
AJ84AG19920	52.3947	220.421	114.27	67.4277	193.814	46.9743	57.6027	177.68	144.281	59.5749	80.6359	45.6826	78.938	53.3728	29.467	156.244	95.8549	82.4101	123.714	137.769	102.985
AJ87AG14870	52.3007	2.7876	0.1071	63.2915	0.2451	0.1762	40.6415	0.1573	0.2675	17.3419	0.4413	0.068	0.4226	11.3836	0.1765	0.1022	11.6665	52.5951	0.0478	0.1896	7.2972
AJ89AG18650	52.2844	80.0119	110.898	90.9784	104.237	47.6214	34.9004	76.7478	44.2111	63.8507	16.1265	95.8343	72.4594	98.0056	23.1709	35.3015	64.973	17.4187	1.0017	7.9403	50.5102
AJ82BG24390	52.2843	294.195	178.71	55.8538	204.502	75.5883	38.2736	159.052	154.998	58.9474	39.8709	60.0319	95.0655	46.442	15.2157	178.248	73.8444	83.3313	60.9149	92.5293	88.8649
AJ89AG19300	52.2137	14.7481	6.8072	57.1629	9.6711	5.1056	66.2389	9.4689	8.5362	44.0291	13.2517	5.109	13.4456	11.0666	5.0883	6.4802	8.611	12.0792	15.3487	11.3503	19.7258
AJ85BG46320	52.2074	44.1961	33.0759	8.594	32.8161	11.8395	35.3653	14.3493	31.335	82.6775	187.961	17.1811	70.4712	140.282	36.9863	38.7529	43.1492	816.05	219.874	107.291	341.093
AJ84BG26100	52.1837	15.6787	11.6417	39.8927	7.9932	15.5403	51.4368	7.235	16.9107	25.725	11.8877	9.6029	15.1536	74.6094	22.7201	16.0633	40.5356	121.073	24.1228	15.8553	50.4636
AJ83BG38010	52.1618	60.1877	2.6715	41.5234	34.6775	0.9838	38.4869	9.4007	2.8684	39.7546	8.7244	3.1372	20.7311	61.7541	8.8353	3.1196	22.0612	63.786	14.9267	4.3487	13.8153
AJ86AG16210	52.1575	76.2492	88.6814	51.8247	85.1317	52.8304	41.2108	101.578	66.1524	45.1911	54.6602	51.9803	64.3938	45.3822	42.0479	71.0857	64.601	39.9876	41.4277	50.487	76.8143
AJ82BG43060	52.1511	2.0592	0.1374	28.8292	0	0.6781	19.2109	0	0.2746	11.2506	0.2516	0	0.482	1.2601	0	0	0.5423	5.9008	0	0.0973	6.1525
AJ86AG00850	52.0437	45.7389	33.9202	61.1015	47.1147	22.8265	81.4271	32.3121	35.2482	68.9285	33.7708	19.3878	58.106	78.4299	37.9435	44.2885	66.2794	104.719	62.7402	43.9154	67.6938
AJ81AG03200	52.0315	275.854	170.545	60.7595	245.22	89.6842	60.5404	170.251	162.949	65.8459	62.1199	76.4292	124.617	58.6793	25.8382	217.364	101.362	75.386	93.3447	151.292	115.66
AJ81AG07060	52.0029	19.8998	2.7372	36.288	6.8646	0.9315	55.2913	5.5922	0.503	22.0546	12.9329	1.5571	7.0618	11.2771	6.1681	0.4803	6.8289	8.5905	4.3289	0.1114	1.8679
AJ89AG01510	51.9841	9.5502	0.6398	44.545	5.3222	0.0251	33.0554	1.6558	0.2587	30.563	4.0301	0.116	4.2736	19.858	3.1243	0.3197	8.7523	28.7107	5.5389	0.7659	7.2197
AJ81BG30940	51.9428	33.6178	3.8935	42.4718	24.5306	4.6376	51.3892	8.0366	5.2316	25.5647	6.453	3.3224	10.1234	52.0394	9.5663	5.5083	16.9018	87.5806	7.557	4.041	13.9161
AJ84BG28560	51.8292	12.2694	3.095	38.3526	6.1704	1.5612	47.2485	4.2736	0.9895	49.9514	5.4402	1.7805	7.0553	45.0959	2.6854	2.6774	11.1392	39.3907	1.9909	0.3799	7.7113
AJ84AG11970	51.7958	89.3191	7.0881	23.3127	36.8791	8.0522	42.4796	10.749	3.4645	41.1129	11.5777	5.1769	11.9821	41.4858	5.8807	3.2598	13.5635	48.7876	9.1575	2.9974	10.5214
AJ85AG11990	51.7501	7.0356	7.4951	34.9113	0.5705	2.746	45.0642	0.3449	1.251	11.6309	0.7005	1.5889	1.1893	8.451	0.616	0.9789	3.1569	5.2843	2.1596	1.5148	3.0126
AJ82AG37240	51.7444	229.195	174.443	57.6896	192.417	81.2452	51.535	123.163	147.449	62.089	55.1329	59.2532	86.7817	57.0337	22.4889	154.704	78.4643	70.8432	62.2515	99.0315	81.4734
AJ84BG15370	51.7123	15.2144	7.1938	75.8199	9.1642	3.0215	45.1413	14.1943	5.8303	28.3339	10.0666	2.9925	16.2852	115.18	23.3653	10.5973	51.2563	173.774	45.968	8.9248	71.1866
AJ89BG09190	51.6346	91.7398	65.4463	36.7893	138.43	43.4076	55.1098	84.2745	57.0578	61.0323	43.1008	39.1153	170.2	126.001	60.1707	67.2779	144.551	121.563	62.8108	49.1902	148.863
AJ89BG10100	51.6199	43.987	12.0985	37.9954	24.2678	23.9811	50.7624	11.0222	33.9931	35.74	14.4549	17.4159	16.9186	37.5074	10.6001	12.0098	18.0757	57.5456	18.4086	24.4238	22.86
AJ89AG04960	51.5942	58.9294	25.8434	46.5359	108.319	21.3628	70.432	43.8919	23.1907	63.8551	99.0166	24.8893	130.566	85.4732	61.5148	26.3741	142.125	86.3732	110.862	50.557	90.4881
AJ83AG25020	51.5778	89.6846	14.6541	63.4693	68.1176	27.0428	34.2851	6.2514	8.4439	32.2811	9.7586	4.7892	16.9843	67.3166	14.4356	6.378	25.7781	104.472	17.8454	7.1936	24.3042
AJ87AG07080	51.5708	1.2856	0.0313	107.059	1.1001	0	105.327	0	0	115.469	0	0	5.5522	92.2449	0	0	13.5594	8.1455	0	0	1.6781
AJ82BG04020	51.566	102.088	4.9689	41.7424	64.2482	4.5407	55.2091	8.8899	6.7893	49.1726	13.2584	4.4194	23.8683	82.7674	11.3697	5.4298	27.319	132.185	21.8179	8.3013	32.2403
AJ84BG00440	51.5173	20.6511	26.112	51.3728	42.8341	49.1627	62.3374	24.7366	23.021	46.6264	64.9631	55.197	33.8324	9.8969	0.3147	1.1637	4.268	4.8211	0.8402	1.7275	0.7008
AJ82AG30740	51.5009	34.1764	10.9345	58.3477	26.5318	7.459	47.4355	11.281	7.1981	47.608	11.7179	5.6154	13.4346	52.2484	6.7176	7.6414	18.0399	43.8863	9.1485	6.4489	14.8774
AJ85BG23570	51.4935	10.7724	27.3187	23.4596	3.4844	9.9112	21.6356	4.0318	14.0974	18.1505	7.9899	2.313	1.9553	0.8043	1.2364	2.3324	1.6586	1.3693	2.2224	1.7464	3.047
AJ89BG56580	51.4634	132.477	3.6563	12.1943	79.084	1.8902	26.8225	7.2634	1.7396	49.6589	5.7064	1.3257	22.2873	68.3852	6.6833	2.8573	25.5051	77.6723	7.4356	1.455	22.4015
AJ81BG18770	51.4516	187.146	145.443	67.2879	172.698	90.549	56.988	119.433	102.531	59.4426	63.7335	79.2258	81.8774	64.4259	40.1764	144.665	79.7892	72.2783	87.6178	87.4138	89.9383
AJ84BG24550	51.4262	120.695	220.139	66.4554	87.6023	438.092	40.7116	227.496	227.362	66.7434	227.054	461.899	85.2621	81.5755	331.317	264.147	87.8217	14.6493	61.1853	86.2802	69.0339
AJ84AG00110	51.3933	98.8343	98.8561	52.6959	127.927	91.82	45.5766	161.384	136.323	62.3428	128.271	95.5346	90.4762	71.4648	78.6828	120.42	87.5912	72.7218	143.859	173.805	94.5885
AJ84AG01200	51.3831	23.8499	20.4024	63.9359	25.7354	11.4901	62.9854	26.4661	30.3431	51.7137	30.4157	13.8375	28.2701	23.1844	31.4369	19.7508	27.7014	26.8706	24.8881	27.3296	35.7338
AJ86BG24200	51.3619	256.489	187.275	52.0185	295.337	108.145	51.2993	281.024	199.684	64.0906	83.6862	87.3906	141.208	65.2912	31.2748	262.553	112.177	84.9502	176.869	193.503	145.856
AJ89BG16680	51.3313	34.2418	8.6271	53.073	38.9495	4.6526	76.5263	26.488	12.011	66.1614	35.9946	9.8712	45.3839	70.3795	33.2021	16.7324	49.0037	74.1172	66.4642	32.6522	44.5971
AJ83BG07120	51.3185	11.6361	29.8511	30.6074	5.0655	31.5594	27.3956	3.6142	19.4793	19.5092	14.2684	33.6015	12.0719	14.0101	16.8984	12.3829	11.8254	7.8127	5.0662	5.3833	9.6974
AJ82BG44300	51.3179	40.6984	18.4632	36.3971	25.4932	19.4265	38.7432	12.3054	16.7702	43.1863	18.1881	18.2795	17.6328	48.5871	15.3344	12.3749	21.3891	48.4835	17.1229	16.188	25.3056
AJ81AG14480	51.2987	241.254	181.168	53.1776	261.986	110.992	62.5762	171.923	182.517	62.908	62.8483	70.1194	123.903	70.2033	31.8604	218.865	112.728	113.372	137.778	154.984	153.019
AJ86BG21100	51.2939	57.5986	43.7013	49.3841	43.5401	38.6726	44.6741	36.2272	42.1815	37.3808	21.4432	31.7465	50.5249	68.1864	40.7577	65.8394	88.6421	47.6264	36.6117	48.0391	70.8442
AJ84AG22010	51.2762	59.8216	76.2961	22.2982	74.4449	83.6649	42.8593	65.4652	13.6298	27.7374	19.341	124.193	21.8041	14.2557	31.6889	34.5932	11.0846	10.7215	8.8803	7.0961	31.0573
AJ89AG21210	51.2701	28.1871	43.0645	15.6122	7.5099	38.6256	18.2937	2.7673	36.6116	17.5913	7.992	32.864	17.0991	27.6469	8.9394	26.7088	15.3509	51.6779	20.8143	29.9535	36.9285
AJ83BG14510	51.2699	63.6433	11.6462	40.9376	40.3383	13.1816	54.0222	18.8402	16.3878	40.4016	26.158	12.5933	22.0965	49.9436	16.3179	13.6844	25.389	97.712	36.6356	18.2196	40.5643
AJ82AG23090	51.2216	37.0314	3.0219	46.692	23.4378	2.9951	53.7531	5.7764	5.0321	41.4304	12.9814	2.8516	13.4853	55.7717	7.9464	4.3988	17.2156	85.9055	18.4839	6.585	17.3448
AJ89BG40710	51.2068	7.262	4.3801	41.6414	6.1514	1.883	54.3381	5.0083	4.1774	20.847	3.5087	1.5159	5.5859	12.1978	2.132	3.9892	7.1892	12.7135	3.2463	2.8905	8.6227
AJ81BG36290	51.1938	31.8248	4.446	38.7541	19.2134	3.2694	39.0961	8.8935	5.5135	30.5672	8.4278	3.2525	11.3962	22.3885	4.761	5.1902	12.4676	35.8479	10.1642	5.3712	13.7702
AJ88BG00200	51.1595	26.3937	16.1356	68.2481	23.632	8.4815	61.3026	20.8797	7.1499	51.3189	20.3183	8.932	24.8735	18.9574	6.7829	10.4007	17.3003	14.0737	5.7104	4.5681	8.9873
AJ82BG14960	51.1553	114.415	0.9467	25.4153	69.7982	0.3737	35.4361	5.2012	0.9459	44.2615	8.6673	0.3845	19.988	100.097	9.7326	1.6982	29.9193	175.111	20.1651	1.1264	27.7161
AJ86BG05060	51.0918	35.7478	1.0202	44.4748	14.2401	0.907	46.068	0.8708	0.6612	43.0886	2.8271	0.5598	8.1467	47.873	2.4074	0.9997	12.8612	63.6561	3.6704	0.6053	10.8679
AJ85AG30680	51.004	16.8408	7.6146	49.3913	6.8194	9.8022	46.1234	13.1307	7.608	57.7162	13.033	18.486	36.5743	34.9098	5.1815	5.212	31.4873	12.393	3.2537	3.6342	35.2825
AJ81BG14100	50.9949	100.16	121.634	52.9036	140.349	77.0472	41.7509	171.272	85.455	64.8125	72.7382	81.4841	84.1795	61.1207	54.602	90.1082	73.3012	43.4865	45.0619	61.3969	66.4353
AJ81BG30740	50.9925	58.8775	2.6013	37.2735	41.4974	1.1885	45.2688	8.1941	5.2558	46.7956	12.0395	3.3378	24.581	61.4595	11.6422	4.7708	30.0439	88.0497	33.3376	11.2785	41.4353
AJ81BG18440	50.9856	7.0396	0.7067	49.9844	0.1419	0.0612	55.8118	0.0273	0	23.9781	0.2383	0.0944	0.3913	11.3468	0.1838	0.071	7.0746	14.9051	0.3655	0	4.4523
AJ89AG35160	50.8994	205.116	6.477	24.2668	138.61	3.3064	43.576	13.4786	7.1409	60.4588	9.542	1.6061	37.8916	105.404	6.6232	8.3463	43.8058	253.274	19.8216	6.1161	43.6917
AJ82AG27740	50.8907	47.3595	5.2931	30.4477	24.6307	3.0055	38.1189	8.4393	2.8231	32.2603	8.6915	2.9163	10.9663	23.2854	6.5014	3.3609	10.2734	33.3272	8.987	2.6147	10.5598
AJ85BG37560	50.8822	51.6712	32.7815	35.2156	34.2142	16.2562	29.4327	22.6349	23.3416	33.0239	26.0933	17.4129	23.945	28.4654	15.5186	17.512	26.2741	34.9986	15.0975	16.0294	23.1663
AJ82BG42580	50.8692	161.166	134.872	66.8329	184.903	93.959	48.5999	143.588	119.133	41.4638	75.8706	66.449	79.5591	59.3257	42.4244	157.102	90.4576	86.4376	89.4303	104.367	108.551
AJ88BG09620	50.7681	72.6446	99.821	52.988	64.6492	95.498	53.5392	96.606	98.2485	46.9022	84.2259	77.0521	64.2814	49.6159	67.0578	75.1348	62.474	68.6845	107.327	76.1526	85.8106
AJ85BG41120	50.7625	102.929	187.306	52.4439	131.494	157.975	35.1038	264.186	185.697	43.7484	209.473	136.279	100.2	38.9545	89.8737	151.018	78.6823	44.1266	101.386	139.434	131.461
AJ89BG43270	50.7158	27.5458	8.7734	95.8772	11.6182	22.8719	83.4313	31.2461	18.0277	78.286	27.1269	44.5345	34.8326	89.8271	30.9529	14.0567	49.7787	11.2995	10.3527	9.3786	17.2385
AJ82AG39000	50.6643	35.8192	34.3452	77.9984	19.7866	48.7012	96.6314	3.9578	21.2401	85.7888	127.506	56.6604	113.234	157.409	293.838	41.1877	202.28	13.7561	14.3375	11.7423	14.869
AJ86AG01340	50.6508	240.871	181.566	50.8223	211.603	110.466	51.2552	158.538	154.763	55.5054	48.7623	80.9593	103.453	57.101	27.2909	204.739	90.9772	78.7917	75.7531	116.285	129.742
AJ89AG04590	50.6234	62.6497	82.9751	21.4037	289.068	31.1213	12.1767	64.6155	83.3171	31.3615	14.0554	37.228	173.678	50.765	28.704	96.9163	101.541	91.9144	41.0082	92.0814	88.2268
AJ89BG11180	50.6167	19.7814	16.0238	51.4579	18.1628	26.5817	62.4456	13.0395	25.0383	30.0469	25.2969	43.2977	18.3597	13.6793	13.9118	20.3269	17.4797	20.4484	39.5936	35.1567	19.494
AJ83BG28150	50.6161	74.7053	16.8139	41.6836	50.8523	30.0168	31.4387	8.0353	7.8546	24.5804	10.0568	7.4349	17.153	39.5546	11.1047	6.4027	19.747	58.283	9.3472	3.9481	14.5169
AJ89AG03610	50.5941	62.3244	1.6622	32.5188	35.6659	0.4247	34.7444	7.1116	0.7095	37.9241	5.5698	0.8601	16.1725	35.8088	4.7324	1.1856	16.5838	34.6818	8.6077	0.6629	11.1357
AJ82AG18480	50.5733	44.4042	0.3928	33.0227	32.7896	0.3769	37.8227	4.2075	0.0981	43.9553	7.8518	0.0831	11.5952	47.8061	4.3413	0	14.3137	19.7862	3.5389	0	6.1807
AJ85AG28340	50.5726	14.8793	21.043	71.5305	13.7258	22.6572	52.0758	18.0753	17.3488	40.4214	17.8066	13.6937	16.3059	25.6751	18.4425	11.4301	18.9814	26.2799	15.3332	12.2972	22.9256
AJ89AG51180	50.514	3.3215	0.2705	67.204	1.1201	0.1271	77.1271	0.4541	0.4633	54.9904	1.132	0.1471	1.4229	11.9171	0.3501	0.3687	5.1235	13.1026	3.901	0.2736	5.9041
AJ81AG32170	50.5014	45.8421	164.777	69.5203	70.8388	229.192	76.5247	107.999	152.365	76.6697	133.554	201.962	109.549	96.3776	169.846	156.982	127.055	82.1655	129.3	158.834	121.707
AJ89AG11110	50.4984	11.5868	0.8324	43.7252	6.001	0.5477	65.662	5.5024	0.9564	42.4697	2.8958	0.3169	5.5467	52.9761	1.5771	0.6354	18.593	57.4618	2.3427	0.6779	14.7041
AJ81AG26630	50.477	2.3113	0.6641	36.1626	0.804	0.9261	61.3832	0.6468	1.1684	24.6832	1.8108	1.1542	0.9114	1.9014	2.4141	1.5152	2.5752	6.5646	1.9864	1.7177	1.6018
AJ81AG16520	50.4725	8.1732	4.0582	58.8375	1.1002	0.1103	62.1301	0.6158	0.134	30.8894	2.2722	0.4682	0.6469	14.3977	0.3868	0.224	5.4267	10.4868	2.0676	0.3088	2.0238
AJ83AG38530	50.4181	18.304	5.1299	74.3935	19.8215	2.5542	52.9762	17.2095	11.6916	51.2394	4.8995	2.5688	16.0217	50.4115	5.5505	3.2807	35.9149	71.2855	17.0944	6.7358	46.3106
AJ85AG32580	50.3821	115.336	103.695	50.7821	131.455	67.7844	73.0915	172.593	109.733	68.2303	112.655	92.4301	127.216	96.1816	97.5737	124.54	106.049	106.568	106.345	134.929	95.3248
AJ85BG18100	50.375	16.3798	45.9971	141.235	37.4937	194.264	14.0897	0.5098	9.3889	21.9527	9.0184	12.7381	4.494	1.1349	0.1759	2.4198	2.8445	0.7348	0.3101	2.3255	9.0677
AJ85AG11580	50.3531	60.1558	13.7754	27.7487	33.2055	37.0518	36.3754	7.7856	33.447	36.6949	8.6288	23.4142	19.4648	49.4523	11.1001	15.0994	22.8107	72.4736	13.5807	32.6492	22.4828
AJ89BG50320	50.3489	55.8952	64.9049	42.3745	44.4895	47.4544	39.1252	66.5919	28.1491	38.8869	38.9314	39.1864	32.4112	26.6466	19.9855	39.9846	31.2891	17.6137	23.6737	25.9717	21.6383
AJ83BG16730	50.3196	84.0978	262.321	33.1005	129.189	251.965	75.0538	250.467	1135.76	133.015	633.153	468.794	277.74	180.952	456.351	690.267	196.085	128.304	2090.82	1746.75	331.343
AJ81BG02500	50.2913	5.7667	16.9933	68.8512	3.7104	8.4552	53.1529	24.688	9.723	42.6762	42.6646	15.2758	6.6059	3.757	36.6577	20.4541	8.3128	11.1664	66.926	20.5716	12.654
AJ89AG40430	50.2886	80.418	1.8293	26.8295	43.6862	0.6238	38.2489	5.0956	1.1144	43.3252	4.5543	0.7927	13.2023	52.6424	5.6597	1.3409	16.269	67.3202	6.4377	0.395	10.5951
AJ81BG31630	50.2846	21.6825	76.1405	44.9086	14.5615	353.953	131.586	32.7964	293.882	98.4785	142.049	283.921	110.265	131.077	303.459	266.262	94.9547	141.146	115.64	187.736	106.082
AJ86BG12040	50.2502	37.9698	4.7322	44.4349	17.1404	3.9935	39.1321	3.5361	4.1114	31.5826	5.3495	3.2899	8.9476	32.14	3.6608	4.4366	12.147	53.6411	10.7722	5.8285	17.2613
AJ89BG10700	50.2185	548.255	1107.16	52.8646	656.087	981.806	33.1393	1103.8	366.197	99.7642	1613.27	1309.65	639.708	162.152	2230.77	1245.88	517.556	48.8067	770.422	426.592	250.02
AJ86BG03110	50.2029	7.7813	0.1233	74.355	0.6273	0.4057	79.4415	0	0	83.5101	1.0162	0.0522	2.7394	103.766	0.0677	0	4.9646	221.243	1.5427	0	23.3268
AJ85BG22580	50.191	23.377	6.4425	55.0389	13.9457	3.4454	75.7827	9.0674	3.6466	57.4845	17.6362	6.162	10.7963	18.3064	5.4115	4.7238	8.4164	15.0946	8.2796	4.9447	8.3088
AJ81BG19800	50.1846	41.768	26.5869	22.2208	18.0156	5.3247	40.9274	17.9877	12.089	27.0948	45.9355	6.7344	24.1016	16.4554	12.1961	6.1519	11.4556	14.3436	23.9909	9.7903	26.1857
AJ82AG28850	50.1827	18.02	4.181	43.8251	9.5893	2.0588	48.1681	3.4816	1.5965	33.676	5.9976	1.5884	7.2149	16.56	2.2595	2.8458	7.3987	23.9543	4.6635	1.3768	7.1276
AJ87BG22840	50.1601	140.861	28.902	26.6295	50.075	1.8411	29.4479	0.4019	0.6461	50.7243	13.412	3.9771	102.19	70.4087	7.2529	2.2782	107.148	30.6702	11.8667	0.3699	60.2038
AJ83AG14040	50.1342	126.951	135.514	55.2337	177.859	96.3935	39.9061	208.19	96.6739	58.6609	85.5224	107.27	91.7472	68.7891	59.3363	139.625	91.7686	58.34	69.1936	87.8794	103.86
AJ81AG02310	50.1324	11.4804	1.2306	51.2248	4.6482	0.395	54.06	4.5633	1.2895	29.1792	4.8087	0.6094	2.6579	21.066	3.0658	1.3173	9.9734	21.6116	2.7084	0.659	4.8492
AJ89AG38120	50.1282	82.9744	110.5	29.866	60.4981	91.8979	52.1905	128.094	106.725	54.2343	99.0478	111.999	85.2459	72.4924	75.0845	101.486	52.4849	107.118	127.9	146.438	81.4647
AJ89BG06470	50.1156	7.1038	1.0408	26.9773	2.6173	0.4016	22.9603	0.9154	0.4365	24.486	12.8695	0.3098	7.5708	7.0156	1.8311	0.5027	3.7322	11.7279	6.0731	0.1274	5.315
AJ83BG37780	50.1081	106.475	99.4034	47.7375	149.248	91.4366	53.1321	190.213	96.8289	57.5564	70.3255	81.1756	87.6004	59.879	57.4477	96.571	68.9847	47.8023	58.668	72.7232	53.0553
AJ84BG20690	50.0853	11.6227	12.6374	37.242	1.017	76.4489	27.1092	13.3325	57.0016	20.9175	13.7597	19.0268	1.2809	6.5305	8.1533	15.9606	1.7585	34.4015	2.7737	47.3231	6.9317
AJ85AG35010	50.0754	39.1397	10.5916	34.7691	23.9688	6.2953	31.1983	16.382	14.8687	29.081	16.8019	8.2679	20.2114	30.522	11.6279	10.734	17.2532	59.6769	26.4326	24.7974	28.9151
AJ82BG43640	50.013	27.4089	28.7466	82.7946	30.1111	29.1676	91.6861	29.7249	38.4678	71.4658	47.5191	37.7508	26.2519	46.2278	37.7541	40.6176	27.8131	15.789	54.4835	41.7921	26.6574
AJ84BG27670	50.0031	70.7991	92.9191	124.991	67.5658	92.9375	71.7638	84.2313	41.8119	120.119	270.905	137.879	51.6169	146.572	386.358	103.212	49.4934	14.8992	73.3914	25.8828	18.8753
AJ83BG38420	49.8662	215.257	186.744	48.3857	237.727	182.919	39.8445	198.87	158.524	41.4388	78.5731	153.32	116.396	51.8248	71.3776	161.34	100.751	77.3791	76.8815	119.331	237.071
AJ89BG47110	49.8623	187.3	130.89	43.9011	214.847	86.6643	46.4923	178.636	166.905	64.239	76.246	75.6863	122.264	65.6767	27.4061	176.635	89.3761	80.0917	106.763	147.247	103.181
AJ85BG04170	49.8292	13.4967	27.0968	94.5611	12.201	20.2188	60.8358	30.7006	20.9666	64.6317	19.6467	25.4668	20.4232	27.908	15.9991	16.2638	23.4773	22.6924	20.5083	21.6911	24.7197
AJ84BG14910	49.7638	19.2564	56.7347	62.1716	12.1665	48.8165	79.5952	33.5647	83.2976	58.3399	37.2897	46.1763	36.0176	90.0452	84.68	59.1687	82.1363	165.614	71.8656	89.7846	108.632
AJ83AG07310	49.7239	70.3755	45.2373	45.0139	62.6336	41.728	46.6941	61.0283	49.3071	42.0844	55.4311	41.8765	53.1296	121.88	63.4252	62.5916	71.9568	91.1	61.0901	49.9332	70.7426
AJ83BG12070	49.7225	24.2669	5.2796	38.8344	12.7912	2.3407	60.2683	9.4822	6.532	25.2956	8.7418	3.7687	10.9035	41.0348	12.4864	6.1196	21.519	35.5121	11.2582	6.1344	12.0632
AJ83AG09310	49.6887	245.779	126.709	48.1554	226.234	55.4851	43.7638	147.037	120.989	54.429	53.0464	48.0223	104.138	45.4158	20.0436	136.386	83.4689	60.9264	74.6355	101.205	81.5006
AJ83BG24480	49.6834	97.3079	64.1487	68.023	111.869	55.1488	64.4343	79.3595	100.947	53.9597	80.292	46.3634	71.8862	72.1868	42.3143	87.3133	72.9402	133.362	85.5219	88.8023	103.258
AJ83AG16540	49.5876	7.0585	1.7283	61.1839	3.2491	1.9291	49.3064	5.1909	1.5726	62.2178	23.536	4.4257	8.7131	6.0455	0.4322	0.3534	5.3833	0.8495	0.2757	0.5246	4.2352
AJ82BG21210	49.5097	15.3533	52.2692	46.6092	12.0284	47.5328	51.0077	18.5434	54.2501	29.016	33.1392	44.6495	18.3578	29.8774	36.4157	30.3773	22.1279	44.8207	28.6719	35.3298	34.2923
AJ85AG14720	49.4435	55.4172	67.6171	49.1825	61.7765	32.2928	53.1965	75.6175	75.4558	47.8222	72.0804	48.2103	52.9358	48.0742	44.105	62.0821	50.6317	47.3279	84.3763	71.7219	54.0464
AJ89BG35690	49.4264	46.1722	79.1314	45.9137	62.5578	83.7619	46.078	142.443	151.62	50.081	244.232	147.144	87.5096	56.6737	173.838	136.455	76.1949	45.0218	148.127	170.484	74.1613
AJ81AG01090	49.2547	26.634	3.4995	44.7046	10.4402	2.8547	42.7487	4.9734	3.4965	32.8586	4.6103	2.8162	7.6332	17.4549	3.2108	2.606	8.5557	20.7053	7.9055	3.0023	7.5872
AJ88AG03800	49.2435	14.8432	9.6946	52.0017	10.1404	10.1533	57.3677	9.2898	17.0265	36.8707	13.209	11.2935	11.953	28.9148	10.3565	11.7067	15.393	28.0178	15.4622	20.624	16.9171
AJ84BG28250	49.2398	23.6565	5.1485	66.605	16.244	3.8311	78.2437	9.6697	7.3732	50.0703	7.8446	4.3869	13.3703	31.7477	8.3306	5.4269	15.5095	34.5502	8.5427	6.3288	13.3503
AJ84AG22300	49.2222	77.233	95.1441	59.575	84.4845	85.4764	42.6809	155.539	79.8048	43.3459	78.174	86.4291	60.2907	45.349	66.3525	81.0472	59.4527	53.3557	65.0858	69.3553	66.0589
AJ81BG13080	49.2094	2.2522	0.8365	76.4004	0.2861	103.246	53.82	0.233	47.0067	33.1665	0.0792	9.5908	1.0875	2.1159	0.0238	6.2751	1.6392	10.0039	0	16.7515	17.6867
AJ82BG32720	49.1723	102.162	96.3539	47.2879	47.5444	57.3675	60.7513	37.7723	75.3037	140.367	33.8235	112.095	236.596	351.746	49.6669	74.9726	125.505	71.3109	37.4979	88.5424	88.681
AJ87BG03080	49.1388	54.2821	42.4995	43.236	46.4246	27.5402	58.4413	50.7135	42.2444	26.8526	28.931	23.8123	46.0988	66.3893	51.1173	61.6322	69.3511	81.4328	66.815	51.9758	55.2123
AJ87BG25990	49.1231	190.179	114.097	61.3842	182.024	35.4103	57.4241	150.129	112.134	60.2679	61.7534	36.7899	71.567	63.3744	29.2595	158.261	91.3565	85.0881	107.677	108.425	103.258
AJ84AG02250	49.1144	157.012	139.004	62.4302	143.842	92.5329	49.6888	154.477	184.451	45.5184	83.108	90.0404	107.926	46.7659	60.3712	194.231	87.4694	61.5782	192.051	250.156	124.479
AJ85BG00660	49.1141	155.988	182.256	65.2911	208.719	195.8	48.5737	350.037	217.121	58.9769	307.185	192.011	212.761	48.4615	147.514	225.938	156.729	42.1165	250.941	270.189	150.967
AJ85BG17690	49.1111	0.9248	0.0977	45.5251	0.0447	0.0643	52.0779	0.4163	0.0781	27.572	0.0179	0.124	0.0685	37.2422	0.7406	0.0932	7.8209	57.7109	0.0698	0.0138	5.7826
AJ82AG08860	49.1021	69.7326	77.1476	54.2059	58.8548	40.6384	47.6739	38.6078	49.5928	53.5781	29.9153	24.8931	42.953	56.8767	17.2423	46.2449	45.0556	39.694	33.8756	37.2097	35.1134
AJ82AG11900	49.0836	127.703	105.466	52.5422	138.889	68.0645	60.7824	100.76	133.005	68.0117	69.2971	52.7916	117.384	67.6855	52.2593	152.622	99.5984	101.881	126.46	148.711	154.132
AJ82AG30980	49.076	16.422	5.8142	45.2716	9.5313	5.1154	33.5346	3.4957	3.7287	25.1042	2.4758	2.1964	6.2358	14.9903	2.7177	3.1737	6.7661	15.6311	1.4738	3.1218	6.2377
AJ89BG49050	49.0648	78.1534	0.9432	27.4854	47.8379	0.2327	34.6668	5.4958	0.2356	34.3336	3.641	0.1197	14.527	41.8	3.8588	0.6599	15.1617	55.781	6.7134	0.0445	9.8834
AJ85BG30400	49.0394	58.9803	9.9917	29.7132	48.9691	5.3539	30.9287	16.4192	10.5881	35.0236	11.7345	6.0197	23.2063	42.8844	11.2442	11.4833	23.3799	50.8363	14.7882	9.5779	18.4667
AJ82BG04310	49.0253	17.1865	0.0388	76.2959	7.5569	0.0639	49.8699	0	0.0388	33.0226	0.0356	0	2.7587	5.4722	0.032	0.0741	3.0353	6.7573	0	0.0825	0.8696
AJ81AG16990	49.02	197.173	92.9378	39.4363	188.577	47.4339	48.1472	107.066	85.0452	50.8155	41.6384	42.8339	72.8307	59.949	24.4557	105.441	63.6687	97.1654	62.9416	62.6391	90.0375
AJ82BG20940	48.9938	12.4383	7.85	60.5077	12.3606	7.4796	45.359	16.3298	10.5213	30.719	14.0226	9.5366	13.5763	24.0191	15.0025	10.641	18.4362	37.4161	13.5993	15.2544	15.4663
AJ89BG22460	48.9649	83.9739	80.5352	47.3081	85.9936	63.5537	39.4473	96.9029	73.2576	35.0365	66.6171	54.4897	57.2306	36.4276	73.4247	84.7161	48.1798	48.1903	55.4061	65.2886	110.382
AJ85AG20520	48.9634	29.4479	43.8705	58.513	21.671	38.2652	72.562	25.2503	43.0211	42.3317	23.1562	37.5517	32.2785	22.7761	11.6231	34.3998	28.1093	25.128	14.7532	41.7932	30.2321
AJ83BG12950	48.9613	11.6383	1.7115	60.779	13.1731	2.002	66.0809	4.9445	2.1281	49.3471	7.6953	1.3515	6.336	36.1422	5.6081	2.3225	12.368	30.4428	7.5099	1.6431	10.3277
AJ84BG17600	48.9525	72.1251	14.5671	44.5068	71.6091	10.1557	57.521	47.8269	16.2895	52.8162	24.5526	9.4266	60.3073	72.8552	27.0184	26.3247	62.1319	51.3003	73.9519	36.3468	50.4192
AJ85AG21590	48.9383	60.1682	1.4153	27.8067	37.732	1.0205	37.797	3.5173	2.3633	33.7151	6.8337	1.1564	11.7464	43.2315	6.0849	2.8303	14.2468	62.928	11.7272	3.9545	18.0772
AJ89AG14750	48.9363	115.689	135.959	54.253	135.111	118.544	56.8692	149.975	152.184	47.6352	82.8243	90.1599	111.811	99.0575	67.5753	183.853	103.88	129.711	123.299	170.313	146.252
AJ81AG05770	48.9045	49.9299	1.7609	33.2133	32.24	1.6457	40.036	6.8486	1.2395	47.0963	5.3125	1.1681	17.2983	36.8946	4.3514	1.1455	20.2469	29.5645	6.722	1.3037	10.5941
AJ83BG09250	48.8921	125.112	373.656	24.3498	126.582	494.975	29.1287	130.148	177.545	43.6125	190.633	589.4	124.308	71.1918	228.234	295.491	88.0421	43.7199	171.065	204.069	113.031
AJ85BG11600	48.8406	24.3053	3.3995	28.2627	12.677	1.1404	33.1147	9.3466	1.81	41.8176	14.2302	1.0785	21.7855	33.7058	7.1112	0.9816	20.4059	29.3263	14.287	1.4097	17.8923
AJ88BG03890	48.8245	247.432	199.062	53.8984	186.054	73.0795	47.0922	148.547	142.088	58.3655	34.2453	52.1561	120.344	47.3885	18.0682	177.542	96.1015	80.5492	66.3907	93.0664	113.737
AJ83AG08050	48.7728	20.5154	8.4965	25.8347	13.8413	6.0511	41.9373	17.5167	3.5163	19.2061	4.0978	12.3866	15.0188	16.8989	4.6534	5.7051	22.1769	47.3114	1.9945	7.5095	31.7136
AJ89BG31830	48.7316	14.1547	44.59	37.5419	2.3287	2.5741	26.6766	6.2719	0.8493	19.8835	7.747	16.4021	14.1101	24.1723	1.8461	1.9724	12.7021	127.176	4.0909	1.0262	28.919
AJ89BG40950	48.7306	187.174	79.4115	47.9621	176.487	44.2799	44.5504	103.995	86.5286	48.9558	34.7958	34.1622	86.7472	54.6622	23.8616	104.312	79.7857	83.2508	67.4244	77.4621	80.447
AJ81BG29140	48.7095	3.5314	0.0378	65.2485	0.7207	0.0932	62.4003	0.0555	0.1321	45.9336	0.1038	0.024	4.2739	45.0423	0.5136	0.0721	12.8246	38.8156	0.0506	0.281	14.8211
AJ83BG22380	48.6982	26.5073	0.3863	67.921	16.0887	0.1869	54.3304	2.0029	0.0454	49.9336	5.4926	0	11.6163	61.8113	9.4722	0.1084	22.2415	75.1608	18.5375	0.0483	17.1855
AJ81BG36280	48.6026	90.1511	6.6766	36.9474	61.1988	3.4943	31.1687	11.5163	7.6815	52.352	8.7981	3.8513	32.9055	73.1925	6.9996	3.5712	24.2724	47.7798	10.6649	3.6538	12.996
AJ89AG26940	48.5924	23.0402	23.9223	55.5579	5.5373	2.5868	15.5017	38.45	0.272	3.2496	0	0.9979	42.0016	40.2594	2.5909	0.1154	66.4783	59.8344	0	0	6.7699
AJ89AG38420	48.5782	5.9856	5.8538	64.5297	6.714	1.1289	43.1899	13.7136	1.0487	23.1646	12.64	1.8443	14.3884	7.2519	7.8315	0.8667	9.9892	5.9559	8.3319	0.872	4.4792
AJ82AG37060	48.5698	48.3099	3.3238	52.8991	27.982	0.077	42.8715	32.3035	0.1871	51.9447	5.2716	0.2673	42.8514	74.9429	3.3357	1.7643	36.6354	85.7134	17.3996	0.4642	31.2102
AJ89BG06570	48.5439	41.9907	2.7313	29.5354	14.0456	0.4437	27.6734	1.8575	1.415	27.852	1.6361	0.7703	6.9773	24.1726	1.1944	2.4451	9.4215	31.4819	3.9768	2.1015	9.4845
AJ82AG12600	48.5298	51.3672	58.2684	40.1631	36.4047	48.4728	55.411	54.4791	59.2217	42.5914	69.4398	79.4686	53.1431	112.493	186.335	106.876	73.2136	105.076	73.0028	88.5795	90.6054
AJ83AG13810	48.508	21.6468	1.8914	41.0649	21.2249	0.7959	51.0955	4.7492	2.2414	44.1776	9.101	1.2001	13.9804	16.188	2.7719	1.5529	12.4985	23.7301	8.7443	1.7134	9.9535
AJ89AG21750	48.4897	26.8352	35.2501	64.3441	37.8634	63.6521	63.483	50.2829	130.768	54.4856	69.3274	48.2142	45.3031	102.609	67.9964	68.4327	66.9953	115.408	117.266	152.201	95.274
AJ84BG21620	48.4693	63.6317	76.3004	49.586	72.5853	61.938	58.1681	91.4873	94.4982	52.7999	75.5174	65.7779	91.7907	68.847	65.9382	74.9249	90.0819	69.8742	58.788	93.9752	121.85
AJ89AG21090	48.4563	33.0259	56.8295	24.8829	29.9101	0.8784	9.0565	157.838	15.2511	26.6413	51.4568	2.7108	21.343	4.1918	205.174	1.9107	5.7956	0.49	1.5109	10.9994	19.9668
AJ81BG27780	48.4435	26.4482	9.7484	52.9242	24.4719	24.2579	49.4024	6.5785	24.3916	37.973	11.4419	14.0628	12.2362	36.3929	7.7899	9.9371	18.2819	39.8579	11.9106	11.8605	14.2721
AJ89BG44740	48.4421	22.7321	0.3542	38.3379	7.9379	0.1457	48.9267	2.2439	0.2654	45.3424	4.4994	0.2248	6.8324	45.7282	3.6837	0.169	12.9652	44.8478	7.1997	0.3136	8.4461
AJ81BG33000	48.4401	15.486	73.12	53.293	13.5554	131.859	61.9061	6.8061	106.289	54.6174	113.072	125.813	36.195	35.9828	49.067	73.1932	30.2668	44.0799	106.963	120.901	50.8242
AJ81AG24330	48.4393	619.707	0.8377	0.4201	515.807	0	0.8232	170.802	0	24.7588	0	0	109.537	75.788	0.069	0	49.8541	0.0615	0.3992	0	0
AJ85BG45650	48.4075	55.661	59.1675	32.1456	47.6991	55.5401	33.5123	117.001	44.5166	36.5677	62.3753	66.6629	45.3768	62.713	88.3008	63.1553	58.2173	74.9483	86.4632	56.223	68.7657
AJ84BG13980	48.3554	26.87	47.8522	75.3529	38.6085	37.0339	51.1899	155.023	183.579	56.6294	152.828	47.0298	64.4906	51.6796	77.8773	67.1701	45.3695	76.3753	103.753	120.2	85.3879
AJ85AG39590	48.348	1.9958	1.2021	137.149	2.1116	1.0667	98.4884	4.2517	0.0948	68.6041	0.1014	1.8265	2.6487	23.6654	1.1335	0.664	5.73	13.4259	0.1554	0.2464	2.5861
AJ87AG11480	48.3409	36.6862	1.8924	45.3891	19.9094	0.2172	40.7212	5.592	0.7035	34.0345	3.9485	0.0558	12.0388	27.7334	2.6826	0.9658	13.2342	28.442	5.6621	0.6234	9.5944
AJ82BG36790	48.3327	32.6401	17.1797	40.0055	26.6757	15.3185	41.3657	9.0492	15.8067	35.3895	11.0149	14.204	20.9203	41.9484	13.9609	15.7016	25.2472	53.1769	12.4291	10.733	28.3737
AJ89BG30000	48.3134	44.2233	0.4723	27.5514	2.3059	0.1036	11.198	0.3469	0.0315	15.8337	0.0288	0.1998	14.5203	18.5025	22.3302	0	24.1546	0.0347	0.0281	0	0.0919
AJ89AG06540	48.305	127.43	257.573	57.6725	109.16	568.057	51.9311	156.05	328.61	79.5253	437.456	555.709	129.58	58.6314	394.456	347.662	79.6261	50.5879	168.015	209.187	58.0008
AJ82AG05420	48.271	94.8943	141.033	60.4376	112.675	115.077	60.6291	179.677	131.317	56.5339	139.94	149.878	106.357	70.7316	209.478	132.131	94.3512	64.2957	105.811	124.677	85.3826
AJ81AG25240	48.2522	40.1798	10.0028	51.3872	32.152	23.6929	48.5762	10.3181	24.6967	46.0793	14.937	12.7503	15.7473	47.026	9.2284	10.8588	20.8779	50.0228	15.4907	13.1606	18.4321
AJ86BG22000	48.2095	210.173	147.591	60.1666	161.182	81.8203	50.6323	118.478	139.001	56.706	47.4001	63.6979	103.017	64.1483	31.9983	156.441	102.675	95.1089	93.9793	131.595	123.366
AJ89AG50760	48.2092	55.6456	10.2472	15.3935	16.2225	1.1017	4.7131	12.5929	4.082	7.9063	4.1081	1.4874	14.4162	2.7635	1.5723	2.8117	4.2818	1.5485	3.1116	2.0633	3.5851
AJ82BG21640	48.1184	15.7079	2.5352	47.9535	4.3396	0.9383	29.2173	2.5836	0.285	34.6538	4.0473	0.2011	22.4366	39.9409	3.7982	0.1209	25.7254	22.3473	2.4208	0.404	12.5222
AJ85BG34940	48.1129	22.4557	1.0824	35.0526	8.2998	0.4527	58.4816	4.312	1.0448	23.723	5.0724	0.3259	4.6648	36.7487	3.7781	0.4901	11.4395	70.7165	6.95	1.0784	12.2848
AJ82BG27740	48.0951	22.4857	0.1009	55.6305	12.2808	0.332	34.5999	0.556	0.0504	63.9978	4.2503	0	13.1849	70.4154	3.7827	0	17.3258	24.1125	0.7214	0	4.4202
AJ85BG20520	48.086	93.2702	168.263	47.8882	96.6222	114.048	39.6666	136.884	89.0276	45.8992	64.3776	77.6569	81.4505	45.0601	40.2888	109.338	73.5815	54.9776	42.3975	66.2269	88.7372
AJ86BG20100	48.0848	37.2729	107.709	43.7319	20.691	101.03	53.621	34.8962	114.175	49.3489	170.577	181.095	29.4137	49.343	94.7957	142.208	32.9993	63.6108	203.549	174.211	44.4546
AJ82BG09370	48.01	18.6461	4.6865	19.0065	10.2699	0.2698	41.7811	7.3746	2.2007	34.3929	6.1675	0.2082	8.5774	27.6186	4.0534	2.0345	11.3557	42.1803	21.5216	2.6469	16.4542
AJ89AG47250	47.9798	125.733	8.6848	23.5433	122.803	0.1996	19.7983	17.5064	0.1386	30.9552	23.8209	0.176	198.692	52.9435	20.091	0.1323	189.715	19.7532	16.8506	0.0368	66.8101
AJ81AG25990	47.9349	26.0088	16.7982	38.86	28.1337	14.0025	54.2575	9.0683	11.622	43.4623	10.9763	15.9158	28.4307	20.3128	25.6135	12.6794	20.4389	11.1252	11.2634	12.817	13.7242
AJ89BG07170	47.8963	82.2568	113.648	50.2343	99.9699	78.7047	39.5569	92.0634	68.2165	42.3049	53.0422	81.2233	56.9854	55.0026	45.7369	86.5225	57.4546	63.584	35.0627	49.2298	75.9076
AJ85AG30020	47.8519	197.303	106.295	57.2593	163.803	86.0768	49.1115	90.6499	113.029	55.0949	56.5862	60.8504	65.885	63.3736	27.7053	136.316	70.1456	83.4166	78.6732	92.4086	89.1049
AJ86BG16180	47.7748	25.9546	22.2594	46.7929	12.7048	39.6874	78.2077	0.9264	56.8722	54.0872	3.9345	48.0182	13.0245	9.1702	0.5387	29.2832	4.3138	11.4692	10.2255	48.3017	13.7304
AJ85AG09220	47.7548	35.2988	51.5955	74.7758	34.915	92.4325	67.2135	55.5063	67.0555	56.0675	54.5077	64.6959	36.3753	36.4276	28.7661	50.73	37.9086	30.3521	55.9192	69.4578	48.0853
AJ86BG07110	47.6393	37.9282	15.1026	20.3213	31.1328	18.1469	58.5686	20.3754	8.9895	62.5562	43.7346	25.8261	41.3211	46.338	27.9691	16.9646	26.7992	54.1281	64.5001	32.1632	47.6404
AJ89AG46390	47.6103	16.9219	32.3576	22.6017	5.4626	24.0824	37.2059	8.4038	18.6848	36.2063	63.8872	28.9781	18.9422	6.8917	26.6945	20.4959	12.1383	4.443	20.6875	18.5069	24.8345
AJ84BG28400	47.592	49.2831	72.8777	61.5449	50.7333	58.1315	37.543	37.4622	94.8363	45.2457	50.9478	55.6188	46.0901	54.4126	29.6332	57.4481	41.7907	64.5703	76.4292	140.843	69.3668
AJ84BG14540	47.5371	20.705	1.385	52.4372	16.8588	0	53.8252	4.3272	0.0207	31.9285	11.0146	0.0525	9.0987	27.7946	4.0017	0.0394	11.4866	19.2319	2.2718	0	2.8368
AJ83AG35500	47.5159	38.3763	104.571	26.234	29.5553	65.8927	27.4746	49.6742	50.4209	21.0168	58.5519	69.1905	21.4691	20.4399	38.5694	52.5504	21.3798	22.6059	32.878	52.8106	31.1567
AJ83AG07540	47.4831	42.3773	0.9647	17.0932	17.5159	0.3174	45.1361	2.905	0.5783	37.5143	9.7592	0.0612	11.2072	129.427	15.0588	0.1841	33.5786	196.651	18.488	0.6149	38.8706
AJ83BG11850	47.4728	146.675	143.393	58.642	140.676	120.506	43.5433	93.5714	142.192	43.018	44.5702	93.6549	68.455	46.2501	28.9538	167.17	68.5329	56.3059	58.2059	99.6678	65.3386
AJ85AG13580	47.47	0.7353	0.8546	104.249	0.2667	0.4473	80.6784	0.8845	0.7374	54.5454	0.2845	0.1972	0.4428	7.2531	0.192	0.2594	2.4221	3.5925	0.1735	0.8803	1.4366
AJ89BG41380	47.4648	37.2002	53.3593	34.4732	38.5903	43.7091	35.7228	63.1754	94.7375	31.3195	42.1089	42.186	35.1814	41.4981	22.5043	76.0612	36.6402	52.8724	88.1482	113.368	67.5636
AJ83BG14480	47.458	21.381	44.5106	21.9401	13.9299	32.78	62.0007	43.1677	66.7586	22.4788	23.9402	33.6985	57.0747	51.8587	32.4983	48.6455	50.3013	337.354	38.4571	119.32	148.223
AJ82BG17500	47.4178	11.1784	8.2799	61.93	8.9718	15.3738	59.735	4.1436	9.8152	54.9216	4.8822	7.7292	8.6377	35.5385	5.4101	8.8909	16.1939	33.6519	10.8332	7.5336	12.8116
AJ89AG16460	47.4158	4.8111	12.201	31.1401	1.4353	12.6135	39.5522	13.7559	11.3645	25.8799	19.0255	13.3852	20.1702	6.2257	9.792	13.4635	34.5148	36.6896	30.5123	10.902	32.5443
AJ84AG12990	47.4152	25.1648	2.5435	60.7005	15.9992	0.038	70.627	1.8002	0	49.2675	4.5936	0.1761	12.9544	47.8955	1.3523	0.0441	18.3959	25.6353	1.7766	0	6.8187
AJ83BG02080	47.399	47.7773	2.3859	38.6516	31.1094	0.8503	35.7348	4.9504	2.4037	39.6315	7.9361	1.4634	14.521	41.2172	7.6484	2.0867	17.1834	71.9739	16.3248	3.2104	18.9054
AJ87AG06720	47.3882	71.1093	6.2184	44.7246	56.7423	4.7733	52.3338	15.1986	7.3866	44.3422	12.9671	4.2525	25.2915	61.5957	12.1511	8.8337	29.1753	80.4814	24.3836	10.6182	25.2168
AJ89AG35170	47.3596	40.3892	77.4626	91.98	40.2901	49.2845	43.2695	48.1877	41.2948	39.3971	28.555	37.3708	36.3625	20.8804	21.0812	30.7407	44.7499	31.1011	18.6546	20.5116	37.89
AJ85AG19430	47.3429	77.295	144.596	50.7444	97.4925	101.474	45.3106	97.912	158.757	58.9871	85.2605	103.486	115.469	72.0064	60.2181	156.867	111.112	76.375	70.6972	123.467	80.1508
AJ81BG21360	47.3412	138.165	168.879	66.9387	182.499	177.658	80.3775	277.565	137.189	70.8508	199.129	204.822	124.466	57.0653	148.965	153.626	116.461	47.1992	146.429	126.622	145.602
AJ82AG19580	47.3258	19.137	7.0859	64.5406	12.0029	5.2806	46.7015	5.5018	8.3224	37.6727	8.5259	6.1661	9.56	24.4699	6.0989	4.3324	12.0986	37.3512	15.5558	9.4016	18.4936
AJ85AG03570	47.2908	9.1011	15.1725	78.6149	15.9046	17.2395	70.8829	18.897	19.0532	51.1097	9.1448	10.9476	21.4304	21.3204	6.8568	11.9132	17.7389	15.4131	15.3812	26.7693	8.4328
AJ85AG36610	47.2589	20.3994	11.4626	45.4746	4.2285	4.8377	59.5226	2.1047	3.466	48.6733	27.6158	6.2683	56.8622	158.408	65.3494	7.8068	63.1219	72.9389	33.4523	9.373	33.8351
AJ87BG20320	47.2574	16.9451	0.8968	54.8104	16.249	3.9952	45.3605	2.0447	7.0563	38.2667	6.7051	1.4463	10.9755	13.9387	6.0484	1.9609	7.1669	2.3039	2.2201	3.4271	1.5638
AJ82BG18980	47.1879	24.6447	36.5593	130.965	21.3078	23.6699	91.4736	32.5652	61.7019	70.3108	46.8627	22.035	15.6429	60.3954	81.3128	28.5236	15.7374	45.3954	110.516	37.5117	20.0776
AJ86BG10470	47.1842	8.5113	0.7483	42.1534	5.3282	0.465	44.3573	4.4213	0.1163	40.5129	7.0334	0.2954	5.1321	22.192	4.4107	0.3808	8.6231	22.8669	6.9977	0.5653	8.5453
AJ85BG15810	47.17	26.8709	22.4679	40.8581	20.2483	18.2753	25.1228	7.8883	24.1753	14.7085	9.6065	10.9663	16.6685	16.0528	13.6264	36.6314	24.2616	72.1709	44.449	38.206	46.9779
AJ89AG33510	47.1657	23.6403	2.1365	44.6412	18.9662	4.7922	53.6255	5.6586	4.3987	69.8973	4.4454	3.615	16.5752	73.8266	2.6132	3.6446	22.8927	61.7284	11.5109	2.2926	24.5743
AJ89BG07340	47.163	38.6497	0.7398	45.1814	23.5689	0.2098	46.1435	8.2257	0.1274	33.0065	13.2427	0.0647	9.7076	66.1991	13.7856	0.2191	22.8539	102.913	26.6223	0.3071	23.4139
AJ87AG00210	47.1588	19.4417	17.5992	40.2157	16.4181	15.7752	40.8061	16.2422	14.5216	35.3644	14.5128	12.8817	14.6502	25.7685	11.8636	14.5591	13.4484	18.0336	12.8087	12.8139	12.2208
AJ86BG04850	47.1467	24.7405	1.7779	93.2289	12.8631	0.0943	98.6599	7.1608	0.4871	71.0765	29.5337	0.0728	11.4646	40.6822	9.1412	1.2312	11.9275	95.2491	15.5	2.376	20.9871
AJ85BG40140	47.1278	125.948	135.821	55.8498	164.103	247.423	35.7242	118.265	186.933	102.43	58.1018	332.748	367.209	175.26	32.9596	189.143	325.846	22.2081	27.0936	169.212	56.3067
AJ89BG32590	47.1162	9.013	0.6647	39.7034	0.0704	0.0607	41.9445	0.3254	0.0184	20.3645	2.6537	0	0	5.6942	0.654	0	2.1275	18.9854	0.4619	0	0.7727
AJ83AG33820	47.0983	94.0862	108.89	38.194	117.379	98.2666	40.7524	153.773	84.666	42.208	65.4984	79.0392	66.1772	34.5103	38.6406	83.2191	49.6365	33.4532	36.611	54.9117	57.024
AJ87BG07630	47.0954	16.1911	3.4951	63.7234	17.5583	2.5977	63.6668	5.4002	3.8542	43.9224	6.1624	2.0698	13.6648	29.5866	3.732	4.5204	19.0443	33.6911	6.8235	2.7869	23.8363
AJ85BG09800	47.0861	43.787	61.0869	89.4187	33.7504	87.6007	61.681	54.562	63.8789	55.2627	68.188	75.9606	35.1576	41.462	41.5595	51.8836	37.693	28.2604	41.8968	63.0599	39.4044
AJ86BG07720	47.0584	49.3775	18.7691	37.227	49.0469	21.6571	55.0114	45.2652	22.2516	52.5226	61.2948	19.197	64.351	51.022	85.4954	36.7514	55.4973	63.6892	120.513	57.5343	71.0236
AJ88AG02870	47.027	211.392	169.617	52.1449	193.268	65.5975	47.923	180.472	130.852	55.4061	49.6129	52.6073	118.582	56.5236	26.0781	168.641	101.101	87.5841	81.8756	112.251	118.333
AJ82BG40670	47.0231	430.074	116.151	27.8212	327.619	156.357	17.859	38.3728	60.204	24.2667	200.857	90.0205	141.48	29.3053	134.755	107.595	62.1705	10.1911	42.2254	64.5463	22.4356
AJ85AG13880	47.0141	23.6682	2.0954	41.7397	11.3143	1.1106	47.3813	4.429	1.9773	31.7394	5.2435	1.0932	6.5935	20.203	3.8357	2.0215	8.0672	20.2504	6.4485	2.2425	6.3901
AJ85BG35940	46.9055	67.5606	44.9089	45.6716	53.3195	23.0919	41.9889	72.5097	35.3682	54.453	41.8049	27.9685	46.7864	66.5637	32.3921	37.4474	47.3599	55.4266	38.9097	29.9873	44.2219
AJ83BG14850	46.9055	48.5921	58.9225	39.4264	44.9703	34.5138	25.8393	49.2637	44.2668	35.6951	50.3271	32.4383	36.9262	27.242	29.0969	50.0978	38.444	30.3032	46.867	39.698	43.8301
AJ81BG18170	46.8925	161.491	351.962	40.9808	251.419	156.634	40.4733	344.433	224.552	43.9416	106.255	120.43	198.316	89.4096	69.1577	230.295	213.275	104.072	72.9511	89.1879	150.416
AJ85BG34960	46.8324	4.6314	0.0886	98.961	0.3212	0.1458	62.801	0.0651	0.0443	61.2144	0.1014	0.0281	2.5648	19.0081	0.0548	0	12.5586	42.1363	0.4356	1.1771	38.0893
AJ82BG20410	46.8098	21.6268	4.6612	29.6824	10.6858	0.2724	61.3136	16.8567	0.3782	34.0535	7.2782	0.2102	13.4427	81.7895	13.604	0.9256	38.8809	86.1205	15.305	0.9551	41.1968
AJ82AG06030	46.7259	96.2847	64.5842	46.6562	115.288	49.3462	32.646	175.936	51.8568	52.0479	95.8242	47.9602	90.4308	52.5186	55.8012	46.7989	75.5776	42.2258	56.4735	54.5403	41.2931
AJ83BG31080	46.6587	13.4973	5.1375	37.7725	8.4879	7.2622	49.4974	5.0115	4.6519	28.4699	9.01	5.7047	8.5444	17.6919	9.469	4.7946	10.7583	15.3427	5.8811	2.5583	7.3283
AJ85BG01450	46.6404	83.5245	63.6195	36.4004	57.8331	45.7215	37.3176	100.222	35.3466	39.7665	72.26	55.5524	36.9475	43.4281	47.9362	32.5486	33.0845	47.3775	33.0019	31.5285	26.4742
AJ84BG01500	46.6345	102.13	96.0394	38.7291	106.527	55.7199	39.5418	161.056	81.6946	56.3643	72.3464	66.2871	77.72	48.8862	42.2605	86.6491	67.107	41.2242	42.5563	66.8801	59.042
AJ82AG38440	46.6195	35.5253	56.6996	74.1731	53.6844	116.487	90.3625	66.828	76.803	58.3175	123.718	75.9349	66.6107	46.8888	175.375	80.8264	56.6028	32.3227	148.57	104.911	53.22
AJ89BG56010	46.6168	5.0674	0.0798	40.027	0.9134	0.1313	53.2856	0.7328	0.0399	42.9998	1.3884	0	0.8048	17.432	0.3287	0.0381	6.4575	20.3441	11.6955	0.2261	7.6519
AJ89BG43530	46.6046	21.0998	20.805	39.8697	13.8088	5.6937	31.6487	19.4914	24.2815	12.361	25.2858	2.5167	10.6538	110.215	98.1631	53.3587	81.6774	55.9344	71.034	52.4762	37.6545
AJ84BG22680	46.543	91.0338	20.5291	25.9936	79.8074	16.985	28.2023	27.786	21.9546	56.2494	40.6273	13.455	49.1209	79.9255	26.2011	22.5195	45.2378	93.724	45.2499	20.0889	92.6021
AJ89BG04310	46.4937	171.328	139.556	43.0794	183.78	88.725	38.8236	143.941	154.977	49.3007	67.372	61.4296	86.9843	48.7759	23.8312	188.901	72.1829	83.8036	129.824	156.506	89.3477
AJ81BG33630	46.4895	18.2888	1.8418	30.927	7.3448	1.7902	29.9347	0.4919	1.1292	21.0203	2.4526	1.2749	2.4223	11.2702	4.9997	1.6375	3.6673	15.2084	1.7204	0.504	4.1147
AJ87AG16570	46.4895	21.6363	17.9661	61.4831	14.8174	6.3896	65.3388	38.3383	27.6535	39.5745	21.1155	12.324	14.9006	22.6661	15.1992	17.8367	14.3718	38.2238	36.4416	39.0307	32.3719
AJ85AG25220	46.4293	50.3849	3.4215	52.6163	32.4136	4.1953	41.292	6.0996	4.5994	29.238	6.0084	4.6182	9.5449	20.3787	5.3036	4.4812	9.2552	25.2726	7.9201	4.4056	25.0048
AJ87BG28420	46.4259	42.8435	11.1352	19.7727	20.6663	3.7233	33.191	9.3047	0.6201	35.653	41.9803	7.2276	14.6605	43.427	24.51	4.4239	16.7131	75.9291	27.3671	2.1719	28.1062
AJ83AG18540	46.4103	26.1717	24.2319	62.5886	10.3621	16.263	50.3627	15.7268	28.0939	42.3176	16.7951	8.2679	11.007	21.2785	10.2784	14.7045	20.6743	31.8592	31.4875	20.6555	54.1389
AJ89AG53230	46.3775	23.198	21.2715	39.7811	21.3959	25.8086	45.7641	17.9435	30.6872	37.4343	36.8912	23.6977	26.3441	26.0406	23.1602	27.2951	20.3629	29.8345	26.2806	28.2398	23.6063
AJ82AG21710	46.3689	22.7598	84.4663	35.701	0.3989	7.5092	18.0538	2.1861	13.5029	11.8337	27.2123	14.241	4.0379	2.2128	1.6069	5.6605	1.3016	3.0777	7.1513	8.3035	4.678
AJ82BG04910	46.3638	234.796	147.049	47.3833	225.354	90.5337	41.8952	147.155	146.804	51.9731	51.5062	66.6496	113.774	55.3634	22.5718	195.333	95.3977	67.0994	92.7572	142.619	121.926
AJ89BG02510	46.3451	91.496	51.7765	33.3297	90.1121	70.5808	45.129	66.3209	48.8163	36.4739	35.5561	46.4734	55.4509	40.3494	29.8121	57.192	72.6446	40.2443	20.9976	20.7131	47.7939
AJ88BG00500	46.3108	45.8898	12.6659	36.9275	30.2544	9.5139	49.1212	13.2362	13.7251	46.0559	13.6548	14.4422	22.9848	48.5478	11.9773	14.5375	28.0884	66.4809	23.733	15.6454	31.1696
AJ82BG42450	46.2833	42.1284	114.152	80.2459	28.2321	94.1716	56.4463	31.5222	61.4633	64.6961	110.956	230.67	52.776	65.8801	73.5971	140.567	44.676	31.3825	236.39	206.495	27.4267
AJ85AG35350	46.2552	44.4583	82.8043	38.4022	41.0244	82.8531	32.6458	30.1121	19.9204	119.769	57.4578	108.733	86.203	158.672	85.3545	27.8309	74.7195	1.5072	11.5722	9.7447	12.3327
AJ89BG44360	46.2067	9.9511	46.3685	89.5968	4.5783	66.7364	49.6553	2.9008	42.6385	34.2306	3.9445	45.1085	4.0475	6.1568	2.1971	16.1989	4.8176	12.8191	9.1196	20.9599	14.9263
AJ89BG15950	46.1533	63.5337	52.585	46.2092	65.5836	32.8556	49.639	74.245	82.1998	42.6721	69.7115	48.3157	66.4239	43.4187	43.1341	66.2295	57.0082	52.5486	75.1805	94.138	80.876
AJ81AG00660	46.1244	89.6642	5.6534	18.295	26.3101	0.0322	5.0785	16.9825	0.0195	99.8344	10.9423	0.0248	59.8922	291.714	20.6578	0.5226	117.681	100.987	18.4387	0.0277	49.5005
AJ85BG16620	46.0975	47.8061	89.987	31.2063	11.9495	116.262	55.3551	24.9357	97.4995	41.6182	106.277	163.467	36.7537	51.4589	130.735	86.7176	40.5347	85.4496	43.0855	71.6608	68.6768
AJ89BG42780	46.0839	13.1955	3.2923	40.1809	10.2529	1.0386	43.4024	12.0903	1.7574	37.4158	10.6524	0.6868	10.7553	18.4581	5.6839	2.1515	15.0214	18.322	14.8684	2.2038	9.7882
AJ84BG09110	46.0569	3.3289	0.5568	56.4008	0.1507	13.7975	54.6423	0.066	9.6192	41.1603	0.1809	1.8463	2.6142	5.8092	0.0444	1.3367	2.0131	1.5227	0.1605	0.0509	1.0314
AJ89AG36840	46.0335	222.997	154.738	56.8835	297.423	90.8728	48.7433	176.29	121.388	55.0066	45.8187	61.211	116.537	62.4257	22.8038	186.105	115.976	98.2242	72.0947	85.614	116.243
AJ82BG11990	46.0026	513.902	805.373	75.4953	968.8	777.413	57.4787	492.078	421.519	84.5363	130.674	602.39	511.219	31.6519	73.0585	139.263	295.279	31.9758	28.9399	73.0527	79.1025
AJ81AG10680	45.8966	3.5935	0.2485	54.1984	1.264	1.2264	64.563	0	0.4553	38.514	0.3982	0.6834	2.3425	31.8526	1.0407	0.1581	6.5715	22.9624	0.5551	0.0587	4.6765
AJ82BG21560	45.8937	16.6913	46.324	5.9897	0.6514	35.3646	18.2705	0.4256	30.6528	6.7097	12.7312	47.1374	14.1178	96.6742	161.3	99.2503	64.1707	207.43	272.576	87.8593	86.6675
AJ88BG18380	45.8928	65.0552	34.4183	33.4929	99.4506	17.1016	43.6497	75.4389	19.7199	32.3403	41.8911	23.2344	59.327	19.7138	25.9986	24.6634	55.9768	11.258	24.2944	14.6656	20.2098
AJ81BG29460	45.8824	20.4377	35.5727	42.713	17.744	27.4029	46.9922	17.8515	78.4817	37.944	24.6092	32.7846	39.9388	31.3291	30.2304	45.382	35.3181	31.3671	35.3055	102.31	70.4957
AJ87BG06990	45.8426	61.9351	6.8872	36.359	39.4248	4.401	41.9352	13.0645	7.6238	33.2112	9.7072	5.2817	20.8087	45.7616	9.9178	8.1785	22.4083	61.3152	17.3974	8.7023	19.6748
AJ83AG21370	45.8175	37.8937	5.2011	51.3484	27.3873	3.1079	50.1172	21.1295	4.141	46.5268	31.285	1.9337	39.2956	61.8812	36.2993	1.5895	48.363	31.897	19.4769	1.295	29.1656
AJ81BG37720	45.7758	13.8188	565.77	135.486	3.7994	657.326	54.2538	22.1578	623.742	93.9057	67.5081	623.539	19.7295	16.888	25.9676	83.7407	17.4931	32.009	14.3738	74.5299	45.603
AJ87BG14700	45.7265	217.222	131.812	48.8838	178.229	68.1528	41.7829	127.001	111.59	48.6233	35.1641	49.2827	96.8046	38.7117	13.1928	137.35	73.7949	62.9902	59.6854	99.6406	111.688
AJ81BG26160	45.7042	65.003	37.8795	36.0445	53.1789	28.161	34.4194	28.1026	34.02	40.2304	16.2698	21.0945	28.8461	48.9426	12.8722	43.231	34.4621	55.7042	29.6684	29.2948	51.3296
AJ85BG00390	45.6899	50.5588	43.5044	48.3156	53.4626	29.7893	46.987	63.0859	38.0253	36.9797	28.955	26.3134	47.0607	38.6154	18.4314	50.3359	45.8862	47.7527	28.3747	37.223	38.3175
AJ86BG24480	45.669	31.8821	24.7874	38.9841	24.8481	24.3578	39.3015	24.0968	33.3611	34.6496	23.2902	30.1759	30.3885	29.7019	18.1896	35.4016	31.8513	46.8859	28.3373	44.5629	42.3707
AJ87AG22500	45.652	21.3414	49.3136	66.2	17.3172	57.8739	53.8812	16.3768	58.5037	42.3955	23.8414	54.6982	27.5812	50.1717	38.0078	78.6685	33.272	86.7133	36.4576	79.2344	44.8808
AJ83AG17720	45.5966	51.1105	62.1657	45.8906	56.5073	44.3087	38.959	69.8376	47.7294	37.36	36.8388	37.3446	44.4933	34.4531	22.7646	50.5338	42.1626	30.393	34.8661	43.8971	52.4339
AJ81AG06420	45.5864	48.9322	72.6804	43.2463	78.6193	67.1819	54.9896	107.617	131.057	47.4417	153.675	90.3777	89.5688	79.4481	147.989	124.803	98.7556	92.4226	241.453	179.766	128.147
AJ82BG05900	45.5351	153.733	92.2582	17.2805	87.291	17.7775	15.7147	165.663	19.9537	24.5015	292.391	163.79	21.4239	21.6085	120.703	97.8142	17.6171	0.9485	399.542	182.923	7.3936
AJ85AG34660	45.5209	101.081	3.9453	191.247	60.1183	0	36.8445	50.5976	0.5054	118.679	163.089	0	85.0577	2421.51	667.964	1.3513	539.102	7488.62	1061.98	6.0896	1933.75
AJ82AG37460	45.5151	43.6004	116.682	43.1713	24.9116	79.8747	42.2148	35.722	66.1723	43.4201	116.115	157.45	66.0271	49.4085	39.3683	76.3169	60.0033	19.8199	174.044	101.251	56.4693
AJ81BG13150	45.5103	22.4481	1.6131	18.729	9.2009	0.449	22.3957	4.0281	0.124	18.5204	2.1129	0.189	6.3316	11.5426	0.9199	0.3078	5.9152	17.6226	2.6384	0.1406	5.7
AJ82AG37530	45.4587	171.136	127.612	57.2291	175.668	73.6967	49.6672	142.453	147.846	46.8004	93.1733	63.1541	85.4937	60.8148	44.1423	177.025	89.5814	82.3076	113.062	146.86	123.805
AJ85AG16100	45.4447	21.8645	52.819	9.8319	13.7059	138.222	28.4	13.4306	37.0794	11.5184	5.4157	50.7956	10.4619	18.4315	3.6651	26.8862	10.9875	49.654	19.5147	48.1609	22.8163
AJ85AG40900	45.4396	15.3334	1.0611	61.6294	17.2984	0.0806	39.6022	4.5922	0.9786	28.4115	1.7187	0.1864	27.6956	21.9899	1.6943	0.0467	33.6033	12.6351	1.4293	0.1734	15.2843
AJ89AG34970	45.3748	6.0177	14.7805	7.7152	3.0123	12.8143	2.8923	8.7787	11.9422	3.5493	14.1666	8.5997	3.3216	3.4248	4.791	5.753	5.5171	7.3434	27.1262	9.3718	4.5181
AJ82BG14550	45.3592	109.579	99.4057	54.8686	117.414	51.4226	51.2728	84.2978	105.038	57.9684	45.716	40.9882	98.3384	60.3829	43.5838	118.983	86.2368	86.5356	101.819	100.338	142.642
AJ81AG20640	45.3475	38.6846	16.6368	41.579	19.8307	64.6578	50.0782	7.4851	84.5669	41.2483	15.2993	36.4773	14.8049	35.6185	10.1168	17.322	15.9006	47.9358	13.5855	41.9651	16.0102
AJ86BG01620	45.3135	212.671	134.524	42.2415	216.595	86.1814	43.1393	119.248	122.4	49.9986	37.9644	62.9931	94.9151	44.307	19.0164	174.399	84.7686	64.2739	61.4952	79.8631	128.476
AJ83BG17520	45.3117	195.748	178.805	47.7515	156.038	98.1026	45.7595	117.317	121.148	45.4934	35.3626	62.9585	109.164	47.3011	17.4827	181.737	89.812	72.5981	69.1547	98.662	105.488
AJ86AG14470	45.293	54.8409	16.8194	40.9937	37.474	44.4971	54.941	20.7614	43.1049	37.6998	9.7462	64.8039	34.7144	4.984	0.8008	33.1158	12.6229	8.6969	22.9751	63.3965	22.2361
AJ82BG40070	45.2901	5.6406	1.9029	51.1126	3.2038	1.2412	53.4454	1.6145	2.9502	38.1548	7.3289	2.1234	6.2997	17.9403	2.7026	1.44	8.0534	11.2699	5.3349	3.3459	6.0031
AJ81BG21430	45.2855	12.1119	0.6926	40.0266	14.992	0.1139	28.8636	16.1249	0.5363	22.5782	15.1854	0.022	8.1672	13.7253	15.0325	0.6443	17.0548	7.1485	11.6793	1.0913	3.8252
AJ85AG31950	45.2758	20.9945	13.6081	31.7155	6.7359	1.7678	24.7651	13.0793	0.9417	25.1633	29.5635	2.1403	13.2069	2.4809	0.4358	0.1578	2.1794	3.7683	1.3443	0.1171	2.9771
AJ87BG05660	45.2703	125.856	132.971	31.5298	76.6513	132.4	48.2182	195.944	150.303	106.206	387.773	367.232	81.8715	168.517	222.603	372.86	62.4252	53.3571	705.555	373.576	83.5198
AJ82AG28530	45.2656	7.4666	5.8118	48.0101	1.4016	8.8813	38.5274	0.0551	11.4825	29.2302	0.0172	3.2356	7.0024	0.6876	0.0154	3.1482	4.1136	0.5779	0.1005	5.218	2.4633
AJ84AG22780	45.221	80.7888	6.0029	33.4642	40.071	3.7028	38.076	4.5853	3.8985	27.8629	3.5447	2.5139	11.4211	28.5216	3.9558	5.6416	12.2713	49.0061	6.0873	2.9972	10.487
AJ89BG00260	45.1785	94.9202	47.5004	24.0491	98.1307	34.9431	28.753	47.056	45.6849	53.7487	101.894	31.1809	86.2896	78.7203	69.7555	54.737	61.9939	87.4911	94.6389	48.9078	143.153
AJ81AG31120	45.156	1.2901	0.2337	16.537	1.0103	0	22.52	0.5721	0.6227	4.0997	0.2853	0.2966	0.2732	83.9588	7.3151	1.5608	17.7688	187.224	17.0515	4.1376	49.1283
AJ81BG02030	45.1424	48.0703	40.7086	33.2878	33.7923	29.8246	33.8158	29.8669	35.5728	34.6457	25.8866	22.4234	38.586	43.6361	22.9655	34.8938	34.0581	58.9916	32.2816	36.7778	60.7361
AJ85BG37620	45.1362	216.91	142.565	38.6697	172.113	61.7627	33.5341	104.477	85.0437	39.8074	16.8981	36.9869	70.775	33.4677	10.5996	116.702	56.22	42.0368	32.6052	47.7812	68.2982
AJ88AG11390	45.1262	45.1077	127.076	70.0097	79.037	154.939	73.0842	89.2937	174.444	64.744	74.0182	121.901	68.7525	57.9985	62.6377	148.288	76.1488	56.2873	72.7453	122.138	81.73
AJ89BG42730	45.1182	96.9049	83.9622	52.067	115.268	51.771	35.6782	114.423	68.2358	49.9203	50.0104	47.8473	71.0067	50.9211	41.8573	72.3473	64.1411	52.9253	38.3384	59.1332	59.6811
AJ85BG47480	45.1135	22.086	1.995	47.4411	14.2143	1.3002	57.8093	4.4234	1.1659	48.8646	12.9571	4.2513	13.861	26.1049	5.3641	1.257	12.0025	14.256	8.7438	1.946	6.6308
AJ85BG07470	45.0978	11.3485	18.3175	28.3109	6.9347	12.7234	38.2147	8.6164	19.347	33.3853	18.6852	13.9733	16.376	17.9565	13.3368	15.8243	16.3392	33.404	21.7136	23.1514	27.2755
AJ85BG03960	45.0807	46.1495	31.3753	30.3852	45.5919	25.1898	48.0702	54.4097	55.9788	43.6835	82.2964	30.652	76.8501	88.3187	114.045	70.5628	92.864	105.412	126.478	121.241	104.453
AJ89AG44460	45.0518	86.2292	1.0674	24.1127	54.8649	0.3053	34.1292	5.465	0.7264	34.8609	4.1637	0.3141	16.6013	44.2031	4.7021	1.1808	16.8616	56.4764	7.878	0.4054	12.5414
AJ87BG24020	45.0167	23.9891	6.3601	65.7196	32.4802	4.1587	52.6404	17.5174	2.3583	50.6549	22.7573	3.5719	20.4958	11.5663	3.4981	1.3569	7.3895	5.6432	6.3177	0.5246	2.9989
AJ82AG26540	44.9656	10.1291	2.2979	44.7041	2.833	1.2487	50.7869	3.707	1.7014	26.6196	5.2781	1.5101	4.4072	6.1739	1.0647	1.9576	3.5788	11.3847	3.0429	1.5402	5.4513
AJ89BG49960	44.9526	210.752	148.047	42.4168	220.21	95.1392	39.9655	148.213	141.614	47.9438	40.3293	64.0585	104.566	48.8298	18.0953	179.494	86.8457	75.1297	69.4589	124.156	97.5743
AJ83BG25320	44.9526	51.8981	116.333	61.8109	100.406	215.481	48.7268	109.46	194.297	70.6631	131.589	192.875	104.23	117.01	138.119	153.566	135.075	135.818	135.7	228.839	229.913
AJ86AG08030	44.9153	5.3023	26.8341	31.1026	5.4215	67.3236	41.2498	17.1531	21.9791	28.4949	24.9175	23.0888	2.1718	22.2695	14.0883	2.4196	5.1203	14.642	8.4043	2.3598	3.9031
AJ82AG36720	44.9059	41.0854	54.9381	57.3358	44.8635	32.2916	48.0862	64.0017	60.941	41.915	39.9283	33.4302	42.1494	31.4892	25.2293	41.4667	41.2217	34.9482	31.4466	47.4073	37.5323
AJ87BG03310	44.8518	56.149	30.9551	47.0255	67.2338	45.2264	64.5884	52.9603	20.9221	54.7034	46.0096	43.9043	61.3054	38.5525	32.5483	53.6838	60.9364	49.3168	55.8012	44.3609	43.064
AJ85AG40010	44.8313	115.68	147.797	38.5926	79.2268	302.55	32.7097	99.747	61.108	62.3078	85.7595	202.285	72.2319	58.3597	108.052	96.8256	60.7054	16.9588	29.2056	36.8728	32.7303
AJ89AG19570	44.8291	49.509	52.1987	38.5538	55.3005	49.3482	41.0635	46.2352	50.7675	43.0985	36.198	54.5778	50.0235	47.7028	36.1409	46.4946	43.9367	39.904	24.3254	35.8621	49.7899
AJ82BG00020	44.7741	7.749	0	70.0652	2.0919	0	60.1372	1.1328	0.4566	43.9276	5.3083	0	20.1346	92.9737	1.7176	0	66.7979	18.711	3.1389	0	4.003
AJ81AG29410	44.7688	18.5569	2.6689	50.6519	9.6264	2.2099	38.3123	5.9874	3.4466	18.4601	8.6433	1.8432	8.596	24.1236	9.6763	4.8677	13.5992	43.2565	9.1975	4.6804	13.1997
AJ89AG36290	44.7559	16.3725	4.7975	41.7008	12.4439	4.8783	60.4295	12.9093	6.3621	50.4976	20.7229	3.8743	16.0606	53.8052	10.706	4.6607	23.9932	52.9637	17.1063	4.6332	23.0065
AJ82AG24840	44.753	28.5549	1.3108	43.1185	20.7166	0.5695	37.4189	4.2869	1.0873	37.8731	5.6831	1.1613	9.6061	31.4799	4.6042	1.463	13.4885	39.4278	2.8725	0.4204	8.2321
AJ85BG31260	44.7293	9.467	11.2926	61.5202	9.7356	10.8353	58.3431	21.1059	11.5809	46.8081	14.5198	8.0682	13.8251	26.9189	13.8585	7.6428	18.3875	24.3097	14.6827	10.4194	20.6184
AJ86AG05330	44.7084	52.898	2.268	15.9719	18.6641	0.4491	41.059	5.059	1.6366	17.5759	6.1522	0.7995	9.7401	38.8783	7.2999	3.9272	16.2765	96.3897	20.9013	5.7854	22.2779
AJ83AG10540	44.7059	38.7851	30.2615	51.4083	63.2784	22.9469	58.5936	64.3367	45.5642	40.9691	60.7785	22.0625	66.4544	34.4014	29.1786	32.3855	50.9391	38.4174	46.5828	53.1792	45.1724
AJ85AG17190	44.6995	68.0287	72.4356	31.3682	87.0302	70.0037	41.8842	140.514	44.6909	53.0723	182.94	132.374	91.7578	55.3794	140.228	104.431	56.1797	45.9755	180.473	120.521	65.3275
AJ83BG05440	44.6894	39.5708	29.9435	28.6335	23.598	5.0289	32.6651	29.8517	2.0664	39.5022	110.97	8.9007	22.1538	33.5044	61.1819	5.6624	13.6976	26.8289	75.1969	2.0378	27.3047
AJ85AG35750	44.6803	5.99	0.5238	45.0929	4.5955	0.2462	41.7717	2.116	0.0748	29.154	5.0695	0.9021	3.5429	9.6059	2.0033	0.2499	5.7881	7.1677	3.042	0.212	2.6219
AJ89AG10720	44.6643	20.981	4.7882	67.0171	5.1318	0	93.1562	11.9571	0.0233	80.9089	32.5028	0	19.5982	45.2473	7.4459	0	12.8125	43.2279	31.0311	0.0496	11.639
AJ87BG08810	44.5984	16.5982	0.8333	58.3584	12.5077	0.1275	52.8002	2.9606	0.5422	39.5364	4.3823	0.1967	5.5732	43.81	7.918	0.4808	14.2864	44.444	9.4711	0.0549	10.204
AJ89BG56250	44.5706	22.7227	30.8681	46.6255	12.3804	26.1299	36.2561	10.0661	34.9495	37.1119	61.31	44.9436	31.8161	12.8003	61.0146	15.246	28.592	0.7888	2.5046	7.3238	29.0118
[truncated: 49,960 more rows]
